# Supplementary material for: Identifying new biomarkers and potential therapeutic targets for breast cancer through the integration of human plasma proteomics: a Mendelian randomization study and colocalization analysis
Source: Front Endocrinol (Lausanne). 2024 Sep 16;15:1449668. doi: 10.3389/fendo.2024.1449668 (PMC11439655; doi:10.3389/fendo.2024.1449668)
Supplement: Supplementary file 2 [file DataSheet2.xlsx]

## Sheet: Sheet1
Table S1: Summary of proteins datasets used in the current study.
Table S2: Summary of breast cancer (BC) datasets used in the current study.
Table S3 Preliminary SMR results for breast cancer.
Table S4: All results of Mendelian randomization for breast cancer risk.
Table S5: Druggability of proteins potentially causally associated with breast cancer.

## Sheet: Sheet2
Table S1: Summary of proteins datasets used in the current study.
Study	Number of proteins	Number of pQTLs	Sample size	Platform
Ferkingstad et al. 2021	4719	18084	35559	SomaLogic
Sun_2 et al. 2023	2923	14287	54219	Olink

## Sheet: Sheet3
Table S2: Summary of breast cancer (BC) datasets used in the current study.
Disease	Source	Dataset	Cases	Controls
Breast cancer	iCOGS、 OncoArray and other GWAS data	Breast Cancer Association Consortium (BCAC)	133384	113789
	FinnGen	Finnish biobank	18786	182927

## Sheet: Sheet4
Table S3 Preliminary SMR results for breast cancer.
SNP	effect_allele.exposure	other_allele.exposure	effect_allele.outcome	other_allele.outcome	beta.exposure	beta.outcome	eaf.exposure	eaf.outcome	remove	palindromic	ambiguous	id.outcome	se.outcome	pval.outcome	outcome	mr_keep.outcome	pval_origin.outcome	data_source.outcome	chr.exposure	pos.exposure	exposure	pval.exposure	mr_keep.exposure	pval_origin.exposure	id.exposure	se.exposure	action	SNP_index	mr_keep	samplesize.outcome	beta_SMR	se_SMR	chisq_SMR	pval_SMR	pval_adj_SMR	Colocalization(PP.H4)
rs5743618	A	C	A	C	0.13	0.0480586	NA	0.29186	FALSE	FALSE	FALSE	IOyiv4	0.00675574	1.12941e-12	outcome	TRUE	reported	textfile	chr4	38797027	TLR1	2.09e-53	FALSE	reported	WBklFT	0.00845023	2	1	TRUE	247173	0.369681	0.0572541	41.691	1.06902e-10	4.12213e-07	0.00498
rs5743618	A	C	A	C	0.495475	0.0480586	0.270442	0.29186	FALSE	FALSE	FALSE	xPX7cl	0.00675574	1.13e-12	outcome	TRUE	reported	textfile	4	38798648	TLR1	1e-200	TRUE	reported	snBy4S	0.00753064	2	1	TRUE	247173	0.096995	0.0137143	50.0205	1.52e-12	2.56e-09	0.85
rs62057151	T	C	T	C	1.10072	-0.0435512	0.222669	0.201498	FALSE	FALSE	FALSE	xPX7cl	0.0073021	2.46e-09	outcome	TRUE	reported	textfile	17	43903842	LRRC37A2	1e-200	TRUE	reported	OqzMSj	0.00739198	2	1	TRUE	247173	-0.0395661	0.00663925	35.5148	2.53e-09	2.13e-06	0.0123
rs2981430	A	G	A	G	-0.107184	0.0374881	0.582482	0.576946	FALSE	FALSE	FALSE	xPX7cl	0.00607425	6.76e-10	outcome	TRUE	reported	textfile	10	123311698	FGFR2	4.86e-76	TRUE	reported	8dh4Dq	0.00580823	2	1	TRUE	247173	-0.349754	0.0597565	34.2575	4.83e-09	2.71e-06	0.00243
rs1142287	T	C	T	C	-0.0795677	0.0419699	0.267453	0.258064	FALSE	FALSE	FALSE	xPX7cl	0.006941	1.48e-09	outcome	TRUE	reported	textfile	1	155230131	SCAMP3	2.11e-30	TRUE	reported	Emes29	0.0069434	2	1	TRUE	247173	-0.527474	0.098633	28.5994	8.9e-08	3.06e-05	0.194
rs72843784	T	G	T	G	0.453472	-0.0626769	0.103213	0.0838122	FALSE	FALSE	FALSE	xPX7cl	0.0116524	7.49e-08	outcome	TRUE	reported	textfile	6	26498758	BTN2A1	1e-200	TRUE	reported	hDhfML	0.00968732	2	1	TRUE	247173	-0.138216	0.025865	28.5554	9.11e-08	3.06e-05	0.969
rs1045485	C	G	C	G	0.313694	-0.0464479	0.130712	0.126248	FALSE	TRUE	FALSE	xPX7cl	0.00896667	2.22e-07	outcome	TRUE	reported	textfile	2	202149589	CASP8	1e-200	TRUE	reported	1fbOG4	0.00890371	2	1	TRUE	247173	-0.148068	0.0288914	26.2653	2.98e-07	8.34e-05	0.965
rs34157438	T	C	T	C	0.206164	-0.038552	0.166286	0.17974	FALSE	FALSE	FALSE	xPX7cl	0.00803259	1.59e-06	outcome	TRUE	reported	textfile	1	8023586	PARK7	4.08e-142	TRUE	reported	8hAMOR	0.00812277	2	1	TRUE	247173	-0.186997	0.0396526	22.2395	2.41e-06	0.000505722	0.931
rs7045087	C	T	C	T	0.276143	-0.0324701	0.303182	0.273656	FALSE	FALSE	FALSE	xPX7cl	0.00680911	1.85e-06	outcome	TRUE	reported	textfile	9	32455262	DDX58	1e-200	TRUE	reported	6gNwNi	0.0067694	2	1	TRUE	247173	-0.117584	0.0248258	22.4332	2.18e-06	0.000505722	0.994
rs1044522	A	G	A	G	0.214737	0.032053	0.237637	0.243086	FALSE	FALSE	FALSE	xPX7cl	0.00709145	6.19e-06	outcome	TRUE	reported	textfile	11	66335832	CTSF	1e-200	TRUE	reported	JyK4MZ	0.00684923	2	1	TRUE	247173	0.149266	0.0333653	20.0139	7.69e-06	0.00117487	3.96e-06
rs2071382	C	T	C	T	0.130076	0.0278289	0.530438	0.536494	FALSE	FALSE	FALSE	xPX7cl	0.00604667	4.18e-06	outcome	TRUE	reported	textfile	15	91428197	FES	6.06e-96	TRUE	reported	4vQA1r	0.0062585	2	1	TRUE	247173	0.213943	0.0476117	20.1915	7.01e-06	0.00117487	2.16e-10
rs2493214	G	A	G	A	-0.183352	-0.0354096	0.205119	0.205436	FALSE	FALSE	FALSE	xPX7cl	0.00778151	5.35e-06	outcome	TRUE	reported	textfile	1	7994420	TNFRSF9	1.47e-134	TRUE	reported	169RGj	0.00742701	2	1	TRUE	247173	0.193124	0.0431552	20.0265	7.64e-06	0.00117487	0.82
rs4432208	G	A	G	A	-0.18	0.0316276	NA	0.464194	FALSE	FALSE	FALSE	IOyiv4	0.00618143	3.11169e-07	outcome	TRUE	reported	textfile	chr14	104725578	ADSSL1	2.19e-93	FALSE	reported	ynGew8	0.00878082	2	1	TRUE	247173	-0.175709	0.0353948	24.6438	6.89649e-07	0.00122898	7.63e-05
rs35725335	T	C	T	C	-0.1	0.0481811	NA	0.164319	FALSE	FALSE	FALSE	IOyiv4	0.0081374	3.20093e-09	outcome	TRUE	reported	textfile	chr18	27042276	CHST9	3.72e-17	FALSE	reported	MshkxT	0.0118743	2	1	TRUE	247173	-0.481811	0.0994731	23.4608	1.27488e-06	0.00122898	6.64e-17
rs4390169	G	A	G	A	0.308195	-0.026537	0.509954	0.517608	FALSE	FALSE	FALSE	xPX7cl	0.0060006	9.76e-06	outcome	TRUE	reported	textfile	1	155106054	EFNA1	1e-200	TRUE	reported	UUypYh	0.00605336	2	1	TRUE	247173	-0.0861047	0.0195434	19.4112	1.05e-05	0.00147633	8.64e-05
rs2728104	C	T	C	T	-0.141887	-0.045442	0.108773	0.100216	FALSE	FALSE	FALSE	xPX7cl	0.00992754	4.71e-06	outcome	TRUE	reported	textfile	4	88973006	PKD2	1.79e-46	TRUE	reported	dUPnLc	0.00991255	2	1	TRUE	247173	0.320269	0.0734584	19.0084	1.3e-05	0.00168286	0.241
rs7695	C	T	C	T	0.17	0.0307133	NA	0.399633	FALSE	FALSE	FALSE	IOyiv4	0.006344	1.28983e-06	outcome	TRUE	reported	textfile	chr1	156177535	SEMA4A	8.32e-82	FALSE	reported	DHwUPO	0.00887363	2	1	TRUE	247173	0.180667	0.0384908	22.0314	2.68227e-06	0.00206856	0.000647
rs45448395	A	G	A	G	-0.455126	-0.0431972	0.100719	0.0973846	FALSE	FALSE	FALSE	xPX7cl	0.0100267	1.65e-05	outcome	TRUE	reported	textfile	6	43189645	DNPH1	1e-200	TRUE	reported	OkCeYG	0.00991945	2	1	TRUE	247173	0.0949125	0.0221276	18.3984	1.79e-05	0.00215181	0.935
rs542275	T	C	T	C	0.361326	0.025944	0.607299	0.61866	FALSE	FALSE	FALSE	xPX7cl	0.00613144	2.32e-05	outcome	TRUE	reported	textfile	11	111431614	LAYN	1e-200	TRUE	reported	00jtJU	0.0058862	2	1	TRUE	247173	0.0718023	0.0170095	17.8194	2.43e-05	0.00255195	0.427
rs936228	T	C	T	C	0.09	-0.0334757	NA	0.280446	FALSE	FALSE	FALSE	IOyiv4	0.00664919	4.7896e-07	outcome	TRUE	reported	textfile	chr15	74839823	ULK3	5.62e-22	FALSE	reported	cgyIIs	0.00933979	2	1	TRUE	247173	-0.371952	0.0833556	19.9115	8.11093e-06	0.00521262	0.969
rs13244925	A	C	A	C	0.1	0.0283871	NA	0.445188	FALSE	FALSE	FALSE	IOyiv4	0.00601963	2.40817e-06	outcome	TRUE	reported	textfile	chr7	55124563	EGFR	1.58e-34	FALSE	reported	FNPnEw	0.00816012	2	1	TRUE	247173	0.283871	0.0644995	19.37	1.07684e-05	0.00534413	0.00766
rs143646210	A	G	A	G	-1.08	0.0430776	NA	0.10285	FALSE	FALSE	FALSE	IOyiv4	0.00980194	1.10874e-05	outcome	TRUE	reported	textfile	chr20	35612055	CPNE1	0	FALSE	reported	yAnxVF	0	2	1	TRUE	247173	-0.0398867	0.00907587	19.3143	1.10874e-05	0.00534413	0.897
rs117243018	A	G	A	G	-0.17	-0.0996748	NA	0.0205835	FALSE	FALSE	FALSE	IOyiv4	0.0188713	1.27913e-07	outcome	TRUE	reported	textfile	chr19	43486643	CD177	0	FALSE	reported	yX7Y2Z	0.0224376	2	1	TRUE	247173	0.586323	0.13532	18.7738	1.47175e-05	0.00630564	4.47e-18
rs12271923	A	C	A	C	-0.12	-0.0276771	NA	0.350185	FALSE	FALSE	FALSE	IOyiv4	0.00627694	1.03693e-05	outcome	TRUE	reported	textfile	chr11	9707746	SWAP70	4.57e-36	FALSE	reported	lR3y9E	0.00957019	2	1	TRUE	247173	0.230642	0.0554477	17.3026	3.18758e-05	0.0100941	0.516
rs8028182	T	G	T	G	0.15	-0.0331013	NA	0.185898	FALSE	FALSE	FALSE	IOyiv4	0.00758062	1.26211e-05	outcome	TRUE	reported	textfile	chr15	75426328	SNUPN	1.38e-44	FALSE	reported	kJu6W1	0.0107077	2	1	TRUE	247173	-0.220675	0.0529357	17.3785	3.06278e-05	0.0100941	0.79
rs9393711	T	C	T	C	-0.950688	-0.0386904	0.128472	0.113186	FALSE	FALSE	FALSE	xPX7cl	0.0100265	0.000113937	outcome	TRUE	reported	textfile	6	26370659	BTN3A2	1e-200	TRUE	reported	Grj5IW	0.00910266	2	1	TRUE	247173	0.0406973	0.0105538	14.8702	0.00011517	0.0107556	0.0131
rs9654451	T	C	T	C	-1.5063	0.0355841	0.12603	0.124721	FALSE	FALSE	FALSE	xPX7cl	0.00920237	0.000110254	outcome	TRUE	reported	textfile	5	299543	PDCD6	1e-200	TRUE	reported	xK2J2i	0.00931318	2	1	TRUE	247173	-0.0236235	0.006111	14.9439	0.000110754	0.0107556	0.00512
rs3753436	C	T	C	T	-0.13	0.0264205	NA	0.452841	FALSE	FALSE	FALSE	IOyiv4	0.00626663	2.4861e-05	outcome	TRUE	reported	textfile	chr1	145716953	CD160	1.1e-61	FALSE	reported	EJ604I	0.00784419	2	1	TRUE	247173	-0.203234	0.0497402	16.6947	4.39035e-05	0.0112861	0.00428
rs9823546	A	T	A	T	-1.04487	-0.0251236	0.288787	0.298493	FALSE	TRUE	FALSE	xPX7cl	0.00661732	0.000146673	outcome	TRUE	reported	textfile	3	49705512	MST1	1e-200	TRUE	reported	7MQhNx	0.00687038	2	1	TRUE	247173	0.0240447	0.00633513	14.4055	0.000147373	0.0130387	0.631
rs17751061	T	C	T	C	0.324103	0.0315083	0.153768	0.152815	FALSE	FALSE	FALSE	xPX7cl	0.00832823	0.000154756	outcome	TRUE	reported	textfile	19	19413092	SUGP1	1e-200	TRUE	reported	tGkK9f	0.008474	2	1	TRUE	247173	0.0972169	0.0258217	14.1747	0.000166592	0.014002	1.17e-22
rs4818855	C	T	C	T	0.13	0.0244712	NA	0.445701	FALSE	FALSE	FALSE	IOyiv4	0.00603162	4.96742e-05	outcome	TRUE	reported	textfile	chr21	43619070	PDXK	6.92e-59	FALSE	reported	3eoXSI	0.00803434	2	1	TRUE	247173	0.18824	0.0478334	15.4868	8.30827e-05	0.0176917	0.775
rs34230945	G	A	G	A	0.17	0.0976291	NA	0.017231	FALSE	FALSE	FALSE	IOyiv4	0.0216507	6.50453e-06	outcome	TRUE	reported	textfile	chr17	42844639	AOC2	8.51e-16	FALSE	reported	6CWC5K	0.0211269	2	1	TRUE	247173	0.574289	0.145991	15.4741	8.36419e-05	0.0176917	0.0795
rs17037076	A	G	A	G	-0.29	-0.0297245	NA	0.197619	FALSE	FALSE	FALSE	IOyiv4	0.00758553	8.90723e-05	outcome	TRUE	reported	textfile	chr2	69806517	ANXA4	2.69e-200	FALSE	reported	6F0Tz6	0.00960399	2	1	TRUE	247173	0.102498	0.0263763	15.101	0.000101912	0.0196486	0.00487
rs62330028	A	G	A	G	0.14	0.065091	NA	0.0533933	FALSE	FALSE	FALSE	IOyiv4	0.0136691	1.91771e-06	outcome	TRUE	reported	textfile	chr5	319042	PDCD6	0	FALSE	reported	HGYSqy	0.021013	2	1	TRUE	247173	0.464936	0.120011	15.0087	0.000107015	0.01965	0.00512
rs17854972	A	G	A	G	0.12	-0.0421771	NA	0.108067	FALSE	FALSE	FALSE	IOyiv4	0.0101162	3.05601e-05	outcome	TRUE	reported	textfile	chr1	109713505	GSTM4	5.25e-23	FALSE	reported	wxjTh5	0.0121497	2	1	TRUE	247173	-0.351475	0.0915049	14.7537	0.000122507	0.0205385	0.013
rs112629880	T	C	T	C	1.32	0.0562061	NA	0.0499791	FALSE	FALSE	FALSE	IOyiv4	0.0146985	0.000131343	outcome	TRUE	reported	textfile	chr17	42463743	NAGLU	0	FALSE	reported	ooVq3D	0	2	1	TRUE	247173	0.0425803	0.0111352	14.6224	0.000131343	0.0211024	0.00394
rs10896113	T	C	T	C	-0.300333	0.026675	0.216753	0.238512	FALSE	FALSE	FALSE	xPX7cl	0.00728847	0.000252324	outcome	TRUE	reported	textfile	11	66117111	B4GAT1	1e-200	TRUE	reported	KmIFtB	0.0071531	2	1	TRUE	247173	-0.088818	0.02436	13.2938	0.000266288	0.0213157	1.13e-07
rs11589479	A	G	A	G	1.01185	-0.030698	0.159395	0.152338	FALSE	FALSE	FALSE	xPX7cl	0.00853242	0.000320912	outcome	TRUE	reported	textfile	1	155033308	ADAM15	1e-200	TRUE	reported	kdh8ZH	0.00836908	2	1	TRUE	247173	-0.0303385	0.00843623	12.9328	0.000322882	0.0246711	4.09e-06
rs1131095	C	T	C	T	-1.23	-0.0248809	NA	0.298865	FALSE	FALSE	FALSE	IOyiv4	0.00661737	0.000169954	outcome	TRUE	reported	textfile	chr3	49676792	MST1	0	FALSE	reported	nH0szF	0	2	1	TRUE	247173	0.0202284	0.00537998	14.1372	0.000169954	0.0262137	0.00686
rs17854972	A	G	A	G	0.11	-0.0421771	NA	0.108067	FALSE	FALSE	FALSE	IOyiv4	0.0101162	3.05601e-05	outcome	TRUE	reported	textfile	chr1	109713505	GSTM3	2.51e-17	FALSE	reported	7y6haZ	0.0129912	2	1	TRUE	247173	-0.383428	0.10251	13.9906	0.000183727	0.0272482	0.013
rs4972221	T	A	T	A	0.119599	-0.0228041	0.663217	0.650132	FALSE	TRUE	FALSE	xPX7cl	0.00632141	0.000309229	outcome	TRUE	reported	textfile	2	88870632	EIF2AK3	1.58e-74	TRUE	reported	h5dAMA	0.00654813	2	1	TRUE	247173	-0.190671	0.0538761	12.525	0.000401533	0.0283587	0.562
rs77237106	T	C	T	C	-0.135924	0.0298425	0.166735	0.168184	FALSE	FALSE	FALSE	xPX7cl	0.00826535	0.000305549	outcome	TRUE	reported	textfile	15	75969335	CSPG4	2.53e-69	TRUE	reported	rZnjIj	0.00772361	2	1	TRUE	247173	-0.219553	0.0620752	12.5095	0.000404883	0.0283587	0.0136
rs111647176	A	G	A	G	-0.07	0.0288501	NA	0.264649	FALSE	FALSE	FALSE	IOyiv4	0.00688879	2.81441e-05	outcome	TRUE	reported	textfile	chr15	75459420	PTPN9	0	FALSE	reported	yOqN0T	0.00878591	2	1	TRUE	247173	-0.412145	0.111179	13.7422	0.00020969	0.0288862	0.415
rs72959041	A	G	A	G	0.18	-0.0586451	NA	0.0488112	FALSE	FALSE	FALSE	IOyiv4	0.0150196	9.43906e-05	outcome	TRUE	reported	textfile	chr6	127133748	RSPO3	1e-30	FALSE	reported	86ciWh	0.0156197	2	1	TRUE	247173	-0.325806	0.0881017	13.6757	0.000217246	0.0288862	0.506
rs4820294	A	G	A	G	-0.27856	-0.0222778	0.333278	0.332173	FALSE	FALSE	FALSE	xPX7cl	0.00633038	0.000432871	outcome	TRUE	reported	textfile	22	38071043	LGALS1	1e-200	TRUE	reported	tugNcF	0.00640071	2	1	TRUE	247173	0.0799749	0.0227996	12.3042	0.000451934	0.0292193	8.49e-09
rs11101991	A	G	A	G	0.22	0.0255184	NA	0.312367	FALSE	FALSE	FALSE	IOyiv4	0.00661463	0.000114378	outcome	TRUE	reported	textfile	chr1	109718945	GSTM3	4.17e-34	FALSE	reported	7y6haZ	0.0180682	2	1	TRUE	247173	0.115993	0.0315395	13.5254	0.000235357	0.0302512	0.013
rs3252	C	T	C	T	0.16	0.0503231	NA	0.071098	FALSE	FALSE	FALSE	IOyiv4	0.0126164	6.64334e-05	outcome	TRUE	reported	textfile	chr6	169216002	THBS2	3.8e-20	FALSE	reported	dnh4si	0.0174036	2	1	TRUE	247173	0.31452	0.0859541	13.3894	0.000253044	0.0314754	0.00881
rs1557570	T	G	T	G	-0.12	0.0240143	NA	0.325796	FALSE	FALSE	FALSE	IOyiv4	0.00637431	0.000164986	outcome	TRUE	reported	textfile	chr1	169538606	F5	3.31e-44	FALSE	reported	zHP5f9	0.0086044	2	1	TRUE	247173	-0.200119	0.0550232	13.2277	0.000275838	0.0332385	0.0225
rs2031367	G	A	G	A	0.0403068	0.0255233	0.293596	0.294294	FALSE	FALSE	FALSE	xPX7cl	0.006736	0.000151204	outcome	TRUE	reported	textfile	6	87807180	CGA	2.75e-16	TRUE	reported	Tv7dHD	0.00492528	2	1	TRUE	247173	0.633225	0.184162	11.8227	0.000585138	0.0364303	0.815
rs12903072	G	A	G	A	0.111134	0.021059	0.463699	0.469961	FALSE	FALSE	FALSE	xPX7cl	0.00605608	0.000506433	outcome	TRUE	reported	textfile	15	41088581	GCHFR	6.73e-76	TRUE	reported	WCiGdL	0.00602802	2	1	TRUE	247173	0.189492	0.0554543	11.6764	0.000632966	0.0380006	0.0348
rs116298992	T	C	T	C	-1.66	-0.0713976	NA	0.0236969	FALSE	FALSE	FALSE	IOyiv4	0.0199366	0.000341979	outcome	TRUE	reported	textfile	chr6	32100718	TNXB	0	FALSE	reported	ttfDBt	0	2	1	TRUE	247173	0.0430106	0.01201	12.8252	0.000341979	0.0383029	0.813
rs71615484	G	A	G	A	0.08	-0.0271337	NA	0.358362	FALSE	FALSE	FALSE	IOyiv4	0.00665263	4.52987e-05	outcome	TRUE	reported	textfile	chr3	49480866	MST1	0	FALSE	reported	nH0szF	0.010747	2	1	TRUE	247173	-0.339171	0.0948222	12.7944	0.000347667	0.0383029	0.631
rs2646260	G	A	G	A	-0.14	-0.0259032	NA	0.236577	FALSE	FALSE	FALSE	IOyiv4	0.00705331	0.0002402	outcome	TRUE	reported	textfile	chr2	237369152	COL6A3	7.41e-62	FALSE	reported	a4QxkC	0.00843562	2	1	TRUE	247173	0.185023	0.0515995	12.8576	0.000336115	0.0383029	0.677
rs144767533	C	T	C	T	-0.16	-0.0362014	NA	0.105761	FALSE	FALSE	FALSE	IOyiv4	0.00969237	0.000187684	outcome	TRUE	reported	textfile	chr6	43218400	RCL	3.16e-30	FALSE	reported	6nODbb	0.0140052	2	1	TRUE	247173	0.226259	0.0637326	12.6034	0.00038505	0.0412432	0.376
rs4938792	C	T	C	T	-0.05	-0.0262033	NA	0.384378	FALSE	FALSE	FALSE	IOyiv4	0.00612537	1.8872e-05	outcome	TRUE	reported	textfile	chr11	111550211	LAYN	3e-10	FALSE	reported	0kSYYe	0.00795741	2	1	TRUE	247173	0.524067	0.148204	12.5042	0.000406044	0.0423164	0.483
rs3197999	A	G	A	G	-0.35	-0.0262882	NA	0.28852	FALSE	FALSE	FALSE	IOyiv4	0.00672626	9.29505e-05	outcome	TRUE	reported	textfile	chr3	49684099	MST1	3.47e-16	FALSE	reported	nH0szF	0.042914	2	1	TRUE	247173	0.0751092	0.0213105	12.4222	0.000424261	0.0430513	0.631
rs8006935	G	A	G	A	0.08	-0.0254289	NA	0.315613	FALSE	FALSE	FALSE	IOyiv4	0.00653276	9.92078e-05	outcome	TRUE	reported	textfile	chr14	35064744	FAM177A1	4.9e-16	FALSE	reported	sYuUCo	0.00985949	2	1	TRUE	247173	-0.317861	0.0905699	12.3171	0.000448833	0.044377	0.00284
rs6446277	A	G	A	G	0.0635468	-0.0234307	0.305694	0.315047	FALSE	FALSE	FALSE	xPX7cl	0.00651932	0.000325591	outcome	TRUE	reported	textfile	3	49473077	DAG1	1.04e-21	TRUE	reported	DV5qqH	0.0066383	2	1	TRUE	247173	-0.368715	0.109583	11.3213	0.000766237	0.0444153	0.166
rs4661012	G	T	G	T	-0.211366	-0.0213843	0.36494	0.362554	FALSE	FALSE	FALSE	xPX7cl	0.00641337	0.000855071	outcome	TRUE	reported	textfile	1	156885491	PEAR1	1e-200	TRUE	reported	SldU08	0.00628385	2	1	TRUE	247173	0.101172	0.0304912	11.0095	0.000906447	0.0476168	0.00567
rs6063502	G	A	G	A	-0.055927	0.023261	0.367148	0.369723	FALSE	FALSE	FALSE	xPX7cl	0.00645768	0.0003157	outcome	TRUE	reported	textfile	20	48955595	CEBPB	4.19e-18	TRUE	reported	zFn6dN	0.00644794	2	1	TRUE	247173	-0.415917	0.125027	11.0663	0.000879102	0.0476168	0.00484
rs7030849	T	C	T	C	-0.14421	-0.0204366	0.573469	0.557573	FALSE	FALSE	FALSE	xPX7cl	0.00608095	0.00077728	outcome	TRUE	reported	textfile	9	123969834	C5	3.94e-116	TRUE	reported	jPQoa1	0.00629543	2	1	TRUE	247173	0.141714	0.0426188	11.0567	0.000883661	0.0476168	0.00448
rs45531831	T	C	T	C	-1.11448	-0.0641456	0.0263302	0.025499	FALSE	FALSE	FALSE	xPX7cl	0.0193645	0.000924572	outcome	TRUE	reported	textfile	6	31938120	DXO	1e-200	TRUE	reported	FeJLcY	0.0189058	2	1	TRUE	247173	0.0575565	0.0174028	10.9383	0.000941967	0.0479832	0.641
rs1395319	G	T	G	T	0.15	-0.0227179	NA	0.35621	FALSE	FALSE	FALSE	IOyiv4	0.0063947	0.000381431	outcome	TRUE	reported	textfile	chr11	18526636	TSG101	2.14e-66	FALSE	reported	zmHUrr	0.00871457	2	1	TRUE	247173	-0.151452	0.0435299	12.1053	0.000502774	0.0484674	0.38
rs13894	A	G	A	G	-1.02388	0.0377018	0.0738321	0.0742523	FALSE	FALSE	FALSE	xPX7cl	0.0114431	0.000985157	outcome	TRUE	reported	textfile	17	7529902	SAT2	1e-200	TRUE	reported	IMTMo7	0.0118491	2	1	TRUE	247173	-0.0368225	0.0111843	10.8395	0.000993577	0.0491236	21.7
rs7649598	A	G	A	G	-0.08	-0.0236217	NA	0.345119	FALSE	FALSE	FALSE	IOyiv4	0.00634302	0.00019606	outcome	TRUE	reported	textfile	chr3	100334239	NIT2	5.01e-21	FALSE	reported	ahRikh	0.00850256	2	1	TRUE	247173	0.295271	0.0852723	11.9901	0.000534827	0.0502998
rs11555566	C	T	C	T	1.28967	0.0433087	0.0627654	0.0563419	FALSE	FALSE	FALSE	xPX7cl	0.013263	0.00109322	outcome	TRUE	reported	textfile	20	43255220	ADA	1e-200	TRUE	reported	DmiRTs	0.0125069	2	1	TRUE	247173	0.0335812	0.0102892	10.652	0.00109955	0.0528098
rs2298005	A	G	A	G	-0.479207	-0.0225136	0.254097	0.243094	FALSE	FALSE	FALSE	xPX7cl	0.00693653	0.00117181	outcome	TRUE	reported	textfile	1	45476663	UROD	1e-200	TRUE	reported	1dTFCI	0.00693786	2	1	TRUE	247173	0.0469809	0.014491	10.5111	0.00118662	0.0554086
rs677960	C	T	C	T	0.91	0.0507585	NA	0.058759	FALSE	FALSE	FALSE	IOyiv4	0.0133126	0.000137399	outcome	TRUE	reported	textfile	chr17	42545038	NAGLU	0	FALSE	reported	ooVq3D	0.116184	2	1	TRUE	247173	0.0557785	0.0162706	11.7525	0.000607628	0.055786
rs113312468	C	T	C	T	-0.366155	0.0390074	0.0642084	0.0732801	FALSE	FALSE	FALSE	xPX7cl	0.012037	0.00119262	outcome	TRUE	reported	textfile	1	155390486	PKLR	5.43e-192	TRUE	reported	llp7zz	0.0123884	2	1	TRUE	247173	-0.106533	0.0330709	10.377	0.00127595	0.0564439
rs3856718	A	G	A	G	0.200916	-0.0253705	0.173905	0.184619	FALSE	FALSE	FALSE	xPX7cl	0.0078096	0.00115961	outcome	TRUE	reported	textfile	3	112996218	BOC	6.25e-137	TRUE	reported	1mJYgK	0.00806666	2	1	TRUE	247173	-0.126274	0.0391992	10.3771	0.00127589	0.0564439
rs13207171	T	C	T	C	0.76	-0.0322434	NA	0.143794	FALSE	FALSE	FALSE	IOyiv4	0.00946922	0.00066146	outcome	TRUE	reported	textfile	chr6	41198081	TREML2	0	FALSE	reported	7AFjFU	0	2	1	TRUE	247173	-0.0424255	0.0124595	11.5945	0.00066146	0.059316
rs440277	A	G	A	G	-0.174098	-0.020621	0.305024	0.324428	FALSE	FALSE	FALSE	xPX7cl	0.00643503	0.00135304	outcome	TRUE	reported	textfile	19	45361224	NECTIN2	3.48e-155	TRUE	reported	N7ftLq	0.00656018	2	1	TRUE	247173	0.118445	0.0372306	10.1212	0.00146577	0.0631785
rs12889019	A	G	A	G	-0.11	-0.0235741	NA	0.462798	FALSE	FALSE	FALSE	IOyiv4	0.00611012	0.000114225	outcome	TRUE	reported	textfile	chr14	35111070	FAM177A1	0	FALSE	reported	sYuUCo	0.0158033	2	1	TRUE	247173	0.21431	0.063509	11.3871	0.000739548	0.0648113
rs8064299	A	C	A	C	0.092139	0.0198928	0.530541	0.529557	FALSE	FALSE	FALSE	xPX7cl	0.0061407	0.00119739	outcome	TRUE	reported	textfile	17	72762646	SLC9A3R1	1.71e-49	TRUE	reported	mcfXlv	0.00623006	2	1	TRUE	247173	0.2159	0.0682262	10.0139	0.00155362	0.0652909
rs11080149	T	C	T	C	-0.128379	0.0292382	0.130497	0.126909	FALSE	FALSE	FALSE	xPX7cl	0.00909738	0.00130937	outcome	TRUE	reported	textfile	17	29623288	OMG	6.24e-48	TRUE	reported	i8Wc0l	0.00882606	2	1	TRUE	247173	-0.227749	0.0725727	9.84845	0.00169975	0.065854
rs153478	G	A	G	A	-0.664097	-0.0206923	0.660014	0.672265	FALSE	FALSE	FALSE	xPX7cl	0.00660657	0.00173575	outcome	TRUE	reported	textfile	5	150639439	GM2A	1e-200	TRUE	reported	6tohAP	0.00622745	2	1	TRUE	247173	0.0311585	0.00995249	9.80144	0.00174375	0.065854
rs1936801	G	A	G	A	0.152056	-0.0192788	0.523551	0.524131	FALSE	FALSE	FALSE	xPX7cl	0.00608991	0.00154712	outcome	TRUE	reported	textfile	6	127436313	RSPO3	1.02e-161	TRUE	reported	S5DE1f	0.00561117	2	1	TRUE	247173	-0.126787	0.0403228	9.88671	0.00166477	0.065854
rs2330634	G	C	G	C	-0.111756	0.0196931	0.591922	0.610114	FALSE	TRUE	FALSE	xPX7cl	0.00617447	0.0014255	outcome	TRUE	reported	textfile	22	24250795	MIF	8.3e-72	TRUE	reported	vp9wWy	0.00623651	2	1	TRUE	247173	-0.176215	0.0561178	9.86016	0.00168897	0.065854
rs2881930	C	T	C	T	0.179192	-0.0188291	0.483335	0.482457	FALSE	FALSE	FALSE	xPX7cl	0.00599611	0.00168822	outcome	TRUE	reported	textfile	2	202075752	CASP10	3.1e-181	TRUE	reported	UdwVSN	0.00624206	2	1	TRUE	247173	-0.105078	0.0336615	9.74438	0.00179872	0.065854
rs3803800	G	A	G	A	-0.313426	-0.023256	0.771642	0.781392	FALSE	FALSE	FALSE	xPX7cl	0.00743349	0.00175676	outcome	TRUE	reported	textfile	17	7462969	TNFSF13	1e-200	TRUE	reported	gpzWdj	0.00694532	2	1	TRUE	247173	0.0741993	0.0237738	9.74096	0.00180207	0.065854
rs1243167	A	G	A	G	0.41	0.0247828	NA	0.231299	FALSE	FALSE	FALSE	IOyiv4	0.00738554	0.000791958	outcome	TRUE	reported	textfile	chr14	94375304	SERPINA1	0	FALSE	reported	Dha1Ks	0	2	1	TRUE	247173	0.0604459	0.0180135	11.26	0.000791958	0.067862
rs351855	A	G	A	G	0.995087	0.0202346	0.293231	0.309	FALSE	FALSE	FALSE	xPX7cl	0.00655489	0.00202227	outcome	TRUE	reported	textfile	5	176520243	FGFR4	1e-200	TRUE	reported	e1dk8I	0.00642032	2	1	TRUE	247173	0.0203345	0.00658856	9.52544	0.00202643	0.0709504
rs73184376	A	G	A	G	0.0831355	0.0256809	0.183708	0.200501	FALSE	FALSE	FALSE	xPX7cl	0.00799624	0.00131988	outcome	TRUE	reported	textfile	8	8268336	DEFB4A_DEFB4B	1.41e-27	TRUE	reported	N9tUak	0.00763993	2	1	TRUE	247173	0.308904	0.100285	9.48804	0.00206815	0.0709504
rs79287178	A	G	A	G	-0.529385	0.0586996	0.0291583	0.031977	FALSE	FALSE	FALSE	xPX7cl	0.018891	0.00188821	outcome	TRUE	reported	textfile	3	172294500	TNFSF10	2.99e-189	TRUE	reported	la07UR	0.0180417	2	1	TRUE	247173	-0.110883	0.0358844	9.54808	0.00200159	0.0709504
rs505922	C	T	C	T	1.16889	0.0191465	0.322838	0.363738	FALSE	FALSE	FALSE	xPX7cl	0.00625495	0.00220584	outcome	TRUE	reported	textfile	9	136149229	ABO	1e-200	TRUE	reported	CviMAc	0.00659061	2	1	TRUE	247173	0.0163801	0.00535199	9.36705	0.00220921	0.0726717
rs688181	C	T	C	T	-0.0841432	0.0216756	0.721158	0.710188	FALSE	FALSE	FALSE	xPX7cl	0.00687827	0.00162533	outcome	TRUE	reported	textfile	6	158092638	SNX9	1.02e-35	TRUE	reported	O5gErU	0.00674498	2	1	TRUE	247173	-0.257604	0.0843127	9.33513	0.00224802	0.0726717
rs72957586	A	G	A	G	0.928344	-0.0188837	0.531202	0.556467	FALSE	FALSE	FALSE	xPX7cl	0.00615636	0.00215972	outcome	TRUE	reported	textfile	2	160762687	LY75	1e-200	TRUE	reported	KuiSrB	0.00623383	2	1	TRUE	247173	-0.0203412	0.00663296	9.40459	0.00216443	0.0726717
rs2645017	A	G	A	G	0.15	0.0352732	NA	0.102934	FALSE	FALSE	FALSE	IOyiv4	0.00998008	0.000408766	outcome	TRUE	reported	textfile	chr11	9800007	SWAP70	2.82e-21	FALSE	reported	lR3y9E	0.0158407	2	1	TRUE	247173	0.235154	0.0710173	10.9642	0.000928871	0.0778636
rs4661012	G	T	G	T	-0.19	-0.0213843	NA	0.362554	FALSE	FALSE	FALSE	IOyiv4	0.00641337	0.000855071	outcome	TRUE	reported	textfile	chr1	156915699	PEAR1	1.7e-110	FALSE	reported	glf7p1	0.00850692	2	1	TRUE	247173	0.112549	0.0341287	10.8753	0.000974534	0.0799533
rs2234243	T	C	T	C	-0.42	-0.0356302	NA	0.0911771	FALSE	FALSE	FALSE	IOyiv4	0.010756	0.000924414	outcome	TRUE	reported	textfile	chr6	41276253	TREM1	5.89e-146	FALSE	reported	A3ZQwm	0.0163255	2	1	TRUE	247173	0.0848337	0.025821	10.7942	0.00101819	0.0813211
rs62114806	A	G	A	G	-0.24	-0.0247505	NA	0.273092	FALSE	FALSE	FALSE	IOyiv4	0.00754148	0.00103105	outcome	TRUE	reported	textfile	chr19	43368292	CD177	8.91e-122	FALSE	reported	yX7Y2Z	0.0102272	2	1	TRUE	247173	0.103127	0.0317287	10.5643	0.0011529	0.0888782
rs12749939	T	C	T	C	-0.27	-0.0225913	NA	0.243214	FALSE	FALSE	FALSE	IOyiv4	0.00693711	0.00112762	outcome	TRUE	reported	textfile	chr1	45012761	UROD	1.45e-216	FALSE	reported	qC7hCx	0.0085958	2	1	TRUE	247173	0.0836714	0.0258307	10.4926	0.00119856	0.0888782
rs13894	A	G	A	G	-0.25	0.0377018	NA	0.0742523	FALSE	FALSE	FALSE	IOyiv4	0.0114431	0.000985157	outcome	TRUE	reported	textfile	chr17	7626584	SAT2	7.24e-72	FALSE	reported	SXbdd4	0.0139454	2	1	TRUE	247173	-0.150807	0.0465389	10.5006	0.00119337	0.0888782
rs10402308	A	G	A	G	-0.07	0.0289991	NA	0.192262	FALSE	FALSE	FALSE	IOyiv4	0.0077082	0.000168487	outcome	TRUE	reported	textfile	chr19	19546691	CILP2	3e-10	FALSE	reported	4JrvTU	0.011065	2	1	TRUE	247173	-0.414272	0.128117	10.4558	0.00122265	0.0889537
rs2439457	C	T	C	T	-0.709851	0.0182519	0.572017	0.57927	FALSE	FALSE	FALSE	xPX7cl	0.0061166	0.00284505	outcome	TRUE	reported	textfile	8	101224664	SPAG1	1e-200	TRUE	reported	8nlMDW	0.00627697	2	1	TRUE	247173	-0.0257124	0.00861974	8.89807	0.00285472	0.0905432
rs2302361	A	T	A	T	-0.370779	-0.0200025	0.286709	0.272939	FALSE	TRUE	FALSE	xPX7cl	0.0067447	0.0030204	outcome	TRUE	reported	textfile	11	62158051	ASRGL1	1e-200	TRUE	reported	DgR7Jr	0.00665742	2	1	TRUE	247173	0.0539471	0.0182164	8.77024	0.00306186	0.0942121
rs62466699	C	T	C	T	0.234884	0.0529135	0.0575362	0.0654975	FALSE	FALSE	FALSE	xPX7cl	0.0176546	0.00272511	outcome	TRUE	reported	textfile	7	93579292	TFPI2	4.86e-78	TRUE	reported	bSZxRf	0.01256	2	1	TRUE	247173	0.225275	0.0761222	8.75799	0.00308249	0.0942121
rs2606145	A	G	A	G	0.700482	0.0209918	0.762146	0.772701	FALSE	FALSE	FALSE	xPX7cl	0.00711841	0.00318856	outcome	TRUE	reported	textfile	15	51980311	SCG3	1e-200	TRUE	reported	j7tpwK	0.00709785	2	1	TRUE	247173	0.0299677	0.0101667	8.68855	0.00320216	0.0961219
rs7508539	G	A	G	A	0.11	0.0206822	NA	0.378717	FALSE	FALSE	FALSE	IOyiv4	0.00626918	0.000970214	outcome	TRUE	reported	textfile	chr19	38926800	SARS2	1.35e-40	FALSE	reported	ElTR9F	0.00824569	2	1	TRUE	247173	0.18802	0.0587094	10.2563	0.00136217	0.0972687
rs4682481	T	C	T	C	0.27	-0.0253783	NA	0.182067	FALSE	FALSE	FALSE	IOyiv4	0.00788738	0.00129276	outcome	TRUE	reported	textfile	chr3	113265008	BOC	3.24e-128	FALSE	reported	6Lgrpt	0.0112083	2	1	TRUE	247173	-0.0939937	0.029472	10.1714	0.00142638	0.100002
rs2853999	T	A	T	A	0.429709	-0.0297968	0.137808	0.115661	FALSE	TRUE	FALSE	xPX7cl	0.010238	0.00360939	outcome	TRUE	reported	textfile	6	31326074	HLA-E	1e-200	TRUE	reported	u8rEem	0.00857344	2	1	TRUE	247173	-0.0693419	0.0238655	8.4421	0.00366632	0.102718
rs4886632	T	G	T	G	0.203834	0.0176124	0.548734	0.543656	FALSE	FALSE	FALSE	xPX7cl	0.00602747	0.00347763	outcome	TRUE	reported	textfile	15	75173925	MPI	1e-200	TRUE	reported	SAFTaF	0.00627602	2	1	TRUE	247173	0.0864057	0.0296899	8.46968	0.00361116	0.102718
rs56801796	G	A	G	A	0.368634	0.0216323	0.215993	0.220606	FALSE	FALSE	FALSE	xPX7cl	0.00739463	0.0034401	outcome	TRUE	reported	textfile	11	73090265	RELT	1e-200	TRUE	reported	T7Twsf	0.00679098	2	1	TRUE	247173	0.0586822	0.0200887	8.5332	0.00348726	0.102718
rs62129966	A	C	A	C	-0.363145	0.0238019	0.159541	0.159318	FALSE	FALSE	FALSE	xPX7cl	0.00814536	0.00347636	outcome	TRUE	reported	textfile	19	48374950	SULT2A1	1e-200	TRUE	reported	hu7ZAL	0.00832324	2	1	TRUE	247173	-0.0655437	0.0224803	8.50077	0.00354997	0.102718
rs708686	T	C	T	C	-0.66	-0.0216261	NA	0.303405	FALSE	FALSE	FALSE	IOyiv4	0.00682361	0.00152802	outcome	TRUE	reported	textfile	chr19	5840608	FUT3	0	FALSE	reported	oSYCdl	0	2	1	TRUE	247173	0.0327668	0.0103388	10.0445	0.00152802	0.105215
rs12045101	T	C	T	C	0.3	-0.0222884	NA	0.247579	FALSE	FALSE	FALSE	IOyiv4	0.007035	0.00153381	outcome	TRUE	reported	textfile	chr1	109725029	GSTM3	2.09e-228	FALSE	reported	7y6haZ	0.00929767	2	1	TRUE	247173	-0.0742945	0.0235628	9.9417	0.00161576	0.10908
rs28730617	A	G	A	G	-0.36	-0.0490671	NA	0.0405018	FALSE	FALSE	FALSE	IOyiv4	0.0153643	0.0014052	outcome	TRUE	reported	textfile	chr4	99078444	ADH6	5.25e-79	FALSE	reported	t6y5Nx	0.0191293	2	1	TRUE	247173	0.136297	0.0432887	9.91348	0.00164073	0.10908
rs5751777	T	C	T	C	-1.03507	0.0176062	0.585093	0.601861	FALSE	FALSE	FALSE	xPX7cl	0.00611203	0.00396938	outcome	TRUE	reported	textfile	22	24267047	GSTT2B	1e-200	TRUE	reported	LfESqt	0.00629373	2	1	TRUE	247173	-0.0170097	0.00590585	8.29522	0.00397495	0.109539
rs4151672	T	C	T	C	-0.62	-0.0458237	NA	0.0449057	FALSE	FALSE	FALSE	IOyiv4	0.0145474	0.00163289	outcome	TRUE	reported	textfile	chr6	31952053	CFB	1.51e-247	FALSE	reported	Yu76mQ	0.0184507	2	1	TRUE	247173	0.0739092	0.0235663	9.83586	0.00171142	0.111852
rs12515756	C	T	C	T	0.4	-0.0255149	NA	0.167092	FALSE	FALSE	FALSE	IOyiv4	0.00812661	0.00169137	outcome	TRUE	reported	textfile	chr5	132903188	LEAP2	2.51e-297	FALSE	reported	YX3AH7	0.0108536	2	1	TRUE	247173	-0.0637872	0.0203901	9.78651	0.00175797	0.112979
rs6976053	T	C	T	C	0.305918	0.0172349	0.463753	0.481923	FALSE	FALSE	FALSE	xPX7cl	0.00601087	0.00414013	outcome	TRUE	reported	textfile	7	100512119	ACHE	1e-200	TRUE	reported	XqFF0L	0.00592904	2	1	TRUE	247173	0.0563382	0.019679	8.196	0.00419829	0.113828
rs11620921	G	A	G	A	-0.0691964	0.0180307	0.592745	0.600741	FALSE	FALSE	FALSE	xPX7cl	0.00612881	0.00326141	outcome	TRUE	reported	textfile	14	77939965	TMED8	1.72e-28	TRUE	reported	PbFd2p	0.00624972	2	1	TRUE	247173	-0.260573	0.0916447	8.08435	0.00446492	0.117274
rs190921775	T	G	T	G	-0.919951	-0.126004	0.00446305	0.00670869	FALSE	FALSE	FALSE	xPX7cl	0.0437998	0.00401718	outcome	TRUE	reported	textfile	19	39402296	CCER2	7.12e-91	TRUE	reported	roFZPw	0.0455067	2	1	TRUE	247173	0.136968	0.0480907	8.11176	0.00439789	0.117274
rs6036977	C	T	C	T	0.16	-0.0313684	NA	0.11388	FALSE	FALSE	FALSE	IOyiv4	0.0098114	0.00138797	outcome	TRUE	reported	textfile	chr20	24921032	APMAP	2.34e-38	FALSE	reported	ZarLzg	0.012355	2	1	TRUE	247173	-0.196053	0.0631624	9.63449	0.00190957	0.12071
rs4873	G	C	G	C	-0.177234	-0.0196375	0.272417	0.255737	FALSE	TRUE	FALSE	xPX7cl	0.00691829	0.00453282	outcome	TRUE	reported	textfile	5	89703641	CETN3	3.56e-145	TRUE	reported	Czo7lg	0.00690788	2	1	TRUE	247173	0.1108	0.039273	7.95958	0.00478336	0.123705
rs4981784	T	C	T	C	-0.17	-0.0320854	NA	0.133581	FALSE	FALSE	FALSE	IOyiv4	0.0102215	0.00169528	outcome	TRUE	reported	textfile	chr14	30818761	COCH	1.78e-44	FALSE	reported	B83JeQ	0.012151	2	1	TRUE	247173	0.188738	0.0616215	9.38106	0.00219239	0.128089
rs62059837	C	A	C	A	0.28	-0.0314344	NA	0.0971432	FALSE	FALSE	FALSE	IOyiv4	0.0101166	0.00188855	outcome	TRUE	reported	textfile	chr17	7624628	SHBG	2.29e-76	FALSE	reported	7DupOM	0.0151397	2	1	TRUE	247173	-0.112266	0.036637	9.38978	0.00218199	0.128089
rs3917775	C	T	C	T	-0.24	0.0185929	NA	0.453521	FALSE	FALSE	FALSE	IOyiv4	0.00601408	0.00199109	outcome	TRUE	reported	textfile	chr1	169601838	SELL	1.02e-193	FALSE	reported	8RPUHV	0.00808344	2	1	TRUE	247173	-0.0774704	0.0251942	9.45521	0.0021055	0.128089
rs2272019	C	A	C	A	0.09	0.0203934	NA	0.354137	FALSE	FALSE	FALSE	IOyiv4	0.00636213	0.00134857	outcome	TRUE	reported	textfile	chr2	219137812	NHEJ1	2.24e-25	FALSE	reported	QmvWBp	0.00864576	2	1	TRUE	247173	0.226593	0.0739658	9.38496	0.00218773	0.128089
rs778805	A	G	A	G	-0.36	-0.0193718	NA	0.327779	FALSE	FALSE	FALSE	IOyiv4	0.00633513	0.00222936	outcome	TRUE	reported	textfile	chr19	5832198	FUT5	2.88e-230	FALSE	reported	D5mtRj	0.0111116	2	1	TRUE	247173	0.0538106	0.0176758	9.26785	0.00233211	0.134218
rs669340	C	G	C	G	0.726982	0.0174425	0.633908	0.640264	FALSE	TRUE	FALSE	xPX7cl	0.0062519	0.00527152	outcome	TRUE	reported	textfile	17	18263957	SHMT1	1e-200	TRUE	reported	J71xXj	0.00636551	2	1	TRUE	247173	0.0239931	0.00860237	7.77921	0.00528509	0.13461
rs6735267	T	C	T	C	0.206384	0.0190954	0.268893	0.283389	FALSE	FALSE	FALSE	xPX7cl	0.00683706	0.00522341	outcome	TRUE	reported	textfile	2	213403863	ERBB4	1e-200	TRUE	reported	cZKmXe	0.0067555	2	1	TRUE	247173	0.0925236	0.033266	7.73577	0.00541376	0.135829
rs1042445	T	C	T	C	-0.32	-0.0225878	NA	0.237725	FALSE	FALSE	FALSE	IOyiv4	0.00718046	0.00165668	outcome	TRUE	reported	textfile	chr3	186677647	HRG	1.58e-30	FALSE	reported	DLiKjM	0.0278645	2	1	TRUE	247173	0.070587	0.0232655	9.205	0.00241355	0.136863
rs2319713	G	A	G	A	0.0456899	0.0181485	0.594999	0.580842	FALSE	FALSE	FALSE	xPX7cl	0.00607538	0.0028153	outcome	TRUE	reported	textfile	4	169081189	ANXA10	0	TRUE	reported	cvlTzi	0.00624513	2	1	TRUE	247173	0.39721	0.143627	7.64836	0.00568238	0.138436
rs7605824	A	G	A	G	-0.376199	0.017414	0.345941	0.358058	FALSE	FALSE	FALSE	xPX7cl	0.00628497	0.005593	outcome	TRUE	reported	textfile	2	280819	ACP1	1e-200	TRUE	reported	5fvITy	0.00646661	2	1	TRUE	247173	-0.0462893	0.0167254	7.65959	0.00564712	0.138436
rs111930381	A	G	A	G	-0.34	-0.127006	NA	0.00749304	FALSE	FALSE	FALSE	IOyiv4	0.0398909	0.00145339	outcome	TRUE	reported	textfile	chr9	92342361	ASPN	2.82e-21	FALSE	reported	fxewLF	0.0359057	2	1	TRUE	247173	0.373547	0.123781	9.10722	0.00254602	0.142282
rs13159365	T	C	T	C	-0.547058	0.016609	0.497849	0.512373	FALSE	FALSE	FALSE	xPX7cl	0.00604478	0.00600216	outcome	TRUE	reported	textfile	5	135389433	TGFBI	1e-200	TRUE	reported	pcse2m	0.0060055	2	1	TRUE	247173	-0.0303606	0.0110546	7.54279	0.00602507	0.143027
rs1157486	C	G	C	G	0.073065	-0.018458	0.692174	0.691189	FALSE	TRUE	FALSE	xPX7cl	0.00657433	0.00499154	outcome	TRUE	reported	textfile	12	54997283	LACRT	1.67e-28	TRUE	reported	9OLS5K	0.00659756	2	1	TRUE	247173	-0.252624	0.0928257	7.40648	0.00649893	0.144406
rs1859788	G	A	G	A	1.13366	0.0180367	0.686572	0.709786	FALSE	FALSE	FALSE	xPX7cl	0.00662103	0.00644652	outcome	TRUE	reported	textfile	7	99971834	PILRB	1e-200	TRUE	reported	Wm1Deu	0.00657197	2	1	TRUE	247173	0.0159102	0.00584113	7.4192	0.00645316	0.144406
rs1859788	G	A	G	A	0.979239	0.0180367	0.686483	0.709786	FALSE	FALSE	FALSE	xPX7cl	0.00662103	0.00644652	outcome	TRUE	reported	textfile	7	99971834	PILRA	1e-200	TRUE	reported	xihMMl	0.00648824	2	1	TRUE	247173	0.0184191	0.0067625	7.41863	0.00645519	0.144406
rs2052534	C	T	C	T	0.412999	-0.0170335	0.613222	0.610633	FALSE	FALSE	FALSE	xPX7cl	0.00625727	0.00648508	outcome	TRUE	reported	textfile	5	147504759	SPINK5	1e-200	TRUE	reported	Pc6rbD	0.00613149	2	1	TRUE	247173	-0.0412434	0.0151632	7.39824	0.00652878	0.144406
rs55799523	A	C	A	C	0.53017	0.0196609	0.274652	0.273648	FALSE	FALSE	FALSE	xPX7cl	0.00718341	0.00620031	outcome	TRUE	reported	textfile	19	55999545	SSC5D	1e-200	TRUE	reported	lsYzTx	0.00673594	2	1	TRUE	247173	0.0370842	0.0135574	7.4821	0.00623154	0.144406
rs66483366	C	T	C	T	0.28	-0.0189165	NA	0.435068	FALSE	FALSE	FALSE	IOyiv4	0.00626946	0.0025508	outcome	TRUE	reported	textfile	chr2	159922435	LY75	4.17e-240	FALSE	reported	ZP6VSm	0.00846183	2	1	TRUE	247173	-0.067559	0.0224838	9.02873	0.0026577	0.146401
rs2107538	T	C	T	C	-0.230746	0.0211679	0.193322	0.182873	FALSE	FALSE	FALSE	xPX7cl	0.00777983	0.00651103	outcome	TRUE	reported	textfile	17	34207780	CCL5	1.92e-197	TRUE	reported	2mifoi	0.00769727	2	1	TRUE	247173	-0.0917368	0.0338546	7.34265	0.00673376	0.147006
rs75404024	C	T	C	T	0.18	-0.0213403	NA	0.523148	FALSE	FALSE	FALSE	IOyiv4	0.0070292	0.00239774	outcome	TRUE	reported	textfile	chr17	18603071	SHMT1	3.31e-75	FALSE	reported	Cq7oNw	0.00980935	2	1	TRUE	247173	-0.118557	0.039582	8.97145	0.0027423	0.148934
rs139565	G	A	G	A	0.0590989	-0.0170417	0.574927	0.56516	FALSE	FALSE	FALSE	xPX7cl	0.00604802	0.00483647	outcome	TRUE	reported	textfile	22	42199047	CCDC134	3.54e-21	TRUE	reported	DcLkIH	0.00625689	2	1	TRUE	247173	-0.288358	0.106794	7.29076	0.006931	0.149372
rs7946718	A	G	A	G	-0.21	0.0187527	NA	0.399047	FALSE	FALSE	FALSE	IOyiv4	0.0062414	0.00265956	outcome	TRUE	reported	textfile	chr11	123197533	CLMP	3.09e-142	FALSE	reported	Q99gdt	0.00827032	2	1	TRUE	247173	-0.0892988	0.0299283	8.9028	0.00284734	0.152491
rs149882444	G	A	G	A	-0.16	-0.0968407	NA	0.0128311	FALSE	FALSE	FALSE	IOyiv4	0.0285754	0.000701611	outcome	TRUE	reported	textfile	chr7	150607723	AOC1	4e-10	FALSE	reported	JJ6wIz	0.0256395	2	1	TRUE	247173	0.605255	0.203233	8.86924	0.00290017	0.153192
rs1006771	T	G	T	G	-0.198132	0.017183	0.647967	0.65665	FALSE	FALSE	FALSE	xPX7cl	0.00638391	0.00711085	outcome	TRUE	reported	textfile	22	24314006	DDT	1e-200	TRUE	reported	2QSUqn	0.00622777	2	1	TRUE	247173	-0.0867249	0.0323356	7.19327	0.00731777	0.153332
rs25882	C	T	C	T	0.243184	-0.019728	0.213396	0.21483	FALSE	FALSE	FALSE	xPX7cl	0.00733866	0.0071831	outcome	TRUE	reported	textfile	5	131411460	CSF2	1e-200	TRUE	reported	dCPPuO	0.00759459	2	1	TRUE	247173	-0.0811239	0.0302835	7.17603	0.00738842	0.153332
rs9320394	T	C	T	C	0.158404	-0.0163575	0.436382	0.432399	FALSE	FALSE	FALSE	xPX7cl	0.00606253	0.0069728	outcome	TRUE	reported	textfile	6	112453123	LAMA4	1.3e-146	TRUE	reported	NWCWnt	0.00614322	2	1	TRUE	247173	-0.103265	0.0384815	7.20111	0.00728583	0.153332
rs4962104	C	T	C	T	0.696605	0.0193518	0.777841	0.785353	FALSE	FALSE	FALSE	xPX7cl	0.00726367	0.00771728	outcome	TRUE	reported	textfile	9	136087047	OBP2B	1e-200	TRUE	reported	OCZkSn	0.00621278	2	1	TRUE	247173	0.0277802	0.0104302	7.09393	0.00773455	0.158558
rs2229540	G	A	G	A	-0.92	0.0362308	NA	0.0681789	FALSE	FALSE	FALSE	IOyiv4	0.012369	0.00339871	outcome	TRUE	reported	textfile	chr1	45566639	AKR1A1	0	FALSE	reported	kZbAnT	0	2	1	TRUE	247173	-0.0393813	0.0134445	8.58002	0.00339871	0.174739
rs76381440	T	C	T	C	0.23	-0.07539	NA	0.0199929	FALSE	FALSE	FALSE	IOyiv4	0.0243036	0.00192214	outcome	TRUE	reported	textfile	chr1	156176755	SEMA4A	4.37e-19	FALSE	reported	DHwUPO	0.0257637	2	1	TRUE	247173	-0.327783	0.111865	8.58581	0.00338793	0.174739
rs13065490	T	A	T	A	0.225631	-0.0179267	0.253123	0.271723	FALSE	TRUE	FALSE	xPX7cl	0.00681469	0.00852344	outcome	TRUE	reported	textfile	3	45057108	CLEC3B	1e-200	TRUE	reported	NonERl	0.00697483	2	1	TRUE	247173	-0.0794515	0.0303025	6.87459	0.00874297	0.177071
rs12449302	C	T	C	T	-0.12	0.0273799	NA	0.128044	FALSE	FALSE	FALSE	IOyiv4	0.00906736	0.00253102	outcome	TRUE	reported	textfile	chr17	31084555	OMG	1.62e-27	FALSE	reported	UL8CQK	0.0110407	2	1	TRUE	247173	-0.228166	0.0784232	8.46468	0.00362108	0.183722
rs6470800	G	T	G	T	0.05	-0.0197633	NA	0.468007	FALSE	FALSE	FALSE	IOyiv4	0.00602441	0.00103609	outcome	TRUE	reported	textfile	chr8	130088714	FAM49B	7e-10	FALSE	reported	pIyk0Y	0.00809687	2	1	TRUE	247173	-0.395266	0.136435	8.39322	0.00376624	0.188605
rs12668458	C	T	C	T	0.190019	-0.016751	0.451278	0.461993	FALSE	FALSE	FALSE	xPX7cl	0.00644808	0.00938149	outcome	TRUE	reported	textfile	7	157145474	DNAJB6	7.36e-199	TRUE	reported	OqFVAt	0.00631583	2	1	TRUE	247173	-0.0881545	0.0340602	6.69878	0.00964791	0.19015
rs2073562	G	A	G	A	0.653381	-0.0166042	0.668262	0.677753	FALSE	FALSE	FALSE	xPX7cl	0.00642777	0.00978898	outcome	TRUE	reported	textfile	8	17742929	FGL1	1e-200	TRUE	reported	k7myhj	0.00623287	2	1	TRUE	247173	-0.0254127	0.00984069	6.66885	0.00981125	0.19015
rs2302605	T	C	T	C	0.321728	-0.0158083	0.543431	0.559469	FALSE	FALSE	FALSE	xPX7cl	0.00614869	0.0101407	outcome	TRUE	reported	textfile	11	123065683	CLMP	1e-200	TRUE	reported	mMSYKY	0.00564137	2	1	TRUE	247173	-0.0491355	0.0191309	6.59661	0.0102173	0.19015
rs35434411	A	G	A	G	0.18797	-0.0475187	0.0288718	0.0289973	FALSE	FALSE	FALSE	xPX7cl	0.0178386	0.0077261	outcome	TRUE	reported	textfile	10	121429394	BAG3	7.37e-25	TRUE	reported	Ot4SsO	0.018257	2	1	TRUE	247173	-0.252799	0.0980262	6.65069	0.00991176	0.19015
rs35916067	C	T	C	T	-0.17267	0.0202748	0.165118	0.175564	FALSE	FALSE	FALSE	xPX7cl	0.00778582	0.00921253	outcome	TRUE	reported	textfile	4	89935658	FAM13A	2.78e-98	TRUE	reported	3xoEZA	0.00820646	2	1	TRUE	247173	-0.117419	0.0454348	6.67885	0.00975634	0.19015
rs3754861	C	A	C	A	0.136212	0.0315416	0.0798994	0.0754613	FALSE	FALSE	FALSE	xPX7cl	0.0120183	0.0086787	outcome	TRUE	reported	textfile	2	25393722	POMC	2.94e-34	TRUE	reported	vgrGcP	0.0111607	2	1	TRUE	247173	0.231562	0.0902494	6.58336	0.0102937	0.19015
rs4770465	G	A	G	A	0.238409	-0.0168196	0.307383	0.300933	FALSE	FALSE	FALSE	xPX7cl	0.00651133	0.00979084	outcome	TRUE	reported	textfile	13	24168742	TNFRSF19	1e-200	TRUE	reported	CE03hc	0.00621766	2	1	TRUE	247173	-0.0705494	0.0273735	6.64242	0.00995788	0.19015
rs6873545	C	T	C	T	-0.685115	-0.0174716	0.27604	0.257347	FALSE	FALSE	FALSE	xPX7cl	0.00680615	0.0102573	outcome	TRUE	reported	textfile	5	42631264	GHR	1e-200	TRUE	reported	Oz8Fcz	0.00691009	2	1	TRUE	247173	0.0255017	0.00993764	6.58524	0.0102828	0.19015
rs10876550	A	G	A	G	0.0483685	-0.0170739	0.572031	0.563955	FALSE	FALSE	FALSE	xPX7cl	0.00629586	0.00668955	outcome	TRUE	reported	textfile	12	54712308	PCBP2	0	TRUE	reported	7FzmRo	0.00621409	2	1	TRUE	247173	-0.352995	0.137839	6.55837	0.0104392	0.190742
rs11855641	G	A	G	A	0.0559153	0.0169246	0.342699	0.36155	FALSE	FALSE	FALSE	xPX7cl	0.00634881	0.00768066	outcome	TRUE	reported	textfile	15	41088017	PPP1R14D	3.72e-18	TRUE	reported	LZkuEC	0.00643665	2	1	TRUE	247173	0.302683	0.118769	6.49484	0.0108188	0.193824
rs7959658	G	A	G	A	0.155897	0.0178796	0.348387	0.300617	FALSE	FALSE	FALSE	xPX7cl	0.00697831	0.010402	outcome	TRUE	reported	textfile	12	6754191	ACRBP	8.69e-129	TRUE	reported	sqZ3cA	0.00645704	2	1	TRUE	247173	0.114689	0.0450137	6.49161	0.0108385	0.193824
rs10876550	A	G	A	G	0.0449753	-0.0170739	0.572341	0.563955	FALSE	FALSE	FALSE	xPX7cl	0.00629586	0.00668955	outcome	TRUE	reported	textfile	12	54712308	TARBP2	0	TRUE	reported	eEhHOs	0.00623587	2	1	TRUE	247173	-0.379627	0.149554	6.44349	0.011136	0.195101
rs7535	C	G	C	G	-0.0906505	-0.0306145	0.921643	0.923202	FALSE	TRUE	FALSE	xPX7cl	0.0114563	0.0075336	outcome	TRUE	reported	textfile	15	40328575	SRP14	4.85e-16	TRUE	reported	GY7vtL	0.0111705	2	1	TRUE	247173	0.337721	0.133055	6.44252	0.011142	0.195101
rs74662330	T	C	T	C	-0.352706	0.0341256	0.0563026	0.0565953	FALSE	FALSE	FALSE	xPX7cl	0.0134505	0.0111767	outcome	TRUE	reported	textfile	7	100865866	FIS1	5.97e-156	TRUE	reported	gguLE4	0.0132572	2	1	TRUE	247173	-0.0967537	0.0383082	6.379	0.0115479	0.200123
rs34383631	T	C	T	C	-0.128109	-0.016257	0.396343	0.37094	FALSE	FALSE	FALSE	xPX7cl	0.00641071	0.0112155	outcome	TRUE	reported	textfile	11	60793330	CD5	1.31e-97	TRUE	reported	rmD3bi	0.00611002	2	1	TRUE	247173	0.1269	0.0504057	6.33812	0.011817	0.202697
rs9410013	T	C	T	C	0.05	-0.0205409	NA	0.414222	FALSE	FALSE	FALSE	IOyiv4	0.00635056	0.00121857	outcome	TRUE	reported	textfile	chr9	134931192	OLFM1	6e-10	FALSE	reported	gDbADQ	0.00809211	2	1	TRUE	247173	-0.410817	0.143361	8.21172	0.00416207	0.203151
rs12275541	A	G	A	G	-0.21	-0.0194439	NA	0.274723	FALSE	FALSE	FALSE	IOyiv4	0.00672896	0.00385741	outcome	TRUE	reported	textfile	chr11	62322339	ASRGL1	5.13e-132	FALSE	reported	Dkn33K	0.00858923	2	1	TRUE	247173	0.0925902	0.0322657	8.23472	0.00410965	0.203151
rs11145904	C	A	C	A	-0.29314	0.0204944	0.171539	0.161008	FALSE	FALSE	FALSE	xPX7cl	0.00815921	0.0120114	outcome	TRUE	reported	textfile	9	139297946	ENTR1	1e-200	TRUE	reported	7MEaIQ	0.00811233	2	1	TRUE	247173	-0.0699133	0.027901	6.27885	0.0122187	0.203555
rs520733	A	G	A	G	-0.351058	0.0163103	0.672595	0.69055	FALSE	FALSE	FALSE	xPX7cl	0.0065036	0.0121453	outcome	TRUE	reported	textfile	17	72595825	CD300E	1e-200	TRUE	reported	vjjfcI	0.00620973	2	1	TRUE	247173	-0.0464605	0.0185439	6.27718	0.0122303	0.203555
rs7767139	G	C	G	C	-0.342748	0.0182084	0.226593	0.22865	FALSE	TRUE	FALSE	xPX7cl	0.00724956	0.0120167	outcome	TRUE	reported	textfile	6	132292781	CCN2	1e-200	TRUE	reported	2nD7W7	0.00737134	2	1	TRUE	247173	-0.0531246	0.0211821	6.29004	0.0121418	0.203555
rs11248061	A	C	A	C	0.12	0.0199864	NA	0.459337	FALSE	FALSE	FALSE	IOyiv4	0.00636691	0.00169461	outcome	TRUE	reported	textfile	chr4	987108	IDUA	0	FALSE	reported	A2zFjw	0.0174693	2	1	TRUE	247173	0.166554	0.0583352	8.15167	0.00430215	0.204804
rs4810316	A	C	A	C	0.25	0.0182488	NA	0.3413	FALSE	FALSE	FALSE	IOyiv4	0.00635994	0.0041133	outcome	TRUE	reported	textfile	chr20	41393111	EMILIN3	2.88e-191	FALSE	reported	OSBVMX	0.00847459	2	1	TRUE	247173	0.0729953	0.0255598	8.15595	0.00429202	0.204804
rs1374657	T	C	T	C	-0.118399	-0.0167845	0.289907	0.288771	FALSE	FALSE	FALSE	xPX7cl	0.00664913	0.0115923	outcome	TRUE	reported	textfile	4	30837143	PCDH7	1.08e-70	TRUE	reported	HbgILz	0.00666051	2	1	TRUE	247173	0.141762	0.0567221	6.24623	0.0124458	0.205112
rs11630800	T	C	T	C	0.160194	0.0189112	0.20724	0.208553	FALSE	FALSE	FALSE	xPX7cl	0.00752354	0.0119504	outcome	TRUE	reported	textfile	15	66535743	MEGF11	4.17e-95	TRUE	reported	RcwmIn	0.00774218	2	1	TRUE	247173	0.118052	0.0473105	6.22633	0.0125865	0.205416
rs150689436	A	G	A	G	0.14	-0.0432948	NA	0.0505342	FALSE	FALSE	FALSE	IOyiv4	0.0138408	0.00175967	outcome	TRUE	reported	textfile	chr4	76078869	ART3	0	FALSE	reported	b9NroI	0.0204298	2	1	TRUE	247173	-0.309248	0.108676	8.09751	0.00443261	0.205929
rs28894371	A	G	A	G	-0.36	-0.0469554	NA	0.0345151	FALSE	FALSE	FALSE	IOyiv4	0.0162906	0.00394697	outcome	TRUE	reported	textfile	chr4	99083469	ADH5	1.41e-77	FALSE	reported	i9HQRG	0.0193092	2	1	TRUE	247173	0.130432	0.0457891	8.11411	0.00439219	0.205929
rs2229688	A	G	A	G	0.920065	0.0498031	0.0193844	0.0263444	FALSE	FALSE	FALSE	xPX7cl	0.0199949	0.0127462	outcome	TRUE	reported	textfile	1	10473200	PGD	1e-200	TRUE	reported	ELSHy2	0.0219541	2	1	TRUE	247173	0.0541299	0.0217705	6.18216	0.0129045	0.206595
rs6073958	C	T	C	T	-0.501311	-0.0186788	0.20196	0.200415	FALSE	FALSE	FALSE	xPX7cl	0.00750626	0.0128308	outcome	TRUE	reported	textfile	20	44551855	PLTP	1e-200	TRUE	reported	Ff1NKA	0.00737037	2	1	TRUE	247173	0.03726	0.0149833	6.18402	0.0128909	0.206595
rs12563495	A	G	A	G	-0.08	-0.0193046	NA	0.500048	FALSE	FALSE	FALSE	IOyiv4	0.00655197	0.00321517	outcome	TRUE	reported	textfile	chr1	93919068	GCLM	1.05e-25	FALSE	reported	5DvMO8	0.00763227	2	1	TRUE	247173	0.241307	0.0850737	8.04545	0.00456181	0.207627
rs507506	A	G	A	G	0.05	-0.0197835	NA	0.394326	FALSE	FALSE	FALSE	IOyiv4	0.00617422	0.00135431	outcome	TRUE	reported	textfile	chr17	7215003	ACADVL	1.2e-09	FALSE	reported	qv738A	0.00821379	2	1	TRUE	247173	-0.395671	0.139547	8.03949	0.00457684	0.207627
rs673114	T	G	T	G	-0.05	-0.0199692	NA	0.3803	FALSE	FALSE	FALSE	IOyiv4	0.00635962	0.00168953	outcome	TRUE	reported	textfile	chr20	3697089	SIGLEC1	1e-10	FALSE	reported	KCzRnN	0.00768624	2	1	TRUE	247173	0.399383	0.141235	7.99643	0.00468697	0.208613
rs62466701	C	T	C	T	0.11	0.0550262	NA	0.0650756	FALSE	FALSE	FALSE	IOyiv4	0.0176719	0.00184712	outcome	TRUE	reported	textfile	chr7	93956351	TFPI2	0	FALSE	reported	fdhSdU	0.0163288	2	1	TRUE	247173	0.500238	0.176985	7.98879	0.00470678	0.208613
rs2424957	C	T	C	T	-0.418115	0.0154224	0.57562	0.596243	FALSE	FALSE	FALSE	xPX7cl	0.00622833	0.01328	outcome	TRUE	reported	textfile	20	31693553	BPIFB1	1e-200	TRUE	reported	orwaOZ	0.00599532	2	1	TRUE	247173	-0.0368856	0.0149056	6.12371	0.0133381	0.209545
rs9626183	G	C	G	C	0.096121	0.0169237	0.290647	0.291413	FALSE	TRUE	FALSE	xPX7cl	0.00672546	0.0118572	outcome	TRUE	reported	textfile	22	46041194	ATXN10	1.34e-44	TRUE	reported	nyZgTx	0.00686044	2	1	TRUE	247173	0.176067	0.0710882	6.13422	0.013259	0.209545
rs4810479	C	T	C	T	-0.21	-0.0200507	NA	0.254202	FALSE	FALSE	FALSE	IOyiv4	0.00691927	0.00375789	outcome	TRUE	reported	textfile	chr20	45916409	PLTP	8.71e-31	FALSE	reported	pOnvdd	0.0182042	2	1	TRUE	247173	0.0954794	0.0339726	7.89882	0.00494671	0.210188
rs248466	T	C	T	C	0.1	0.0203368	NA	0.332337	FALSE	FALSE	FALSE	IOyiv4	0.0065732	0.00197544	outcome	TRUE	reported	textfile	chr5	151263705	GM2A	0	FALSE	reported	tiKKlD	0.0149037	2	1	TRUE	247173	0.203368	0.0723834	7.89383	0.00496036	0.210188
rs9471969	T	G	T	G	-0.14	-0.0200722	NA	0.246708	FALSE	FALSE	FALSE	IOyiv4	0.0070215	0.00425411	outcome	TRUE	reported	textfile	chr6	42938646	CNPY3	2.09e-54	FALSE	reported	wNMXGP	0.00901333	2	1	TRUE	247173	0.143373	0.0509959	7.9043	0.00493175	0.210188
rs471994	A	G	A	G	-0.456829	0.0154712	0.369395	0.352904	FALSE	FALSE	FALSE	xPX7cl	0.00625996	0.0134564	outcome	TRUE	reported	textfile	11	102697731	MMP1	1e-200	TRUE	reported	efej5O	0.00643224	2	1	TRUE	247173	-0.0338665	0.0137114	6.10071	0.0135127	0.210323
rs17569	A	G	A	G	-0.478386	-0.0207485	0.151774	0.156778	FALSE	FALSE	FALSE	xPX7cl	0.00842912	0.0138347	outcome	TRUE	reported	textfile	19	33882222	PEPD	1e-200	TRUE	reported	5ll1zS	0.00845017	2	1	TRUE	247173	0.0433719	0.0176366	6.04769	0.0139245	0.210492
rs601338	A	G	A	G	0.886048	0.0148821	0.50093	0.477193	FALSE	FALSE	FALSE	xPX7cl	0.0060466	0.0138458	outcome	TRUE	reported	textfile	19	49206674	KLK1	1e-200	TRUE	reported	qZQkzu	0.00621073	2	1	TRUE	247173	0.0167961	0.00682525	6.0559	0.0138599	0.210492
rs62113212	T	C	T	C	-0.0996953	-0.0285132	0.070951	0.0742783	FALSE	FALSE	FALSE	xPX7cl	0.0114093	0.0124504	outcome	TRUE	reported	textfile	19	51360840	KLK3	7.82e-41	TRUE	reported	BxxZ2P	0.00745059	2	1	TRUE	247173	0.286004	0.116421	6.03506	0.0140245	0.210492
rs62119321	C	T	C	T	0.602436	0.0566857	0.0276276	0.0183002	FALSE	FALSE	FALSE	xPX7cl	0.0229485	0.0135064	outcome	TRUE	reported	textfile	19	45172785	CEACAM19	1e-200	TRUE	reported	Mm5anQ	0.0184131	2	1	TRUE	247173	0.0940942	0.0382012	6.06696	0.0137734	0.210492
rs4690097	T	C	T	C	-0.490531	0.0163236	0.683322	0.698493	FALSE	FALSE	FALSE	xPX7cl	0.00665004	0.0141014	outcome	TRUE	reported	textfile	4	3445745	HGFAC	1e-200	TRUE	reported	fxPtW1	0.00662392	2	1	TRUE	247173	-0.0332775	0.0135643	6.01879	0.0141543	0.210561
rs4690098	T	C	T	C	0.31	0.0203267	NA	0.235846	FALSE	FALSE	FALSE	IOyiv4	0.00729656	0.00533961	outcome	TRUE	reported	textfile	chr4	3445429	HGFAC	3.02e-304	FALSE	reported	9lWErZ	0.00831464	2	1	TRUE	247173	0.0655701	0.0236029	7.71758	0.00546855	0.211072
rs79716074	G	A	G	A	1.09	0.0175321	NA	0.356831	FALSE	FALSE	FALSE	IOyiv4	0.00628949	0.00531132	outcome	TRUE	reported	textfile	chr2	277003	ACP1	0	FALSE	reported	oTdazs	0	2	1	TRUE	247173	0.0160845	0.00577018	7.77027	0.00531132	0.211072
rs34399924	A	G	A	G	0.09	-0.0236636	NA	0.208439	FALSE	FALSE	FALSE	IOyiv4	0.00807148	0.00337052	outcome	TRUE	reported	textfile	chr19	45696845	QPCTL	1.82e-18	FALSE	reported	86f5Vr	0.0102647	2	1	TRUE	247173	-0.262929	0.0945638	7.73085	0.00542853	0.211072
rs118123280	A	G	A	G	-1.01	-0.128546	NA	0.00735354	FALSE	FALSE	FALSE	IOyiv4	0.0458575	0.00506054	outcome	TRUE	reported	textfile	chr17	4156939	CYB5D2	2.45e-234	FALSE	reported	HfXWcv	0.0308999	2	1	TRUE	247173	0.127273	0.0455701	7.80031	0.00522374	0.211072
rs12460700	A	G	A	G	-0.11	-0.0280207	NA	0.133939	FALSE	FALSE	FALSE	IOyiv4	0.00953686	0.00330184	outcome	TRUE	reported	textfile	chr19	18806962	COMP	1.55e-17	FALSE	reported	7UKNby	0.0129056	2	1	TRUE	247173	0.254733	0.0917053	7.71583	0.00547385	0.211072
rs2706762	T	C	T	C	-0.82	0.0269555	NA	0.136049	FALSE	FALSE	FALSE	IOyiv4	0.00962008	0.00507856	outcome	TRUE	reported	textfile	chr2	70261338	PCYOX1	0	FALSE	reported	QTC38p	0	2	1	TRUE	247173	-0.0328726	0.0117318	7.85125	0.00507856	0.211072
rs59271908	C	T	C	T	-0.5	-0.046019	NA	0.0362877	FALSE	FALSE	FALSE	IOyiv4	0.0163608	0.00491187	outcome	TRUE	reported	textfile	chr5	76945507	CRHBP	7.76e-99	FALSE	reported	VeZ8Eq	0.0236954	2	1	TRUE	247173	0.092038	0.0330111	7.77348	0.00530188	0.211072
rs11065078	T	C	T	C	-0.0605695	0.0191879	0.215487	0.2104	FALSE	FALSE	FALSE	xPX7cl	0.00748624	0.0103746	outcome	TRUE	reported	textfile	12	120748585	PLA2G1B	1.26e-16	TRUE	reported	eaBA3V	0.0073178	2	1	TRUE	247173	-0.316791	0.129388	5.99458	0.0143499	0.211598
rs2255703	C	T	C	T	-0.12	0.0182967	NA	0.380699	FALSE	FALSE	FALSE	IOyiv4	0.00643646	0.00447384	outcome	TRUE	reported	textfile	chr3	129574413	PLXND1	1.29e-34	FALSE	reported	v91o4J	0.00977875	2	1	TRUE	247173	-0.152472	0.0550575	7.6692	0.00561714	0.214453
rs62492368	A	G	A	G	0.09	-0.0199173	NA	0.319669	FALSE	FALSE	FALSE	IOyiv4	0.00643007	0.00195148	outcome	TRUE	reported	textfile	chr7	150840547	AOC1	1.1e-09	FALSE	reported	JJ6wIz	0.0147759	2	1	TRUE	247173	-0.221303	0.0801529	7.62318	0.00576229	0.217837
rs13159365	T	C	T	C	-0.46	0.016609	NA	0.512373	FALSE	FALSE	FALSE	IOyiv4	0.00604478	0.00600216	outcome	TRUE	reported	textfile	chr5	136053744	TGFBI	0	FALSE	reported	2F8vIM	0	2	1	TRUE	247173	-0.0361066	0.0131408	7.54965	0.00600216	0.220422
rs4239252	A	G	A	G	-0.26	0.0214465	NA	0.194888	FALSE	FALSE	FALSE	IOyiv4	0.00775338	0.00567334	outcome	TRUE	reported	textfile	chr17	35836561	CCL5	1.07e-132	FALSE	reported	qDMQIH	0.0106066	2	1	TRUE	247173	-0.0824866	0.0300099	7.55504	0.00598426	0.220422
rs77711855	T	C	T	C	-0.28	-0.0276125	NA	0.101937	FALSE	FALSE	FALSE	IOyiv4	0.00995439	0.00553893	outcome	TRUE	reported	textfile	chr17	7549225	TNFSF12	1e-78	FALSE	reported	ScbDZw	0.0149054	2	1	TRUE	247173	0.0986159	0.0359369	7.5303	0.00606697	0.2207
rs9657360	T	C	T	C	0.390149	-0.0180152	0.779202	0.790934	FALSE	FALSE	FALSE	xPX7cl	0.0074214	0.0152046	outcome	TRUE	reported	textfile	8	144676862	NAPRT	1e-200	TRUE	reported	LoUXy4	0.00744036	2	1	TRUE	247173	-0.0461752	0.0190423	5.88	0.0153138	0.223848
rs1035376	A	G	A	G	0.114785	0.0226774	0.883391	0.878628	FALSE	FALSE	FALSE	xPX7cl	0.00919315	0.0136337	outcome	TRUE	reported	textfile	5	118648250	TNFAIP8	5.98e-32	TRUE	reported	3qf0GN	0.00975728	2	1	TRUE	247173	0.197564	0.0818319	5.82868	0.0157669	0.226454
rs2453044	G	A	G	A	-0.131046	0.0224929	0.13994	0.129818	FALSE	FALSE	FALSE	xPX7cl	0.00920734	0.0145684	outcome	TRUE	reported	textfile	1	120508524	NOTCH2	4.41e-51	TRUE	reported	bPOTUD	0.00871677	2	1	TRUE	247173	-0.171641	0.0711819	5.8144	0.0158955	0.226454
rs68160490	A	G	A	G	-0.122843	0.0159196	0.397758	0.387481	FALSE	FALSE	FALSE	xPX7cl	0.00655914	0.0152206	outcome	TRUE	reported	textfile	1	228078132	WNT9A	1.9e-99	TRUE	reported	Uw8ZVa	0.00580334	2	1	TRUE	247173	-0.129593	0.0537443	5.81431	0.0158963	0.226454
rs2727784	T	C	T	C	-0.065997	0.0159377	0.624961	0.646944	FALSE	FALSE	FALSE	xPX7cl	0.00646486	0.0136904	outcome	TRUE	reported	textfile	11	116711141	APOA1	3.47e-27	TRUE	reported	wJWLqt	0.00611128	2	1	TRUE	247173	-0.241492	0.100477	5.7766	0.016241	0.229421
rs57564091	C	T	C	T	0.08	-0.0214112	NA	0.238163	FALSE	FALSE	FALSE	IOyiv4	0.00747529	0.00417972	outcome	TRUE	reported	textfile	chr7	151119138	AOC1	2.69e-18	FALSE	reported	JJ6wIz	0.00917038	2	1	TRUE	247173	-0.26764	0.0983487	7.4057	0.00650175	0.232137
rs1859788	A	G	A	G	1.3	-0.0180367	NA	0.290214	FALSE	FALSE	FALSE	IOyiv4	0.00662103	0.00644652	outcome	TRUE	reported	textfile	chr7	100374211	PILRA	0	FALSE	reported	u7D2mE	0	2	1	TRUE	247173	-0.0138744	0.0050931	7.42105	0.00644652	0.232137
rs812936	G	A	G	A	-0.12	-0.0239049	NA	0.185811	FALSE	FALSE	FALSE	IOyiv4	0.0082041	0.00357081	outcome	TRUE	reported	textfile	chr19	5844638	FUT3	0	FALSE	reported	oSYCdl	0.0168441	2	1	TRUE	247173	0.199208	0.0738647	7.27342	0.00699826	0.243111
rs61783196	T	C	T	C	-0.12	-0.0322894	NA	0.0793725	FALSE	FALSE	FALSE	IOyiv4	0.0111791	0.00387221	outcome	TRUE	reported	textfile	chr1	45826118	PRDX1	0	FALSE	reported	r7Yioo	0.0165305	2	1	TRUE	247173	0.269079	0.100262	7.20253	0.0072801	0.246246
rs145488887	C	T	C	T	0.13	0.0381168	NA	0.0589739	FALSE	FALSE	FALSE	IOyiv4	0.0130888	0.0035892	outcome	TRUE	reported	textfile	chr1	11767739	NPPA	0	FALSE	reported	zE9vAp	0.0187554	2	1	TRUE	247173	0.293206	0.109208	7.20834	0.00725657	0.246246
rs4548095	T	C	T	C	0.169415	0.0153626	0.642711	0.635095	FALSE	FALSE	FALSE	xPX7cl	0.00642639	0.016823	outcome	TRUE	reported	textfile	7	100226665	PCOLCE	2.1e-64	TRUE	reported	2Hd2WK	0.00999805	2	1	TRUE	247173	0.0906804	0.0383084	5.60322	0.0179275	0.251134
rs4149584	T	C	T	C	-0.28428	0.0638051	0.0159021	0.0202743	FALSE	FALSE	FALSE	xPX7cl	0.0265421	0.0162202	outcome	TRUE	reported	textfile	12	6442643	TNFRSF1A	6.62e-35	TRUE	reported	GpERwt	0.0230648	2	1	TRUE	247173	-0.224445	0.0951252	5.56707	0.0183014	0.254253
rs186269301	A	G	A	G	0.227962	0.0586054	0.0269574	0.0187252	FALSE	FALSE	FALSE	xPX7cl	0.0244288	0.0164385	outcome	TRUE	reported	textfile	12	123917276	RILPL2	5.25e-34	TRUE	reported	KErL95	0.0187511	2	1	TRUE	247173	0.257084	0.109228	5.53963	0.0185905	0.256152
rs139356332	C	G	C	G	-0.714931	0.0583629	0.0222814	0.0193217	FALSE	TRUE	FALSE	xPX7cl	0.024781	0.0185155	outcome	TRUE	reported	textfile	17	19289286	MFAP4	1e-200	TRUE	reported	9gnPqj	0.0208184	2	1	TRUE	247173	-0.0816343	0.0347435	5.52074	0.0187923	0.256828
rs12741781	G	T	G	T	0.0652587	0.015415	0.330313	0.333412	FALSE	FALSE	FALSE	xPX7cl	0.00641938	0.0163358	outcome	TRUE	reported	textfile	1	243428152	CEP170	1.6e-23	TRUE	reported	GxDb1F	0.00652897	2	1	TRUE	247173	0.236214	0.101167	5.4517	0.0195493	0.262899
rs3813948	C	T	C	T	-0.294784	-0.0296682	0.0750244	0.0653943	FALSE	FALSE	FALSE	xPX7cl	0.01265	0.0190109	outcome	TRUE	reported	textfile	1	207269858	C4BPB	8.95e-159	TRUE	reported	OWDQqG	0.0109798	2	1	TRUE	247173	0.100644	0.0430761	5.45886	0.0194694	0.262899
rs1878861	G	A	G	A	0.33	-0.0173913	NA	0.395436	FALSE	FALSE	FALSE	IOyiv4	0.00654102	0.00784193	outcome	TRUE	reported	textfile	chr3	187375904	RTP4	0	FALSE	reported	GTyxVV	0	2	1	TRUE	247173	-0.0527008	0.0198213	7.06922	0.00784193	0.262943
rs3743249	T	G	T	G	0.11285	0.0166484	0.263072	0.243716	FALSE	FALSE	FALSE	xPX7cl	0.00707449	0.0186075	outcome	TRUE	reported	textfile	15	99505423	IGF1R	6.86e-67	TRUE	reported	mL0zlN	0.00653132	2	1	TRUE	247173	0.147527	0.0632681	5.43717	0.0197126	0.26299
rs2241385	C	T	C	T	0.11	0.0189802	NA	0.367039	FALSE	FALSE	FALSE	IOyiv4	0.00695829	0.00637764	outcome	TRUE	reported	textfile	chr19	54338295	LILRA4	5.25e-29	FALSE	reported	7BbjDH	0.0098411	2	1	TRUE	247173	0.172547	0.0651135	7.0222	0.00805055	0.263075
rs2589775	G	A	G	A	-0.16	0.0209286	NA	0.22769	FALSE	FALSE	FALSE	IOyiv4	0.00777241	0.00708818	outcome	TRUE	reported	textfile	chr5	38381304	EGFLAM	6.76e-51	FALSE	reported	jH7JRj	0.0106628	2	1	TRUE	247173	-0.130804	0.0493535	7.0243	0.0080411	0.263075
rs9967490	A	G	A	G	0.15	-0.0185005	NA	0.278039	FALSE	FALSE	FALSE	IOyiv4	0.00689672	0.00730734	outcome	TRUE	reported	textfile	chr18	74561977	CNDP1	6.46e-70	FALSE	reported	dEWMF1	0.00848624	2	1	TRUE	247173	-0.123337	0.0465046	7.03382	0.00799844	0.263075
rs10444524	G	A	G	A	-0.12	-0.017207	NA	0.375605	FALSE	FALSE	FALSE	IOyiv4	0.00637158	0.00692177	outcome	TRUE	reported	textfile	chr12	95739609	NTN4	1.35e-39	FALSE	reported	9EbHPF	0.00911331	2	1	TRUE	247173	0.143392	0.0542017	6.99877	0.00815659	0.263699
rs4699179	A	G	A	G	0.1	-0.0198423	NA	0.224185	FALSE	FALSE	FALSE	IOyiv4	0.00730921	0.00663353	outcome	TRUE	reported	textfile	chr4	105474024	PPA2	3.47e-31	FALSE	reported	TmIRAm	0.00860973	2	1	TRUE	247173	-0.198423	0.075062	6.98787	0.0082064	0.263699
rs6011275	G	T	G	T	-0.14	-0.0177822	NA	0.351856	FALSE	FALSE	FALSE	IOyiv4	0.00665243	0.00751667	outcome	TRUE	reported	textfile	chr20	64068875	TCEA2	2e-64	FALSE	reported	aDh6FG	0.00826062	2	1	TRUE	247173	0.127016	0.0481048	6.97173	0.00828075	0.263889
rs3796622	C	T	C	T	0.521978	0.0152784	0.641871	0.658776	FALSE	FALSE	FALSE	xPX7cl	0.00656272	0.0199093	outcome	TRUE	reported	textfile	4	983060	IDUA	1e-200	TRUE	reported	d36VJT	0.00629766	2	1	TRUE	247173	0.0292701	0.0125778	5.41556	0.0199581	0.264169
rs8177245	G	A	G	A	0.328632	-0.0147153	0.334889	0.330371	FALSE	FALSE	FALSE	xPX7cl	0.0063439	0.0203622	outcome	TRUE	reported	textfile	3	133479230	TF	1e-200	TRUE	reported	48TznG	0.00642159	2	1	TRUE	247173	-0.0447776	0.0193238	5.36954	0.0204914	0.26911
rs651234	T	C	T	C	-0.66	-0.0164372	NA	0.359452	FALSE	FALSE	FALSE	IOyiv4	0.00625275	0.00856868	outcome	TRUE	reported	textfile	chr17	18365627	SHMT1	0	FALSE	reported	Cq7oNw	0	2	1	TRUE	247173	0.0249049	0.00947386	6.91059	0.00856868	0.270826
rs894392	C	T	C	T	0.181634	0.025569	0.0800873	0.0955657	FALSE	FALSE	FALSE	xPX7cl	0.0109562	0.0196086	outcome	TRUE	reported	textfile	2	106789660	UXS1	1.47e-57	TRUE	reported	ry1JFH	0.0113582	2	1	TRUE	247173	0.140772	0.060959	5.33283	0.0209274	0.272705
rs55798945	G	T	G	T	0.272628	0.0168054	0.302585	0.281452	FALSE	FALSE	FALSE	xPX7cl	0.00727937	0.0209641	outcome	TRUE	reported	textfile	16	669708	WFIKKN1	1e-200	TRUE	reported	jvEHYz	0.00653577	2	1	TRUE	247173	0.0616421	0.0267416	5.3135	0.0211608	0.273053
rs660442	A	G	A	G	0.118198	-0.0172235	0.19342	0.20393	FALSE	FALSE	FALSE	xPX7cl	0.00739845	0.0199129	outcome	TRUE	reported	textfile	11	64042997	VEGFB	1.16e-52	TRUE	reported	pfI1yU	0.00773912	2	1	TRUE	247173	-0.145717	0.0633167	5.29645	0.0213689	0.273053
rs7978197	T	C	T	C	-0.511236	0.0595651	0.030965	0.0203175	FALSE	FALSE	FALSE	xPX7cl	0.0257979	0.0209483	outcome	TRUE	reported	textfile	12	69326547	CPM	2.39e-153	TRUE	reported	qVKJlQ	0.0193805	2	1	TRUE	247173	-0.116512	0.0506547	5.29055	0.0214414	0.273053
rs2147807	C	T	C	T	-0.0645067	0.0153686	0.711696	0.696539	FALSE	FALSE	FALSE	xPX7cl	0.00650526	0.018153	outcome	TRUE	reported	textfile	13	73426174	PIBF1	6.31e-22	TRUE	reported	9jbva7	0.00670238	2	1	TRUE	247173	-0.238247	0.10384	5.26414	0.0217692	0.275143
rs12080068	A	C	A	C	0.653726	0.0254427	0.0931026	0.0893317	FALSE	FALSE	FALSE	xPX7cl	0.011101	0.0219105	outcome	TRUE	reported	textfile	1	104329823	AMY2B	1e-200	TRUE	reported	falmTb	0.010919	2	1	TRUE	247173	0.0389195	0.0169936	5.24519	0.0220075	0.276079
rs10452848	G	A	G	A	0.76	0.0162443	NA	0.444889	FALSE	FALSE	FALSE	IOyiv4	0.00620684	0.00886624	outcome	TRUE	reported	textfile	chr7	150826456	AOC1	0	FALSE	reported	JJ6wIz	0	2	1	TRUE	247173	0.0213741	0.00816689	6.84957	0.00886624	0.277953
rs551789974	G	A	G	A	-0.655462	-0.0377871	0.0401071	0.0326147	FALSE	FALSE	FALSE	xPX7cl	0.0165261	0.0222248	outcome	TRUE	reported	textfile	11	74432192	CHRDL2	1e-200	TRUE	reported	8yclsT	0.0152089	2	1	TRUE	247173	0.0576495	0.0252484	5.21343	0.0224131	0.279085
rs1395338	A	G	A	G	0.0855181	-0.0150887	0.586238	0.601429	FALSE	FALSE	FALSE	xPX7cl	0.00653547	0.0209583	outcome	TRUE	reported	textfile	2	228648323	CCL20	2.37e-43	TRUE	reported	PYbif4	0.00619461	2	1	TRUE	247173	-0.176438	0.0774833	5.18523	0.0227796	0.2797
rs72491121	T	C	T	C	1.80202	-0.0351559	0.0410094	0.0369852	FALSE	FALSE	FALSE	xPX7cl	0.0154376	0.022769	outcome	TRUE	reported	textfile	3	112643952	CD200R1	1e-200	TRUE	reported	6PEmcf	0.0155758	2	1	TRUE	247173	-0.0195092	0.00856851	5.18403	0.0227953	0.2797
rs28379706	C	T	C	T	0.45	0.0174136	NA	0.404828	FALSE	FALSE	FALSE	IOyiv4	0.00669242	0.00926841	outcome	TRUE	reported	textfile	chr22	50289633	PLXNB2	0	FALSE	reported	fuoKzU	0	2	1	TRUE	247173	0.0386969	0.014872	6.77036	0.00926841	0.279804
rs28383573	T	G	T	G	0.21	-0.0272193	NA	0.100145	FALSE	FALSE	FALSE	IOyiv4	0.0103554	0.00857571	outcome	TRUE	reported	textfile	chr1	159588882	APCS	1.41e-72	FALSE	reported	dLdI1N	0.0116551	2	1	TRUE	247173	-0.129616	0.0498332	6.76514	0.00929555	0.279804
rs8029731	C	T	C	T	-0.54	-0.0205996	NA	0.228836	FALSE	FALSE	FALSE	IOyiv4	0.00713853	0.00390554	outcome	TRUE	reported	textfile	chr15	51696885	SCG3	1.4e-09	FALSE	reported	4aMkHz	0.0892512	2	1	TRUE	247173	0.0381474	0.0146461	6.784	0.00919785	0.279804
rs71611368	A	G	A	G	0.08	-0.0378745	NA	0.0849741	FALSE	FALSE	FALSE	IOyiv4	0.0130733	0.00376651	outcome	TRUE	reported	textfile	chr5	9221592	SEMA5A	1.7e-09	FALSE	reported	TyHtuz	0.0132877	2	1	TRUE	247173	-0.473431	0.181352	6.81506	0.00903921	0.279804
rs3761822	G	A	G	A	-0.37	-0.0189371	NA	0.214421	FALSE	FALSE	FALSE	IOyiv4	0.00727369	0.00922766	outcome	TRUE	reported	textfile	chr9	133210436	OBP2B	3.89e-281	FALSE	reported	g2leTx	0.0103268	2	1	TRUE	247173	0.0511813	0.0197105	6.74262	0.00941361	0.279804
rs17096301	A	C	A	C	-0.117008	-0.0159247	0.245899	0.242713	FALSE	FALSE	FALSE	xPX7cl	0.0069518	0.0219786	outcome	TRUE	reported	textfile	10	91096117	IFIT3	6.74e-60	TRUE	reported	1LWRFd	0.00716818	2	1	TRUE	247173	0.1361	0.0599952	5.14613	0.0232982	0.280919
rs78293932	T	C	T	C	0.966602	0.048489	0.0240859	0.0250239	FALSE	FALSE	FALSE	xPX7cl	0.0213683	0.0232558	outcome	TRUE	reported	textfile	4	185139101	ENPP6	1e-200	TRUE	reported	h132Pj	0.0191908	2	1	TRUE	247173	0.0501644	0.022129	5.13886	0.023396	0.280919
rs9463335	A	G	A	G	0.306247	0.0154603	0.266683	0.263619	FALSE	FALSE	FALSE	xPX7cl	0.00681056	0.0232045	outcome	TRUE	reported	textfile	6	47479136	CD2AP	1e-200	TRUE	reported	MpE1g9	0.0067187	2	1	TRUE	247173	0.0504831	0.0222663	5.14038	0.0233755	0.280919
rs2073562	A	G	A	G	-0.52	0.0166042	NA	0.322247	FALSE	FALSE	FALSE	IOyiv4	0.00642777	0.00978898	outcome	TRUE	reported	textfile	chr8	17885420	FGL1	0	FALSE	reported	tfVHz1	0	2	1	TRUE	247173	-0.0319311	0.0123611	6.6729	0.00978898	0.281689
rs10768174	G	A	G	A	0.18	-0.015848	NA	0.421459	FALSE	FALSE	FALSE	IOyiv4	0.00609011	0.00926149	outcome	TRUE	reported	textfile	chr11	36057706	FJX1	3.09e-103	FALSE	reported	l89j29	0.00834302	2	1	TRUE	247173	-0.0880444	0.0340792	6.67459	0.00977968	0.281689
rs4725617	A	G	A	G	-1.2	0.0309072	NA	0.083256	FALSE	FALSE	FALSE	IOyiv4	0.0119595	0.00975698	outcome	TRUE	reported	textfile	chr7	143400007	EPHA1	0	FALSE	reported	x39dOI	0	2	1	TRUE	247173	-0.025756	0.00996624	6.67874	0.00975698	0.281689
rs4510661	A	C	A	C	-0.05	-0.0175472	NA	0.415441	FALSE	FALSE	FALSE	IOyiv4	0.00634211	0.00566127	outcome	TRUE	reported	textfile	chr6	38197490	MDGA1	0	FALSE	reported	DCfi1F	0.00679785	2	1	TRUE	247173	0.350944	0.135519	6.70617	0.00960801	0.281689
rs148490733	A	G	A	G	0.78	-0.0199168	NA	0.410865	FALSE	FALSE	FALSE	IOyiv4	0.00771907	0.00987422	outcome	TRUE	reported	textfile	chr1	109699212	GSTM3	0	FALSE	reported	7y6haZ	0	2	1	TRUE	247173	-0.0255343	0.00989624	6.65745	0.00987422	0.281799
rs1965359	A	G	A	G	0.23	-0.0284573	NA	0.0825608	FALSE	FALSE	FALSE	IOyiv4	0.0107977	0.00840133	outcome	TRUE	reported	textfile	chr6	55390757	GFRAL	2.51e-35	FALSE	reported	0jKfpp	0.0185436	2	1	TRUE	247173	-0.123727	0.0479946	6.6458	0.00993897	0.281799
rs2293188	A	G	A	G	0.675368	0.0228388	0.0990536	0.103276	FALSE	FALSE	FALSE	xPX7cl	0.0100891	0.023592	outcome	TRUE	reported	textfile	17	72537878	CD300C	1e-200	TRUE	reported	Qo426E	0.00965531	2	1	TRUE	247173	0.0338169	0.0149465	5.11902	0.023665	0.282134
rs2011779	G	A	G	A	-0.047254	-0.0146514	0.377742	0.392564	FALSE	FALSE	FALSE	xPX7cl	0.00620571	0.0182277	outcome	TRUE	reported	textfile	16	68837496	CDH1	0	TRUE	reported	OIMFOE	0.0060808	2	1	TRUE	247173	0.310057	0.137254	5.1031	0.0238832	0.28273
rs148490733	A	G	A	G	0.52	-0.0199168	NA	0.410865	FALSE	FALSE	FALSE	IOyiv4	0.00771907	0.00987422	outcome	TRUE	reported	textfile	chr1	109699212	GSTM4	3.39e-269	FALSE	reported	wxjTh5	0.0148343	2	1	TRUE	247173	-0.0383015	0.0148845	6.62157	0.0100751	0.283573
rs514921	G	A	G	A	-0.2	0.0184784	NA	0.286018	FALSE	FALSE	FALSE	IOyiv4	0.00714216	0.00967511	outcome	TRUE	reported	textfile	chr11	102798499	MMP1	1.7e-106	FALSE	reported	4yUXyj	0.00912435	2	1	TRUE	247173	-0.092392	0.0359587	6.60178	0.0101877	0.284665
rs1937682	T	A	T	A	-0.21418	-0.0158202	0.236735	0.241878	FALSE	TRUE	FALSE	xPX7cl	0.00702199	0.0242623	outcome	TRUE	reported	textfile	10	53678982	PRKG1	4.52e-193	TRUE	reported	jniB6G	0.00722598	2	1	TRUE	247173	0.073864	0.03288	5.04663	0.0246739	0.285176
rs28362947	G	C	G	C	0.254804	0.0156967	0.259067	0.265602	FALSE	TRUE	FALSE	xPX7cl	0.00697872	0.0244988	outcome	TRUE	reported	textfile	11	57369008	UBE2L6	1e-200	TRUE	reported	pMwusN	0.00694954	2	1	TRUE	247173	0.0616029	0.0274401	5.04	0.0247684	0.285176
rs4242896	C	A	C	A	0.497343	-0.0142924	0.569056	0.58121	FALSE	FALSE	FALSE	xPX7cl	0.00636078	0.0246432	outcome	TRUE	reported	textfile	12	8688999	CLEC4D	1e-200	TRUE	reported	TjiSCo	0.00593428	2	1	TRUE	247173	-0.0287374	0.0127941	5.04516	0.0246948	0.285176
rs4742081	G	C	G	C	0.158992	-0.0167843	0.230891	0.231787	FALSE	TRUE	FALSE	xPX7cl	0.00743625	0.0240025	outcome	TRUE	reported	textfile	9	5334933	RLN2	4.55e-106	TRUE	reported	qDayj4	0.0072684	2	1	TRUE	247173	-0.105567	0.0470195	5.04078	0.0247573	0.285176
rs12075086	T	C	T	C	0.594301	0.0248137	0.0931105	0.0892342	FALSE	FALSE	FALSE	xPX7cl	0.0110825	0.0251564	outcome	TRUE	reported	textfile	1	104310838	AMY2A	1e-200	TRUE	reported	CVRlTP	0.0107057	2	1	TRUE	247173	0.0417528	0.0186632	5.00495	0.025275	0.286054
rs230808	A	G	A	G	-0.111318	-0.0156961	0.26018	0.244978	FALSE	FALSE	FALSE	xPX7cl	0.0069365	0.0236468	outcome	TRUE	reported	textfile	5	42793853	SELENOP	4.19e-57	TRUE	reported	WjRGRR	0.00698973	2	1	TRUE	247173	0.141002	0.0629383	5.01903	0.0250702	0.286054
rs805270	G	C	G	C	-0.756061	0.0413973	0.0353	0.0242282	FALSE	TRUE	FALSE	xPX7cl	0.018493	0.0251859	outcome	TRUE	reported	textfile	6	31644090	APOM	1e-200	TRUE	reported	mrP7qW	0.0162659	2	1	TRUE	247173	-0.054754	0.024488	4.99946	0.0253552	0.286054
rs80035917	T	G	T	G	-0.13	0.0436638	NA	0.0739856	FALSE	FALSE	FALSE	IOyiv4	0.0155993	0.00512472	outcome	TRUE	reported	textfile	chr19	7674344	RETN	3e-10	FALSE	reported	FkzZGZ	0.0206893	2	1	TRUE	247173	-0.335875	0.131362	6.53756	0.010562	0.286222
rs118005510	A	G	A	G	0.98	0.0866554	0.84	0.0103387	FALSE	FALSE	FALSE	IOyiv4	0.0337109	0.0101539	outcome	TRUE	reported	textfile	chr19	51638568	SIGLEC5	2.69e-132	FALSE	reported	41a8Mp	0.04004	2	1	TRUE	247173	0.0884238	0.0345881	6.5356	0.0105736	0.286222
rs57244134	A	G	A	G	-0.43	0.0563926	NA	0.0240104	FALSE	FALSE	FALSE	IOyiv4	0.0217103	0.00939039	outcome	TRUE	reported	textfile	chr12	94267442	PLXNC1	1.62e-46	FALSE	reported	JK3mOa	0.0300262	2	1	TRUE	247173	-0.131146	0.0513128	6.53213	0.0105943	0.286222
rs182042	G	A	G	A	0.1	-0.0169412	NA	0.328238	FALSE	FALSE	FALSE	IOyiv4	0.00648123	0.00895166	outcome	TRUE	reported	textfile	chr5	79875564	THBS4	1.74e-32	FALSE	reported	fBjowa	0.00842609	2	1	TRUE	247173	-0.169412	0.0663657	6.51634	0.0106888	0.286222
rs5996067	A	G	A	G	0.1	-0.0161937	NA	0.371543	FALSE	FALSE	FALSE	IOyiv4	0.00621471	0.00916856	outcome	TRUE	reported	textfile	chr22	41802533	CCDC134	3.89e-37	FALSE	reported	afz4fK	0.00785378	2	1	TRUE	247173	-0.161937	0.0634351	6.51677	0.0106862	0.286222
rs72835078	T	G	T	G	0.25	0.0291683	NA	0.0865853	FALSE	FALSE	FALSE	IOyiv4	0.011261	0.00959156	outcome	TRUE	reported	textfile	chr17	4923297	GP1BA	2.04e-64	FALSE	reported	bFF4R5	0.0147523	2	1	TRUE	247173	0.116673	0.045567	6.55606	0.0104528	0.286222
rs11126696	G	A	G	A	0.244314	-0.0137685	0.613313	0.608689	FALSE	FALSE	FALSE	xPX7cl	0.0062165	0.0267718	outcome	TRUE	reported	textfile	2	79323888	REG1A	1e-200	TRUE	reported	zkMTpI	0.00608377	2	1	TRUE	247173	-0.0563557	0.0254834	4.89059	0.0270034	0.287296
rs11126696	G	A	G	A	0.338391	-0.0137685	0.613753	0.608689	FALSE	FALSE	FALSE	xPX7cl	0.0062165	0.0267718	outcome	TRUE	reported	textfile	2	79323888	REG1B	1e-200	TRUE	reported	3y8sa8	0.0061031	2	1	TRUE	247173	-0.0406881	0.0183854	4.89765	0.0268932	0.287296
rs12002679	G	C	G	C	0.221088	-0.015698	0.294166	0.293193	FALSE	TRUE	FALSE	xPX7cl	0.0070561	0.0260989	outcome	TRUE	reported	textfile	9	137533634	COL5A1	1e-200	TRUE	reported	nVQ0OZ	0.00692077	2	1	TRUE	247173	-0.0710033	0.0319927	4.92556	0.0264622	0.287296
rs12230629	C	T	C	T	0.485235	-0.0152108	0.273425	0.254748	FALSE	FALSE	FALSE	xPX7cl	0.00686428	0.0266963	outcome	TRUE	reported	textfile	12	10117783	CLEC12A	1e-200	TRUE	reported	WRwprD	0.00707327	2	1	TRUE	247173	-0.0313472	0.0141537	4.90523	0.0267755	0.287296
rs12717962	G	A	G	A	-0.354789	0.0135422	0.561448	0.566803	FALSE	FALSE	FALSE	xPX7cl	0.00610761	0.0266053	outcome	TRUE	reported	textfile	5	147566124	SPINK6	1e-200	TRUE	reported	ce97cA	0.00593825	2	1	TRUE	247173	-0.0381696	0.0172266	4.90948	0.0267096	0.287296
rs2922979	G	C	G	C	-0.713267	0.014724	0.324763	0.309855	FALSE	TRUE	FALSE	xPX7cl	0.00665433	0.0269191	outcome	TRUE	reported	textfile	4	123748616	FGF2	1e-200	TRUE	reported	GYW0ee	0.00660772	2	1	TRUE	247173	-0.020643	0.00933132	4.89394	0.0269511	0.287296
rs3741240	A	G	A	G	-0.33612	-0.014131	0.347788	0.343712	FALSE	FALSE	FALSE	xPX7cl	0.006341	0.0258458	outcome	TRUE	reported	textfile	11	62186542	SCGB1A1	1e-200	TRUE	reported	jQ8D2m	0.00612629	2	1	TRUE	247173	0.0420417	0.0188808	4.95813	0.0259683	0.287296
rs72716950	T	C	T	C	-0.12631	0.0401932	0.0406353	0.0405327	FALSE	FALSE	FALSE	xPX7cl	0.0173961	0.0208624	outcome	TRUE	reported	textfile	8	125827245	MTSS1	5.52e-16	TRUE	reported	4shM7f	0.0155949	2	1	TRUE	247173	-0.318211	0.14322	4.93654	0.0262946	0.287296
rs7333078	G	C	G	C	0.344676	-0.0140994	0.389483	0.360154	FALSE	TRUE	FALSE	xPX7cl	0.00632998	0.025921	outcome	TRUE	reported	textfile	13	60033271	PCDH17	1e-200	TRUE	reported	jKiZ6W	0.00607737	2	1	TRUE	247173	-0.0409061	0.0183792	4.95364	0.0260358	0.287296
rs12478529	T	C	T	C	0.491871	0.0159941	0.238271	0.24005	FALSE	FALSE	FALSE	xPX7cl	0.00726027	0.0275971	outcome	TRUE	reported	textfile	2	233286654	ALPP	1e-200	TRUE	reported	K8BCw0	0.00708386	2	1	TRUE	247173	0.0325169	0.0147679	4.84818	0.0276752	0.292592
rs145652930	G	A	G	A	0.44	-0.115618	0.42	0.00463755	FALSE	FALSE	FALSE	IOyiv4	0.0426373	0.00669461	outcome	TRUE	reported	textfile	chr11	36057768	FJX1	0	FALSE	reported	l89j29	0.0601489	2	1	TRUE	247173	-0.262768	0.103347	6.46479	0.0110032	0.29261
rs1941	G	C	G	C	-0.2935	-0.0402045	0.035715	0.0231399	FALSE	TRUE	FALSE	xPX7cl	0.0181379	0.0266498	outcome	TRUE	reported	textfile	12	13128263	HEBP1	1.1e-67	TRUE	reported	M6EKL1	0.0168838	2	1	TRUE	247173	0.136983	0.0622989	4.83475	0.0278917	0.292914
rs3775291	T	C	T	C	-1.15416	0.0143965	0.289153	0.304693	FALSE	FALSE	FALSE	xPX7cl	0.00655368	0.0280412	outcome	TRUE	reported	textfile	4	187004074	TLR3	1e-200	TRUE	reported	Uoekps	0.00674875	2	1	TRUE	247173	-0.0124736	0.00567878	4.82473	0.0280542	0.292914
rs12703524	A	C	A	C	-0.1	-0.0166385	NA	0.418556	FALSE	FALSE	FALSE	IOyiv4	0.00636141	0.00890894	outcome	TRUE	reported	textfile	chr7	143408737	EPHA1	4.27e-26	FALSE	reported	x39dOI	0.00946397	2	1	TRUE	247173	0.166385	0.065534	6.44603	0.0111201	0.293692
rs1056914	G	T	G	T	-0.0553682	0.0143657	0.502536	0.51453	FALSE	FALSE	FALSE	xPX7cl	0.00641643	0.025163	outcome	TRUE	reported	textfile	19	49519855	CGB3_CGB5_CGB8	3.44e-22	TRUE	reported	iKpovH	0.00571595	2	1	TRUE	247173	-0.259457	0.118942	4.75843	0.0291551	0.293773
rs143332484	T	C	T	C	-1.45427	-0.0744411	0.00945506	0.00865365	FALSE	FALSE	FALSE	xPX7cl	0.0341173	0.0291159	outcome	TRUE	reported	textfile	6	41129207	TREM2	1e-200	TRUE	reported	ZIP1gk	0.0278969	2	1	TRUE	247173	0.0511879	0.0234807	4.75242	0.0292571	0.293773
rs2290130	A	G	A	G	-0.731028	0.016242	0.230128	0.277062	FALSE	FALSE	FALSE	xPX7cl	0.00743603	0.0289458	outcome	TRUE	reported	textfile	2	232263127	B3GNT7	1e-200	TRUE	reported	adbBN3	0.00703726	2	1	TRUE	247173	-0.022218	0.0101743	4.76873	0.0289812	0.293773
rs35770435	T	C	T	C	0.345349	0.0180437	0.177024	0.157399	FALSE	FALSE	FALSE	xPX7cl	0.00822102	0.0281762	outcome	TRUE	reported	textfile	20	43788804	PI3	1e-200	TRUE	reported	ENxbL6	0.00759896	2	1	TRUE	247173	0.0522477	0.0238327	4.80604	0.0283601	0.293773
rs7153193	A	C	A	C	-0.303414	0.0152781	0.253706	0.244428	FALSE	FALSE	FALSE	xPX7cl	0.0069735	0.0284607	outcome	TRUE	reported	textfile	14	92536694	ATXN3	1e-200	TRUE	reported	pxeyP5	0.0068448	2	1	TRUE	247173	-0.0503539	0.0230115	4.78824	0.0286546	0.293773
rs936964	A	C	A	C	0.0956263	-0.0159012	0.28117	0.253483	FALSE	FALSE	FALSE	xPX7cl	0.00720785	0.0273775	outcome	TRUE	reported	textfile	12	10292135	OLR1	1.3e-43	TRUE	reported	LOe9Xw	0.00690533	2	1	TRUE	247173	-0.166285	0.0763257	4.74639	0.0293598	0.293773
rs9898547	T	G	T	G	-0.0756909	0.0134565	0.456805	0.458455	FALSE	FALSE	FALSE	xPX7cl	0.00607711	0.0268088	outcome	TRUE	reported	textfile	17	38136026	CSF3	7.61e-36	TRUE	reported	qwuQCZ	0.00605601	2	1	TRUE	247173	-0.177782	0.0815388	4.75387	0.0292324	0.293773
rs7187289	C	A	C	A	0.0949865	0.0174907	0.182225	0.180788	FALSE	FALSE	FALSE	xPX7cl	0.00791639	0.0271445	outcome	TRUE	reported	textfile	16	67967878	CTRL	2.34e-34	TRUE	reported	CcDmY3	0.00777104	2	1	TRUE	247173	0.184139	0.0846929	4.72714	0.0296902	0.29532
rs113409341	C	T	C	T	0.54	-0.0166565	NA	0.305359	FALSE	FALSE	FALSE	IOyiv4	0.00658681	0.0114462	outcome	TRUE	reported	textfile	chr9	131059144	AIF1L	0	FALSE	reported	r1T7ti	0	2	1	TRUE	247173	-0.0308455	0.0121978	6.3947	0.0114462	0.296596
rs6647	G	A	G	A	0.34	0.0190586	NA	0.22948	FALSE	FALSE	FALSE	IOyiv4	0.0074201	0.0102137	outcome	TRUE	reported	textfile	chr14	94381078	SERPINA1	1.48e-51	FALSE	reported	Dha1Ks	0.0225077	2	1	TRUE	247173	0.0560547	0.0221371	6.41186	0.0113361	0.296596
rs4610468	C	T	C	T	-0.21	-0.0173371	NA	0.257501	FALSE	FALSE	FALSE	IOyiv4	0.00680949	0.0108958	outcome	TRUE	reported	textfile	chr5	42634119	GHR	2.34e-102	FALSE	reported	ymK07y	0.00977608	2	1	TRUE	247173	0.0825577	0.0326531	6.39243	0.0114608	0.296596
rs12076635	C	G	C	G	0.0937249	0.0163684	0.764805	0.795788	FALSE	TRUE	FALSE	xPX7cl	0.00746177	0.0282616	outcome	TRUE	reported	textfile	1	44026656	PTPRF	1.03e-41	TRUE	reported	go4uDG	0.00692681	2	1	TRUE	247173	0.174643	0.080653	4.6888	0.0303598	0.296783
rs36096565	G	A	G	A	0.677846	-0.0179414	0.200029	0.194803	FALSE	FALSE	FALSE	xPX7cl	0.00827668	0.0301812	outcome	TRUE	reported	textfile	6	32560025	HLA-DRA	1e-200	TRUE	reported	pGH7P2	0.00806196	2	1	TRUE	247173	-0.0264682	0.0122143	4.69582	0.0302361	0.296783
rs734186	A	G	A	G	-0.30416	0.0133363	0.37472	0.378002	FALSE	FALSE	FALSE	xPX7cl	0.00615316	0.0302046	outcome	TRUE	reported	textfile	10	33484829	NRP1	1e-200	TRUE	reported	rcuxbX	0.00621895	2	1	TRUE	247173	-0.0438465	0.0202499	4.6884	0.0303669	0.296783
rs7329483	A	G	A	G	-0.09	0.024937	NA	0.123941	FALSE	FALSE	FALSE	IOyiv4	0.00921564	0.006811	outcome	TRUE	reported	textfile	chr13	23668662	TNFRSF19	0	FALSE	reported	of9yiH	0.0129239	2	1	TRUE	247173	-0.277078	0.109855	6.36162	0.0116615	0.299778
rs10876406	C	T	C	T	-0.13114	-0.0197251	0.107001	0.123968	FALSE	FALSE	FALSE	xPX7cl	0.00905923	0.0294548	outcome	TRUE	reported	textfile	12	53501437	IGFBP6	9.4e-51	TRUE	reported	lWKS8O	0.00875219	2	1	TRUE	247173	0.150412	0.0698061	4.64279	0.0311842	0.30301
rs12083537	G	A	G	A	-0.18	-0.0195636	NA	0.203773	FALSE	FALSE	FALSE	IOyiv4	0.00772734	0.01135	outcome	TRUE	reported	textfile	chr1	154408627	IL6R	7.76e-109	FALSE	reported	CPek2O	0.00812153	2	1	TRUE	247173	0.108686	0.0432088	6.32711	0.0118906	0.303643
rs150033555	A	G	A	G	0.22	-0.0961549	NA	0.00741867	FALSE	FALSE	FALSE	IOyiv4	0.0370499	0.00945127	outcome	TRUE	reported	textfile	chr19	51647229	SIGLEC5	8.32e-20	FALSE	reported	41a8Mp	0.024152	2	1	TRUE	247173	-0.437068	0.175111	6.22979	0.0125619	0.304646
rs150943878	T	C	T	C	2.36	-0.0772568	0.85	0.0122997	FALSE	FALSE	FALSE	IOyiv4	0.0308705	0.0123281	outcome	TRUE	reported	textfile	chr1	9744257	CLSTN1	0	FALSE	reported	GFp2Bj	0	2	1	TRUE	247173	-0.0327359	0.0130807	6.26306	0.0123281	0.304646
rs148490733	A	G	A	G	0.28	-0.0199168	NA	0.410865	FALSE	FALSE	FALSE	IOyiv4	0.00771907	0.00987422	outcome	TRUE	reported	textfile	chr1	109699212	GSTM1	1.62e-24	FALSE	reported	BYCTf8	0.0273986	2	1	TRUE	247173	-0.0711313	0.0284332	6.2585	0.0123599	0.304646
rs2739338	T	C	T	C	0.07	-0.0162171	NA	0.41166	FALSE	FALSE	FALSE	IOyiv4	0.00619219	0.00881981	outcome	TRUE	reported	textfile	chr22	23954943	MIF	4.57e-18	FALSE	reported	6M86yU	0.00807978	2	1	TRUE	247173	-0.231673	0.0924133	6.28465	0.0121788	0.304646
rs7128076	C	T	C	T	-0.09	-0.0161478	NA	0.385459	FALSE	FALSE	FALSE	IOyiv4	0.00626321	0.0099315	outcome	TRUE	reported	textfile	chr11	65992163	CST6	1.86e-24	FALSE	reported	bUNMdG	0.00881826	2	1	TRUE	247173	0.17942	0.0717773	6.24841	0.0124305	0.304646
rs1130409	G	T	G	T	-0.392344	-0.0141625	0.469463	0.482894	FALSE	FALSE	FALSE	xPX7cl	0.00662977	0.0326628	outcome	TRUE	reported	textfile	14	20925154	APEX1	1e-200	TRUE	reported	vOSmFj	0.00591177	2	1	TRUE	247173	0.0360973	0.0169066	4.55865	0.032753	0.306849
rs117587385	A	G	A	G	1.19412	0.0340517	0.0359942	0.0312668	FALSE	FALSE	FALSE	xPX7cl	0.0158677	0.0318745	outcome	TRUE	reported	textfile	22	24577204	SUSD2	1e-200	TRUE	reported	t2EENV	0.0160342	2	1	TRUE	247173	0.0285161	0.0132937	4.60141	0.0319456	0.306849
rs2509121	T	C	T	C	0.172867	-0.0132565	0.398564	0.386655	FALSE	FALSE	FALSE	xPX7cl	0.00619488	0.0323622	outcome	TRUE	reported	textfile	11	118928253	HYOU1	2e-176	TRUE	reported	cbn4Le	0.00610421	2	1	TRUE	247173	-0.076686	0.0359383	4.55321	0.0328571	0.306849
rs4767884	C	T	C	T	0.768777	-0.015941	0.776575	0.774159	FALSE	FALSE	FALSE	xPX7cl	0.00745467	0.0324856	outcome	TRUE	reported	textfile	12	120661977	PXN	1e-200	TRUE	reported	NMDBzE	0.00735735	2	1	TRUE	247173	-0.0207355	0.00969882	4.57077	0.0325219	0.306849
rs4941543	C	T	C	T	-1.44745	-0.024268	0.904573	0.911075	FALSE	FALSE	FALSE	xPX7cl	0.0113653	0.0327394	outcome	TRUE	reported	textfile	13	46708291	LCP1	1e-200	TRUE	reported	RXVXUI	0.0103989	2	1	TRUE	247173	0.016766	0.00785288	4.55828	0.0327599	0.306849
rs7524592	G	T	G	T	0.168899	0.0167801	0.188681	0.182551	FALSE	FALSE	FALSE	xPX7cl	0.00777729	0.0309604	outcome	TRUE	reported	textfile	1	173466057	PRDX6	2.5e-105	TRUE	reported	FCDAIT	0.00774889	2	1	TRUE	247173	0.0993501	0.046272	4.60999	0.0317863	0.306849
rs7899547	G	T	G	T	0.904537	0.01354	0.659626	0.65176	FALSE	FALSE	FALSE	xPX7cl	0.00634338	0.0328008	outcome	TRUE	reported	textfile	10	54536839	MBL2	1e-200	TRUE	reported	OywadN	0.00649427	2	1	TRUE	247173	0.014969	0.00701367	4.55508	0.0328213	0.306849
rs56659624	C	G	C	G	-0.0811361	-0.0231853	0.0944881	0.0970383	FALSE	TRUE	FALSE	xPX7cl	0.010476	0.026885	outcome	TRUE	reported	textfile	4	7069377	GRPEL1	0	TRUE	reported	OEkgka	0.0105025	2	1	TRUE	247173	0.285758	0.13431	4.52667	0.0333705	0.309921
rs72758178	G	A	G	A	-0.22	0.0358415	NA	0.0548727	FALSE	FALSE	FALSE	IOyiv4	0.014205	0.0116304	outcome	TRUE	reported	textfile	chr9	121022647	C5	1.1e-31	FALSE	reported	Y0Qmkc	0.0187829	2	1	TRUE	247173	-0.162916	0.0660493	6.08403	0.013641	0.313954
rs10435378	G	A	G	A	-0.13	0.0151753	NA	0.443329	FALSE	FALSE	FALSE	IOyiv4	0.0060351	0.0119197	outcome	TRUE	reported	textfile	chr7	116785439	MET	3.39e-55	FALSE	reported	rIj92m	0.00830738	2	1	TRUE	247173	-0.116733	0.0470193	6.16364	0.0130403	0.313954
rs139017763	A	G	A	G	-1.09	-0.0748121	0.94	0.012429	FALSE	FALSE	FALSE	IOyiv4	0.0300425	0.0127667	outcome	TRUE	reported	textfile	chr1	196996063	CFHR5	6.76e-169	FALSE	reported	0MrPCw	0.0393485	2	1	TRUE	247173	0.068635	0.0276731	6.15144	0.0131305	0.313954
rs12174547	T	C	T	C	-0.22	-0.0195587	NA	0.180505	FALSE	FALSE	FALSE	IOyiv4	0.00790487	0.0133512	outcome	TRUE	reported	textfile	chr6	169224627	THBS2	9.77e-111	FALSE	reported	dnh4si	0.00983924	2	1	TRUE	247173	0.0889033	0.0361506	6.04791	0.0139228	0.313954
rs1256430	A	G	A	G	-0.09	-0.0216016	NA	0.156277	FALSE	FALSE	FALSE	IOyiv4	0.00835062	0.00968656	outcome	TRUE	reported	textfile	chr15	82850720	HOMER2	3.39e-16	FALSE	reported	TsxAE6	0.0110313	2	1	TRUE	247173	0.240017	0.0973368	6.08038	0.0136691	0.313954
rs2152315	G	A	G	A	-0.1	-0.0160477	NA	0.350556	FALSE	FALSE	FALSE	IOyiv4	0.00638661	0.0119809	outcome	TRUE	reported	textfile	chr1	42441912	PPCS	5.25e-34	FALSE	reported	CBLtWR	0.00822553	2	1	TRUE	247173	0.160477	0.0652159	6.05503	0.0138667	0.313954
rs226251	T	C	T	C	-0.09	0.0158262	NA	0.407164	FALSE	FALSE	FALSE	IOyiv4	0.00620799	0.0107931	outcome	TRUE	reported	textfile	chr1	7964630	PARK7	5.75e-22	FALSE	reported	9zSx6d	0.00934208	2	1	TRUE	247173	-0.175847	0.0713519	6.07375	0.0137205	0.313954
rs2525546	T	C	T	C	-0.24	-0.0166611	NA	0.289409	FALSE	FALSE	FALSE	IOyiv4	0.00673438	0.0133596	outcome	TRUE	reported	textfile	chr7	99954321	AZGP1	1.38e-158	FALSE	reported	qTlCGi	0.00894465	2	1	TRUE	247173	0.0694213	0.0281789	6.06926	0.0137555	0.313954
rs72769303	A	G	A	G	0.39	-0.109138	NA	0.00666173	FALSE	FALSE	FALSE	IOyiv4	0.0426812	0.0105563	outcome	TRUE	reported	textfile	chr2	3608589	COLEC11	1.51e-21	FALSE	reported	WNDPlB	0.0409063	2	1	TRUE	247173	-0.279841	0.113307	6.09975	0.0135201	0.313954
rs7385804	C	A	C	A	-0.16	-0.0158625	NA	0.380468	FALSE	FALSE	FALSE	IOyiv4	0.00638562	0.0129878	outcome	TRUE	reported	textfile	chr7	100638347	PCOLCE	1.17e-78	FALSE	reported	C5RsKV	0.00852127	2	1	TRUE	247173	0.0991409	0.0402579	6.06462	0.0137916	0.313954
rs806109	G	A	G	A	-0.08	-0.0188688	NA	0.222736	FALSE	FALSE	FALSE	IOyiv4	0.00729366	0.00968116	outcome	TRUE	reported	textfile	chr1	5992521	KCNAB2	6.61e-17	FALSE	reported	BWtcp6	0.00957641	2	1	TRUE	247173	0.23586	0.0954424	6.10698	0.0134649	0.313954
rs1035376	G	A	G	A	-0.22	-0.0226774	NA	0.121372	FALSE	FALSE	FALSE	IOyiv4	0.00919315	0.0136337	outcome	TRUE	reported	textfile	chr5	119312555	TNFAIP8	3.31e-92	FALSE	reported	dr8E11	0.010802	2	1	TRUE	247173	0.103079	0.0420924	5.99699	0.0143303	0.316612
rs138865936	T	C	T	C	0.25	-0.0539064	NA	0.0249912	FALSE	FALSE	FALSE	IOyiv4	0.021276	0.0112874	outcome	TRUE	reported	textfile	chr17	18261705	FLII	1.02e-21	FALSE	reported	ToYl3c	0.026111	2	1	TRUE	247173	-0.215626	0.0880334	5.99938	0.0143109	0.316612
rs4599438	A	G	A	G	0.08	-0.016137	NA	0.405791	FALSE	FALSE	FALSE	IOyiv4	0.00621236	0.00938877	outcome	TRUE	reported	textfile	chr4	76106989	ART3	0	FALSE	reported	b9NroI	0.0108857	2	1	TRUE	247173	-0.201712	0.0823624	5.99801	0.014322	0.316612
rs61740470	T	C	T	C	-1.11	-0.0974768	0.81	0.00758008	FALSE	FALSE	FALSE	IOyiv4	0.0396218	0.0138868	outcome	TRUE	reported	textfile	chr3	46450495	LTF	6.46e-133	FALSE	reported	lnIvg8	0.0452439	2	1	TRUE	247173	0.0878169	0.0358744	5.99223	0.0143691	0.316612
rs1035029	G	A	G	A	-0.19	0.0155416	NA	0.390249	FALSE	FALSE	FALSE	IOyiv4	0.00618367	0.0119598	outcome	TRUE	reported	textfile	chr9	120980540	C5	3.98e-26	FALSE	reported	Y0Qmkc	0.0179705	2	1	TRUE	247173	-0.0817979	0.0334525	5.97896	0.0144776	0.31719
rs12293998	G	T	G	T	0.06	0.0188705	NA	0.229684	FALSE	FALSE	FALSE	IOyiv4	0.00721211	0.00888371	outcome	TRUE	reported	textfile	chr11	73302315	RELT	0	FALSE	reported	nD5v19	0.0088453	2	1	TRUE	247173	0.314508	0.128834	5.95938	0.0146392	0.318811
rs4879780	A	G	A	G	-0.12	0.0153013	NA	0.379785	FALSE	FALSE	FALSE	IOyiv4	0.00620524	0.0136679	outcome	TRUE	reported	textfile	chr9	34367518	KIAA1161	7.08e-51	FALSE	reported	rHHbxM	0.00799871	2	1	TRUE	247173	-0.127511	0.0524042	5.92059	0.014965	0.318811
rs1888560	T	C	T	C	-0.303824	-0.0148457	0.317503	0.291742	FALSE	FALSE	FALSE	xPX7cl	0.00703753	0.0349012	outcome	TRUE	reported	textfile	14	21164245	RNASE4	1e-200	TRUE	reported	3wYBpF	0.00644556	2	1	TRUE	247173	0.0488628	0.0231863	4.44111	0.0350835	0.323162
rs3741414	T	C	T	C	-0.655107	0.0157393	0.233589	0.211229	FALSE	FALSE	FALSE	xPX7cl	0.00747062	0.0351322	outcome	TRUE	reported	textfile	12	57844049	INHBC	1e-200	TRUE	reported	b8OfP9	0.00716487	2	1	TRUE	247173	-0.0240256	0.0114067	4.43638	0.0351807	0.323162
rs1801274	G	A	G	A	-0.438917	0.0129883	0.529337	0.499902	FALSE	FALSE	FALSE	xPX7cl	0.00619023	0.0358884	outcome	TRUE	reported	textfile	1	161479745	FCGR2B	1e-200	TRUE	reported	aKEVWC	0.00626692	2	1	TRUE	247173	-0.0295916	0.0141097	4.39845	0.0359716	0.323359
rs2306022	T	C	T	C	-0.361651	-0.02238	0.085121	0.0876033	FALSE	FALSE	FALSE	xPX7cl	0.0106418	0.0354641	outcome	TRUE	reported	textfile	15	68628163	ITGA11	1e-200	TRUE	reported	hDi33r	0.0107922	2	1	TRUE	247173	0.0618828	0.0294836	4.40534	0.0358266	0.323359
rs3121560	A	C	A	C	-0.363801	0.0156944	0.334492	0.331061	FALSE	FALSE	FALSE	xPX7cl	0.00747627	0.0357966	outcome	TRUE	reported	textfile	1	968226	AGRN	1e-200	TRUE	reported	jmdpwa	0.0063232	2	1	TRUE	247173	-0.0431401	0.0205641	4.40091	0.0359198	0.323359
rs7576066	A	G	A	G	0.350367	0.0135306	0.296892	0.314609	FALSE	FALSE	FALSE	xPX7cl	0.00644531	0.0357913	outcome	TRUE	reported	textfile	2	188343781	TFPI	1e-200	TRUE	reported	zJ9aq8	0.00644445	2	1	TRUE	247173	0.0386183	0.0184096	4.40046	0.0359293	0.323359
rs907612	T	C	T	C	0.145979	-0.0129917	0.379384	0.383413	FALSE	FALSE	FALSE	xPX7cl	0.00618358	0.0356404	outcome	TRUE	reported	textfile	11	1874221	LSP1	2.19e-122	TRUE	reported	thnkng	0.00620491	2	1	TRUE	247173	-0.0889974	0.042528	4.3793	0.0363779	0.324567
rs9247	T	C	T	C	-0.207092	0.0167221	0.193934	0.195513	FALSE	FALSE	FALSE	xPX7cl	0.00797254	0.0359526	outcome	TRUE	reported	textfile	2	234113301	INPP5D	7.55e-167	TRUE	reported	7pkGMs	0.00752224	2	1	TRUE	247173	-0.0807472	0.0386091	4.37396	0.036492	0.324567
rs5841	T	C	T	C	-0.1	-0.0167956	NA	0.377641	FALSE	FALSE	FALSE	IOyiv4	0.00669049	0.0120603	outcome	TRUE	reported	textfile	chr16	400309	NME4	1.62e-20	FALSE	reported	SXgdSP	0.0107704	2	1	TRUE	247173	0.167956	0.0693073	5.87267	0.0153777	0.325805
rs542243688	A	C	A	C	-0.214553	0.0428811	0.0348891	0.0423736	FALSE	FALSE	FALSE	xPX7cl	0.0202008	0.0337755	outcome	TRUE	reported	textfile	9	130905550	LCN2	3.88e-30	TRUE	reported	ZcfX4p	0.0188095	2	1	TRUE	247173	-0.199863	0.0957696	4.3552	0.0368961	0.326433
rs59756806	C	T	C	T	-0.53	-0.0154334	NA	0.36489	FALSE	FALSE	FALSE	IOyiv4	0.00637587	0.0154952	outcome	TRUE	reported	textfile	chr12	117041214	TESC	0	FALSE	reported	HfycVD	0	2	1	TRUE	247173	0.0291196	0.0120299	5.85927	0.0154952	0.3265
rs2422441	A	G	A	G	-0.06	0.0175408	NA	0.293171	FALSE	FALSE	FALSE	IOyiv4	0.00672954	0.0091463	outcome	TRUE	reported	textfile	chr2	65143632	RAB1A	1e-10	FALSE	reported	BUltTw	0.009263	2	1	TRUE	247173	-0.292346	0.120899	5.8472	0.0156019	0.326962
rs28929474	T	C	T	C	-1.73	-0.056204	0.82	0.0169435	FALSE	FALSE	FALSE	IOyiv4	0.0233682	0.0161659	outcome	TRUE	reported	textfile	chr14	94378610	SERPINA1	0	FALSE	reported	Dha1Ks	0	2	1	TRUE	247173	0.0324878	0.0135076	5.78474	0.0161659	0.329434
rs12668458	C	T	C	T	0.05	-0.016751	NA	0.461993	FALSE	FALSE	FALSE	IOyiv4	0.00644808	0.00938149	outcome	TRUE	reported	textfile	chr7	157352780	DNAJB6	3e-10	FALSE	reported	YWbkCc	0.0079214	2	1	TRUE	247173	-0.335021	0.139457	5.77115	0.0162914	0.329434
rs4129911	A	G	A	G	-0.11	0.0181258	NA	0.259902	FALSE	FALSE	FALSE	IOyiv4	0.00734481	0.013593	outcome	TRUE	reported	textfile	chr8	41158750	SFRP1	2.95e-28	FALSE	reported	L3GwPU	0.00997888	2	1	TRUE	247173	-0.16478	0.0684238	5.79957	0.0160301	0.329434
rs58134724	T	C	T	C	0.08	-0.0163114	NA	0.293023	FALSE	FALSE	FALSE	IOyiv4	0.00655265	0.0128	outcome	TRUE	reported	textfile	chr16	71492188	CHST4	6.46e-20	FALSE	reported	sRIrAB	0.00875618	2	1	TRUE	247173	-0.203893	0.0848939	5.76834	0.0163174	0.329434
rs72843017	T	C	T	C	-0.07	-0.0168273	NA	0.297885	FALSE	FALSE	FALSE	IOyiv4	0.00664991	0.0113915	outcome	TRUE	reported	textfile	chr2	120279001	RALB	0	FALSE	reported	UhL1d2	0.00917766	2	1	TRUE	247173	0.24039	0.10009	5.76829	0.0163179	0.329434
rs12748771	C	T	C	T	0.822797	-0.023065	0.0985986	0.0861527	FALSE	FALSE	FALSE	xPX7cl	0.0111122	0.0379262	outcome	TRUE	reported	textfile	1	249068929	LYPD8	1e-200	TRUE	reported	p11Gxr	0.0104443	2	1	TRUE	247173	-0.0280324	0.01351	4.30534	0.0379929	0.330093
rs72997349	C	T	C	T	0.382561	0.0439373	0.0284501	0.0242663	FALSE	FALSE	FALSE	xPX7cl	0.0210883	0.0372065	outcome	TRUE	reported	textfile	11	118945502	HMBS	4.37e-103	TRUE	reported	FIZLmX	0.0177449	2	1	TRUE	247173	0.11485	0.0553809	4.30077	0.0380952	0.330093
rs73000929	A	G	A	G	0.851026	0.0480338	0.0343132	0.0238545	FALSE	FALSE	FALSE	xPX7cl	0.0231125	0.0376856	outcome	TRUE	reported	textfile	11	113953622	ZBTB16	1e-200	TRUE	reported	WpiPAe	0.0166151	2	1	TRUE	247173	0.0564422	0.0271807	4.31206	0.0378431	0.330093
rs8455	C	T	C	T	-0.165031	-0.0125575	0.533018	0.527246	FALSE	FALSE	FALSE	xPX7cl	0.00602486	0.0371342	outcome	TRUE	reported	textfile	3	158388780	LXN	2.57e-157	TRUE	reported	rcgTT7	0.00617572	2	1	TRUE	247173	0.0760919	0.0366183	4.31798	0.0377117	0.330093
rs4661075	G	A	G	A	-0.13	-0.0193489	NA	0.250944	FALSE	FALSE	FALSE	IOyiv4	0.00792007	0.0145648	outcome	TRUE	reported	textfile	chr1	156905305	PEAR1	1.35e-34	FALSE	reported	glf7p1	0.0105969	2	1	TRUE	247173	0.148838	0.0621199	5.74071	0.0165761	0.331179
rs78013647	C	T	C	T	-0.12	0.0272198	NA	0.082256	FALSE	FALSE	FALSE	IOyiv4	0.0108057	0.0117683	outcome	TRUE	reported	textfile	chr2	101813907	IL1R2	0	FALSE	reported	prg8Ex	0.0154123	2	1	TRUE	247173	-0.226832	0.0946433	5.74418	0.0165434	0.331179
rs2435359	A	G	A	G	-0.34	-0.0165567	NA	0.260797	FALSE	FALSE	FALSE	IOyiv4	0.00690126	0.0164365	outcome	TRUE	reported	textfile	chr10	43084567	RET	1.82e-298	FALSE	reported	32fdIJ	0.0092078	2	1	TRUE	247173	0.0486961	0.0203406	5.73138	0.0166644	0.331227
rs13265018	G	A	G	A	0.525153	-0.0206516	0.890325	0.900445	FALSE	FALSE	FALSE	xPX7cl	0.0100086	0.0390763	outcome	TRUE	reported	textfile	8	22886020	TNFRSF10B	1e-200	TRUE	reported	WChnY4	0.00900702	2	1	TRUE	247173	-0.039325	0.0190704	4.25222	0.039199	0.336274
rs17464525	A	G	A	G	0.203246	-0.0157076	0.181609	0.194295	FALSE	FALSE	FALSE	xPX7cl	0.00759345	0.0385861	outcome	TRUE	reported	textfile	1	114443899	BCL2L15	1.57e-147	TRUE	reported	QHKgkc	0.00785738	2	1	TRUE	247173	-0.0772837	0.0374801	4.25181	0.0392086	0.336274
rs273266	C	T	C	T	-0.49846	0.0146697	0.221458	0.229066	FALSE	FALSE	FALSE	xPX7cl	0.00712185	0.0394157	outcome	TRUE	reported	textfile	19	18283501	IFI30	1e-200	TRUE	reported	xqLNHM	0.00706599	2	1	TRUE	247173	-0.0294301	0.0142938	4.23924	0.0394997	0.337051
rs189448562	C	G	C	G	-1.83799	-0.0612141	0.0109016	0.0102213	FALSE	TRUE	FALSE	xPX7cl	0.0298721	0.0404415	outcome	TRUE	reported	textfile	20	3705115	SIGLEC1	1e-200	TRUE	reported	LXRunL	0.0289351	2	1	TRUE	247173	0.0333049	0.016261	4.1949	0.0405457	0.344229
rs76992492	A	C	A	C	0.15	0.0381929	NA	0.0694776	FALSE	FALSE	FALSE	IOyiv4	0.0151512	0.0117097	outcome	TRUE	reported	textfile	chr19	51630674	SIGLEC5	0	FALSE	reported	41a8Mp	0.0210927	2	1	TRUE	247173	0.254619	0.107166	5.64502	0.017505	0.344502
rs4149584	T	C	T	C	-0.43	0.0638051	NA	0.0202743	FALSE	FALSE	FALSE	IOyiv4	0.0265421	0.0162202	outcome	TRUE	reported	textfile	chr12	6333477	TNFRSF1A	1.48e-48	FALSE	reported	xioy2p	0.0293643	2	1	TRUE	247173	-0.148384	0.062552	5.62719	0.0176839	0.344728
rs3773364	G	A	G	A	0.24	0.0198574	NA	0.172286	FALSE	FALSE	FALSE	IOyiv4	0.00832528	0.0170699	outcome	TRUE	reported	textfile	chr3	12148468	TIMP4	2.75e-111	FALSE	reported	i4IShx	0.0107067	2	1	TRUE	247173	0.0827394	0.0348845	5.62548	0.0177013	0.344728
rs6830624	C	T	C	T	0.12	-0.0159966	NA	0.28075	FALSE	FALSE	FALSE	IOyiv4	0.00663534	0.0159165	outcome	TRUE	reported	textfile	chr4	103099265	BDH2	4.57e-38	FALSE	reported	2MeQu1	0.00930318	2	1	TRUE	247173	-0.133305	0.056252	5.61589	0.0177983	0.344876
rs2228331	A	G	A	G	-0.06	0.0169975	NA	0.293514	FALSE	FALSE	FALSE	IOyiv4	0.00675503	0.0118604	outcome	TRUE	reported	textfile	chr2	240466111	GPC1	0	FALSE	reported	wWtlQ1	0.00864011	2	1	TRUE	247173	-0.283292	0.119747	5.59679	0.0179934	0.345775
rs524663	C	T	C	T	-0.22	0.0218594	NA	0.129573	FALSE	FALSE	FALSE	IOyiv4	0.0091505	0.0169003	outcome	TRUE	reported	textfile	chr1	109662118	GSTM4	1.86e-63	FALSE	reported	wxjTh5	0.0130828	2	1	TRUE	247173	-0.0993607	0.0420108	5.59381	0.0180241	0.345775
rs10743116	C	T	C	T	0.12	-0.0157058	NA	0.36209	FALSE	FALSE	FALSE	IOyiv4	0.00632944	0.0130874	outcome	TRUE	reported	textfile	chr11	9673070	SWAP70	0	FALSE	reported	lR3y9E	0.01577	2	1	TRUE	247173	-0.130881	0.0554789	5.56544	0.0183184	0.347959
rs351111	A	G	A	G	0.22	0.0170104	NA	0.409198	FALSE	FALSE	FALSE	IOyiv4	0.00716525	0.0175957	outcome	TRUE	reported	textfile	chr19	844020	PRTN3	1.62e-108	FALSE	reported	47PJjR	0.00994121	2	1	TRUE	247173	0.0773202	0.0327562	5.57184	0.0182515	0.347959
rs12122508	T	C	T	C	0.107348	-0.0187992	0.131786	0.128723	FALSE	FALSE	FALSE	xPX7cl	0.00913015	0.0394924	outcome	TRUE	reported	textfile	1	29524715	MECR	3.2e-31	TRUE	reported	XXxuKQ	0.00923693	2	1	TRUE	247173	-0.175124	0.0863765	4.11053	0.0426169	0.349731
rs146596903	T	C	T	C	0.285849	-0.0130115	0.685223	0.682767	FALSE	FALSE	FALSE	xPX7cl	0.00641457	0.0425162	outcome	TRUE	reported	textfile	2	160975557	ITGB6	1e-200	TRUE	reported	DArYAb	0.00628215	2	1	TRUE	247173	-0.0455189	0.0224627	4.10638	0.0427218	0.349731
rs1471633	C	A	C	A	-0.114121	-0.0132329	0.517313	0.467857	FALSE	FALSE	FALSE	xPX7cl	0.00647868	0.0410987	outcome	TRUE	reported	textfile	1	145723739	PDZK1	1.15e-75	TRUE	reported	9QSv3s	0.00619978	2	1	TRUE	247173	0.115955	0.0571187	4.1212	0.0423491	0.349731
rs1804495	A	C	A	C	-0.520119	-0.0199232	0.123779	0.11132	FALSE	FALSE	FALSE	xPX7cl	0.00983385	0.0427668	outcome	TRUE	reported	textfile	X	105278361	SERPINA7	1e-200	TRUE	reported	HJ5d84	0.00761618	2	1	TRUE	247173	0.0383051	0.0189152	4.10099	0.0428582	0.349731
rs4129267	T	C	T	C	1.08819	-0.0124925	0.395159	0.391158	FALSE	FALSE	FALSE	xPX7cl	0.00614798	0.0421574	outcome	TRUE	reported	textfile	1	154426264	IL6R	1e-200	TRUE	reported	lSued6	0.0062887	2	1	TRUE	247173	-0.0114801	0.00565012	4.12831	0.0421716	0.349731
rs5848	T	C	T	C	-0.249898	-0.013848	0.290191	0.279759	FALSE	FALSE	FALSE	xPX7cl	0.00681752	0.0422312	outcome	TRUE	reported	textfile	17	42430244	GRN	1e-200	TRUE	reported	JwWR5u	0.00622739	2	1	TRUE	247173	0.0554145	0.0273161	4.11537	0.0424952	0.349731
rs680321	C	T	C	T	-1.07034	-0.0127259	0.463617	0.444578	FALSE	FALSE	FALSE	xPX7cl	0.00626943	0.0423738	outcome	TRUE	reported	textfile	18	29797958	MEP1B	1e-200	TRUE	reported	IZBprM	0.00618959	2	1	TRUE	247173	0.0118896	0.00585782	4.11964	0.042388	0.349731
rs7199949	C	G	C	G	0.848017	-0.0127351	0.395991	0.382147	FALSE	TRUE	FALSE	xPX7cl	0.00625923	0.0418899	outcome	TRUE	reported	textfile	16	31096164	PRSS53	1e-200	TRUE	reported	ARtgCx	0.00611953	2	1	TRUE	247173	-0.0150175	0.00738181	4.13875	0.041912	0.349731
rs7135494	T	C	T	C	-0.416919	0.0134174	0.591798	0.613675	FALSE	FALSE	FALSE	xPX7cl	0.00663031	0.043007	outcome	TRUE	reported	textfile	12	10470093	KLRD1	1e-200	TRUE	reported	ffLxT3	0.00594441	2	1	TRUE	247173	-0.0321822	0.0159097	4.09172	0.0430938	0.349955
rs76992492	A	C	A	C	0.14	0.0381929	NA	0.0694776	FALSE	FALSE	FALSE	IOyiv4	0.0151512	0.0117097	outcome	TRUE	reported	textfile	chr19	51630674	SIGLEC14	1e-10	FALSE	reported	f5uJ8p	0.0215674	2	1	TRUE	247173	0.272806	0.116097	5.52162	0.0187828	0.355032
rs606452	A	C	A	C	0.09	0.0224259	NA	0.169728	FALSE	FALSE	FALSE	IOyiv4	0.00913334	0.0140733	outcome	TRUE	reported	textfile	chr11	75565133	SERPINH1	0	FALSE	reported	VBQNjW	0.0113984	2	1	TRUE	247173	0.249176	0.106275	5.49731	0.0190457	0.356955
rs56239087	T	C	T	C	0.0861511	0.0171872	0.180745	0.174817	FALSE	FALSE	FALSE	xPX7cl	0.00840663	0.0409063	outcome	TRUE	reported	textfile	17	78970499	BAIAP2	7.4e-27	TRUE	reported	jls7BH	0.00802937	2	1	TRUE	247173	0.1995	0.0993358	4.03344	0.0446068	0.357067
rs6586281	A	G	A	G	0.155972	-0.0162885	0.175619	0.170113	FALSE	FALSE	FALSE	xPX7cl	0.00806043	0.0433007	outcome	TRUE	reported	textfile	21	44478393	CBS	1.08e-82	TRUE	reported	0wRxjH	0.00809659	2	1	TRUE	247173	-0.104432	0.0519623	4.03918	0.0444555	0.357067
rs75214378	A	G	A	G	0.222852	0.0303884	0.0419644	0.0423176	FALSE	FALSE	FALSE	xPX7cl	0.0149609	0.0422354	outcome	TRUE	reported	textfile	2	200785658	C2orf69	1.96e-46	TRUE	reported	8EQeSU	0.0155757	2	1	TRUE	247173	0.136361	0.0678068	4.04424	0.0443224	0.357067
rs74544699	G	A	G	A	0.79	0.0357279	NA	0.0420646	FALSE	FALSE	FALSE	IOyiv4	0.0152037	0.0187764	outcome	TRUE	reported	textfile	chr4	73868964	CXCL1	1.78e-182	FALSE	reported	IZh0Ey	0.0274244	2	1	TRUE	247173	0.0452251	0.0193092	5.48572	0.0191724	0.357145
rs6444156	A	G	A	G	-0.34	-0.0170188	NA	0.262536	FALSE	FALSE	FALSE	IOyiv4	0.00727957	0.0193931	outcome	TRUE	reported	textfile	chr3	186679685	HRG	8.32e-256	FALSE	reported	DLiKjM	0.00995203	2	1	TRUE	247173	0.0500553	0.0214606	5.44024	0.019678	0.357169
rs11216321	C	T	C	T	0.08	0.0230005	NA	0.158546	FALSE	FALSE	FALSE	IOyiv4	0.0094446	0.014879	outcome	TRUE	reported	textfile	chr11	117223697	PCSK7	2.51e-16	FALSE	reported	4GDNxi	0.00976239	2	1	TRUE	247173	0.287507	0.12316	5.44947	0.0195743	0.357169
rs2595372	C	A	C	A	0.08	0.0191233	NA	0.184415	FALSE	FALSE	FALSE	IOyiv4	0.0078826	0.0152659	outcome	TRUE	reported	textfile	chr18	31658394	B4GALT6	6.76e-17	FALSE	reported	I03osw	0.00957953	2	1	TRUE	247173	0.239041	0.102606	5.42749	0.0198221	0.357169
rs9475291	C	T	C	T	-0.12	-0.0157829	NA	0.294453	FALSE	FALSE	FALSE	IOyiv4	0.00662928	0.0172759	outcome	TRUE	reported	textfile	chr6	55442064	GFRAL	6.61e-31	FALSE	reported	0jKfpp	0.010381	2	1	TRUE	247173	0.131524	0.0564035	5.43747	0.0197092	0.357169
rs72930984	T	C	T	C	0.63	0.0485365	NA	0.0199906	FALSE	FALSE	FALSE	IOyiv4	0.0207164	0.0191343	outcome	TRUE	reported	textfile	chr11	66011451	EIF1AD	3.09e-118	FALSE	reported	7UdwyJ	0.0272521	2	1	TRUE	247173	0.077042	0.0330516	5.43339	0.0197553	0.357169
rs4749125	C	G	C	G	-0.216061	-0.0123898	0.604913	0.613093	FALSE	TRUE	FALSE	xPX7cl	0.00617133	0.0446818	outcome	TRUE	reported	textfile	10	26727636	APBB1IP	1e-200	TRUE	reported	eITlUp	0.00621318	2	1	TRUE	247173	0.0573439	0.0286104	4.01722	0.0450379	0.358809
rs1450	C	T	C	T	0.12	0.0142696	NA	0.502007	FALSE	FALSE	FALSE	IOyiv4	0.00605007	0.0183448	outcome	TRUE	reported	textfile	chr4	39498894	UGDH	1.82e-38	FALSE	reported	a0GBkb	0.0092524	2	1	TRUE	247173	0.118913	0.0512442	5.38484	0.0203125	0.359289
rs10982683	T	C	T	C	0.09	0.0161763	NA	0.262052	FALSE	FALSE	FALSE	IOyiv4	0.00682597	0.0177971	outcome	TRUE	reported	textfile	chr9	115337236	TNC	1.78e-31	FALSE	reported	Na7Wyg	0.00771096	2	1	TRUE	247173	0.179736	0.0773917	5.39366	0.0202101	0.359289
rs2273185	A	C	A	C	-0.24	0.0148046	NA	0.331561	FALSE	FALSE	FALSE	IOyiv4	0.00635184	0.0197663	outcome	TRUE	reported	textfile	chr14	91993754	ATXN3	3.31e-192	FALSE	reported	hJ0upC	0.00811547	2	1	TRUE	247173	-0.0616858	0.0265481	5.39888	0.0201497	0.359289
rs12232410	A	G	A	G	-0.22	0.018885	NA	0.193295	FALSE	FALSE	FALSE	IOyiv4	0.00768227	0.0139613	outcome	TRUE	reported	textfile	chr16	69702948	NQO1	0	FALSE	reported	D6LxG8	0.0311313	2	1	TRUE	247173	-0.0858409	0.0369718	5.39072	0.0202441	0.359289
rs8023979	G	A	G	A	-0.08	-0.0205035	NA	0.167502	FALSE	FALSE	FALSE	IOyiv4	0.00816764	0.0120618	outcome	TRUE	reported	textfile	chr15	60391750	ANXA2	1.6e-09	FALSE	reported	rOlJou	0.0132549	2	1	TRUE	247173	0.256293	0.110574	5.37236	0.0204582	0.360214
rs12401792	T	G	T	G	-0.0914883	-0.0147894	0.242664	0.231556	FALSE	FALSE	FALSE	xPX7cl	0.00731962	0.0433297	outcome	TRUE	reported	textfile	1	31847419	FABP3	5.43e-46	TRUE	reported	HRG5mA	0.00642628	2	1	TRUE	247173	0.161654	0.0808078	4.00189	0.0454494	0.360379
rs10766205	G	A	G	A	-0.25	-0.0156807	NA	0.26444	FALSE	FALSE	FALSE	IOyiv4	0.00675675	0.0203007	outcome	TRUE	reported	textfile	chr11	15070774	CALCB	6.61e-179	FALSE	reported	MvnGOW	0.00876576	2	1	TRUE	247173	0.0627227	0.0271163	5.35042	0.0207173	0.361474
rs2276544	A	C	A	C	-0.11	-0.0206234	NA	0.158314	FALSE	FALSE	FALSE	IOyiv4	0.00826126	0.0125463	outcome	TRUE	reported	textfile	chr1	183186093	LAMC2	7e-10	FALSE	reported	5wI93N	0.0178658	2	1	TRUE	247173	0.187485	0.0810408	5.35213	0.020697	0.361474
rs1937883	A	G	A	G	-0.07	-0.0169163	NA	0.290396	FALSE	FALSE	FALSE	IOyiv4	0.00695264	0.0149714	outcome	TRUE	reported	textfile	chr10	5020020	AKR1C3	0	FALSE	reported	rbPhQS	0.00955301	2	1	TRUE	247173	0.241661	0.104656	5.33196	0.0209378	0.362045
rs696880	G	A	G	A	0.23	-0.0181954	NA	0.409974	FALSE	FALSE	FALSE	IOyiv4	0.00784912	0.0204414	outcome	TRUE	reported	textfile	chr22	20247677	RTN4R	1.17e-154	FALSE	reported	qGJHXM	0.00868162	2	1	TRUE	247173	-0.0791105	0.034257	5.33297	0.0209257	0.362045
rs601338	G	A	G	A	0.06	-0.0148821	NA	0.522807	FALSE	FALSE	FALSE	IOyiv4	0.0060466	0.0138458	outcome	TRUE	reported	textfile	chr19	48703417	NUCB1	1e-10	FALSE	reported	es5BQM	0.00923332	2	1	TRUE	247173	-0.248036	0.107763	5.29771	0.0213535	0.364947
rs137538	C	A	C	A	-0.2	0.013978	NA	0.430416	FALSE	FALSE	FALSE	IOyiv4	0.00605189	0.020905	outcome	TRUE	reported	textfile	chr22	32907578	TIMP3	2.82e-129	FALSE	reported	8NizmH	0.0082678	2	1	TRUE	247173	-0.0698901	0.030397	5.2865	0.0214913	0.364947
rs1339891	T	C	T	C	0.11	-0.0230535	NA	0.118056	FALSE	FALSE	FALSE	IOyiv4	0.00966446	0.0170612	outcome	TRUE	reported	textfile	chr1	231420649	EGLN1	1.17e-17	FALSE	reported	Zbufsp	0.0128574	2	1	TRUE	247173	-0.209577	0.0912098	5.27963	0.0215763	0.364947
rs2710873	A	G	A	G	-0.22	0.0244778	NA	0.149789	FALSE	FALSE	FALSE	IOyiv4	0.0105294	0.0200873	outcome	TRUE	reported	textfile	chr1	1042813	AGRN	4.9e-60	FALSE	reported	yxHqjb	0.0134616	2	1	TRUE	247173	-0.111263	0.0483426	5.29711	0.0213608	0.364947
rs8177245	G	A	G	A	0.14	-0.0147153	NA	0.330371	FALSE	FALSE	FALSE	IOyiv4	0.0063439	0.0203622	outcome	TRUE	reported	textfile	chr3	133760386	TF	4.9e-63	FALSE	reported	D3PSfF	0.00835391	2	1	TRUE	247173	-0.10511	0.0457456	5.27943	0.0215788	0.364947
rs112434994	C	G	C	G	0.17525	0.0184724	0.118259	0.125017	FALSE	TRUE	FALSE	xPX7cl	0.00921925	0.0451051	outcome	TRUE	reported	textfile	16	67954398	LCAT	1.03e-79	TRUE	reported	Oe1MjW	0.00926978	2	1	TRUE	247173	0.105406	0.0529009	3.97011	0.0463147	0.365517
rs55798945	G	T	G	T	0.15	0.0168054	NA	0.281452	FALSE	FALSE	FALSE	IOyiv4	0.00727937	0.0209641	outcome	TRUE	reported	textfile	chr16	619708	WFIKKN1	4.47e-70	FALSE	reported	tWkiQM	0.00847628	2	1	TRUE	247173	0.112036	0.0489403	5.24059	0.0220658	0.368415
rs641065	A	G	A	G	0.15	-0.0146363	NA	0.467672	FALSE	FALSE	FALSE	IOyiv4	0.00634373	0.0210436	outcome	TRUE	reported	textfile	chr1	109666812	GSTM4	1.17e-85	FALSE	reported	wxjTh5	0.00764761	2	1	TRUE	247173	-0.097575	0.0425831	5.25053	0.0219401	0.368415
rs2774201	C	T	C	T	0.06	0.0160468	NA	0.403779	FALSE	FALSE	FALSE	IOyiv4	0.00663475	0.0155805	outcome	TRUE	reported	textfile	chr13	106923163	EFNB2	0	FALSE	reported	wrVUeA	0.00845978	2	1	TRUE	247173	0.267446	0.116832	5.24022	0.0220705	0.368415
rs1858173	C	A	C	A	-0.0893504	-0.0146828	0.218444	0.219434	FALSE	FALSE	FALSE	xPX7cl	0.00729147	0.0440409	outcome	TRUE	reported	textfile	12	102627611	WASHC3	2.72e-34	TRUE	reported	XFuOlm	0.0073172	2	1	TRUE	247173	0.164329	0.0827075	3.94764	0.0469372	0.368698
rs72794684	G	A	G	A	0.131409	0.0311397	0.0452797	0.0489575	FALSE	FALSE	FALSE	xPX7cl	0.0153064	0.0419094	outcome	TRUE	reported	textfile	2	31986545	DPY30	3.04e-19	TRUE	reported	vslcmi	0.0146545	2	1	TRUE	247173	0.236968	0.119439	3.93625	0.047256	0.369476
rs11606706	T	G	T	G	-0.68	0.0158424	NA	0.273498	FALSE	FALSE	FALSE	IOyiv4	0.00694045	0.0224527	outcome	TRUE	reported	textfile	chr11	57616102	SERPING1	0	FALSE	reported	ocLk5H	0	2	1	TRUE	247173	-0.0232977	0.0102065	5.21036	0.0224527	0.36999
rs78452229	C	T	C	T	-0.16	0.0364271	NA	0.0420791	FALSE	FALSE	FALSE	IOyiv4	0.0153233	0.0174433	outcome	TRUE	reported	textfile	chr1	167548592	CREG1	1.41e-16	FALSE	reported	gExSnV	0.0193618	2	1	TRUE	247173	-0.227669	0.0996549	5.21929	0.0223377	0.36999
rs258341	T	C	T	C	-0.48	0.0142925	NA	0.415115	FALSE	FALSE	FALSE	IOyiv4	0.00626086	0.02244	outcome	TRUE	reported	textfile	chr16	89624734	DPEP1	0	FALSE	reported	1RnOmX	0	2	1	TRUE	247173	-0.0297761	0.0130435	5.21134	0.02244	0.36999
rs2125125	T	C	T	C	-0.08	0.0195192	NA	0.210529	FALSE	FALSE	FALSE	IOyiv4	0.00818876	0.0171413	outcome	TRUE	reported	textfile	chr3	142881245	PCOLCE2	0	FALSE	reported	8oM5Mx	0.0105257	2	1	TRUE	247173	-0.24399	0.107275	5.17303	0.0229401	0.371747
rs4265433	A	G	A	G	-0.17	0.065752	NA	0.020258	FALSE	FALSE	FALSE	IOyiv4	0.0269158	0.0145709	outcome	TRUE	reported	textfile	chr1	10065497	LZIC	3e-10	FALSE	reported	XCeIar	0.0269024	2	1	TRUE	247173	-0.386776	0.169747	5.19174	0.0226945	0.371747
rs111602331	C	T	C	T	-0.54	-0.0176232	NA	0.184355	FALSE	FALSE	FALSE	IOyiv4	0.00776353	0.023208	outcome	TRUE	reported	textfile	chr20	45928835	PLTP	0	FALSE	reported	pOnvdd	0	2	1	TRUE	247173	0.0326355	0.0143769	5.15287	0.023208	0.373427
rs4523990	A	G	A	G	0.1	-0.0176433	NA	0.241882	FALSE	FALSE	FALSE	IOyiv4	0.00759514	0.0201805	outcome	TRUE	reported	textfile	chr17	4725146	GLTPD2	2.14e-26	FALSE	reported	yPhVbR	0.00940645	2	1	TRUE	247173	-0.176433	0.0777435	5.1503	0.0232423	0.373427
rs7833351	G	A	G	A	0.27	0.0151935	NA	0.351442	FALSE	FALSE	FALSE	IOyiv4	0.00668992	0.0231411	outcome	TRUE	reported	textfile	chr8	94169950	CDH17	3.31e-212	FALSE	reported	olorUX	0.00868453	2	1	TRUE	247173	0.0562721	0.0248435	5.13051	0.0235089	0.374271
rs2301333	A	G	A	G	0.13	0.0329824	NA	0.0565073	FALSE	FALSE	FALSE	IOyiv4	0.0138782	0.017475	outcome	TRUE	reported	textfile	chr12	6771830	LAG3	0	FALSE	reported	JvYkd3	0.0174781	2	1	TRUE	247173	0.253711	0.112073	5.12482	0.0235861	0.374271
rs3829126	T	G	T	G	-0.15	-0.0253138	NA	0.089546	FALSE	FALSE	FALSE	IOyiv4	0.0109326	0.0205883	outcome	TRUE	reported	textfile	chr10	72954419	PLA2G12B	1.29e-27	FALSE	reported	0ArsTL	0.0137743	2	1	TRUE	247173	0.168759	0.074513	5.12941	0.0235237	0.374271
rs33915960	T	G	T	G	0.42054	0.0148994	0.202563	0.195549	FALSE	FALSE	FALSE	xPX7cl	0.00753477	0.047995	outcome	TRUE	reported	textfile	1	196676713	CFH	1e-200	TRUE	reported	kvYNYF	0.00769177	2	1	TRUE	247173	0.0354291	0.0179286	3.90505	0.0481411	0.374654
rs117035230	A	G	A	G	-0.62	0.0924876	0.9	0.00670934	FALSE	FALSE	FALSE	IOyiv4	0.0407589	0.0232597	outcome	TRUE	reported	textfile	chr19	51574372	SIGLEC5	4.07e-58	FALSE	reported	41a8Mp	0.0385788	2	1	TRUE	247173	-0.149174	0.0663922	5.04836	0.0246493	0.375328
rs117035230	A	G	A	G	-0.6	0.0924876	0.9	0.00670934	FALSE	FALSE	FALSE	IOyiv4	0.0407589	0.0232597	outcome	TRUE	reported	textfile	chr19	51574372	SIGLEC14	1.62e-27	FALSE	reported	f5uJ8p	0.0552035	2	1	TRUE	247173	-0.154146	0.0693961	4.93395	0.0263341	0.375328
rs12338076	C	A	C	A	-0.09	0.0149569	NA	0.336801	FALSE	FALSE	FALSE	IOyiv4	0.00644103	0.0202256	outcome	TRUE	reported	textfile	chr9	136229894	QSOX2	9.55e-18	FALSE	reported	4btcEP	0.0104904	2	1	TRUE	247173	-0.166188	0.0741422	5.02423	0.0249951	0.375328
rs1922263	A	C	A	C	-0.21	-0.0232561	NA	0.10604	FALSE	FALSE	FALSE	IOyiv4	0.0103132	0.0241342	outcome	TRUE	reported	textfile	chr12	104478114	CHST11	4.57e-65	FALSE	reported	ihbhS8	0.0123281	2	1	TRUE	247173	0.110744	0.0495389	4.99739	0.0253856	0.375328
rs1497237	C	T	C	T	-0.06	-0.0153424	NA	0.339856	FALSE	FALSE	FALSE	IOyiv4	0.00648225	0.0179408	outcome	TRUE	reported	textfile	chr12	58763470	LRIG3	0	FALSE	reported	2yKtem	0.00897375	2	1	TRUE	247173	0.255707	0.114607	4.97812	0.0256698	0.375328
rs111923356	C	T	C	T	-0.27	0.0463634	NA	0.0270669	FALSE	FALSE	FALSE	IOyiv4	0.0203175	0.0224927	outcome	TRUE	reported	textfile	chr1	183256309	LAMC2	5.75e-29	FALSE	reported	5wI93N	0.0241731	2	1	TRUE	247173	-0.171716	0.0768044	4.99863	0.0253675	0.375328
rs11692230	G	A	G	A	-0.09	0.0147657	NA	0.419943	FALSE	FALSE	FALSE	IOyiv4	0.00629216	0.0189412	outcome	TRUE	reported	textfile	chr2	102238605	IL1RL2	0	FALSE	reported	slhE1i	0.0134742	2	1	TRUE	247173	-0.164064	0.0741022	4.90188	0.0268275	0.375328
rs150391908	G	C	G	C	-0.26	0.111222	0.75	0.994859	FALSE	TRUE	FALSE	IOyiv4	0.046028	0.0156748	outcome	TRUE	reported	textfile	chr1	103559935	AMY1A	1.2e-09	FALSE	reported	GVpCc7	0.0427636	2	1	TRUE	247173	-0.427777	0.1905	5.0425	0.0247328	0.375328
rs13179181	C	T	C	T	0.27	-0.0136023	NA	0.433768	FALSE	FALSE	FALSE	IOyiv4	0.00610016	0.0257592	outcome	TRUE	reported	textfile	chr5	148196423	SPINK6	4.47e-268	FALSE	reported	pXNpu2	0.0077186	2	1	TRUE	247173	-0.0503788	0.0226391	4.95199	0.0260607	0.375328
rs72953374	T	G	T	G	0.23	-0.0388444	NA	0.0341183	FALSE	FALSE	FALSE	IOyiv4	0.0168755	0.021345	outcome	TRUE	reported	textfile	chr6	73701180	CD109	2.57e-25	FALSE	reported	Iprd0o	0.0221227	2	1	TRUE	247173	-0.168889	0.0751484	5.05082	0.0246143	0.375328
rs61738677	T	G	T	G	0.14	0.0226269	NA	0.129535	FALSE	FALSE	FALSE	IOyiv4	0.00947366	0.0169217	outcome	TRUE	reported	textfile	chr4	7433759	PSAPL1	0	FALSE	reported	q39ijr	0.0202076	2	1	TRUE	247173	0.161621	0.0715773	5.09853	0.0239461	0.375328
rs12539742	A	G	A	G	0.08	0.0155554	NA	0.272469	FALSE	FALSE	FALSE	IOyiv4	0.00672534	0.0207253	outcome	TRUE	reported	textfile	chr7	143490004	ZYX	8.51e-19	FALSE	reported	0EOS09	0.00903637	2	1	TRUE	247173	0.194442	0.0868885	5.00792	0.0252316	0.375328
rs2762835	A	G	A	G	-0.14	-0.0157154	NA	0.270453	FALSE	FALSE	FALSE	IOyiv4	0.00695659	0.0238793	outcome	TRUE	reported	textfile	chr1	64151644	ROR1	4.37e-45	FALSE	reported	9BtYp4	0.00993601	2	1	TRUE	247173	0.112253	0.0503245	4.97548	0.0257091	0.375328
rs1398015	T	C	T	C	-0.15	-0.0393526	NA	0.0426294	FALSE	FALSE	FALSE	IOyiv4	0.0171853	0.0220271	outcome	TRUE	reported	textfile	chr4	73891519	PF4	5.62e-18	FALSE	reported	OFC35L	0.0173612	2	1	TRUE	247173	0.262351	0.118524	4.89948	0.0268647	0.375328
rs139884268	T	C	T	C	-0.62	0.0793077	0.55	0.00889023	FALSE	FALSE	FALSE	IOyiv4	0.0348882	0.0230142	outcome	TRUE	reported	textfile	chr4	103063620	BDH2	2.4e-31	FALSE	reported	2MeQu1	0.0532362	2	1	TRUE	247173	-0.127916	0.0573331	4.97779	0.0256748	0.375328
rs734111	A	C	A	C	-0.22	-0.0145545	NA	0.371339	FALSE	FALSE	FALSE	IOyiv4	0.00626882	0.0202471	outcome	TRUE	reported	textfile	chr20	34945933	GSS	7.59e-16	FALSE	reported	Jie6Yr	0.0272929	2	1	TRUE	247173	0.066157	0.0296531	4.97751	0.0256789	0.375328
rs6678795	A	G	A	G	-0.13	0.0134002	NA	0.486714	FALSE	FALSE	FALSE	IOyiv4	0.00598018	0.0250411	outcome	TRUE	reported	textfile	chr1	169564028	F5	1.66e-61	FALSE	reported	zHP5f9	0.00785601	2	1	TRUE	247173	-0.103078	0.0464212	4.93063	0.0263846	0.375328
rs17243143	G	A	G	A	0.34	0.0771694	0.76	0.00950481	FALSE	FALSE	FALSE	IOyiv4	0.032787	0.0185897	outcome	TRUE	reported	textfile	chr6	24667358	ACOT13	0	FALSE	reported	JWX2FF	0.0460524	2	1	TRUE	247173	0.226969	0.101214	5.02863	0.0249316	0.375328
rs6119356	C	T	C	T	0.2	0.0159645	NA	0.262973	FALSE	FALSE	FALSE	IOyiv4	0.00708214	0.0241842	outcome	TRUE	reported	textfile	chr20	33263623	BPIFB1	3.47e-102	FALSE	reported	4jqIBS	0.00931845	2	1	TRUE	247173	0.0798224	0.0356055	5.02593	0.0249705	0.375328
rs9725387	A	G	A	G	0.06	-0.0163558	NA	0.391601	FALSE	FALSE	FALSE	IOyiv4	0.00695489	0.0186877	outcome	TRUE	reported	textfile	chr1	160694477	CD48	1e-10	FALSE	reported	xJguAt	0.00915073	2	1	TRUE	247173	-0.272597	0.123145	4.90015	0.0268544	0.375328
rs199560361	C	T	C	T	0.29	-0.015977	NA	0.241587	FALSE	FALSE	FALSE	IOyiv4	0.00711988	0.0248325	outcome	TRUE	reported	textfile	chr12	9965254	CLEC12A	4.89778819401214e-313	FALSE	reported	c3F2IE	0.00766745	2	1	TRUE	247173	-0.0550931	0.0245945	5.01786	0.0250871	0.375328
rs56254643	C	T	C	T	-0.07	0.018746	NA	0.190034	FALSE	FALSE	FALSE	IOyiv4	0.00789063	0.0175143	outcome	TRUE	reported	textfile	chr4	87937733	SPP1	9e-10	FALSE	reported	Ehrx0I	0.0114303	2	1	TRUE	247173	-0.2678	0.120908	4.90581	0.0267665	0.375328
rs55649112	T	C	T	C	0.12	-0.0219256	NA	0.120743	FALSE	FALSE	FALSE	IOyiv4	0.00960896	0.0225017	outcome	TRUE	reported	textfile	chr1	91582253	TGFBR3	2.09e-26	FALSE	reported	XgqhSe	0.0112855	2	1	TRUE	247173	-0.182714	0.0818976	4.97736	0.0256811	0.375328
rs6678766	A	G	A	G	-0.15	0.0153371	NA	0.26436	FALSE	FALSE	FALSE	IOyiv4	0.00684567	0.0250646	outcome	TRUE	reported	textfile	chr1	241527254	FH	2.19e-64	FALSE	reported	WvA1ub	0.00885349	2	1	TRUE	247173	-0.102247	0.0460351	4.93316	0.0263462	0.375328
rs840390	A	G	A	G	-0.18	-0.0206048	NA	0.129229	FALSE	FALSE	FALSE	IOyiv4	0.00909153	0.0234284	outcome	TRUE	reported	textfile	chr5	34018518	C1QTNF3	4.47e-54	FALSE	reported	D1eBYC	0.0116251	2	1	TRUE	247173	0.114471	0.0510467	5.02872	0.0249304	0.375328
rs10142660	T	G	T	G	0.37	0.0200902	NA	0.129137	FALSE	FALSE	FALSE	IOyiv4	0.00907004	0.0267595	outcome	TRUE	reported	textfile	chr14	104759283	ADSSL1	5.89e-203	FALSE	reported	ynGew8	0.012172	2	1	TRUE	247173	0.0542979	0.0245786	4.88035	0.0271641	0.377392
rs2074639	T	C	T	C	-0.13	0.0193888	NA	0.219585	FALSE	FALSE	FALSE	IOyiv4	0.00867679	0.0254463	outcome	TRUE	reported	textfile	chr19	840984	ELANE	8.32e-31	FALSE	reported	j7XgCc	0.0112654	2	1	TRUE	247173	-0.149145	0.0679844	4.81279	0.0282493	0.377392
rs10858248	A	G	A	G	0.34	-0.013302	NA	0.516458	FALSE	FALSE	FALSE	IOyiv4	0.00616762	0.0310252	outcome	TRUE	reported	textfile	chr9	136216478	QSOX2	0	FALSE	reported	4btcEP	0	2	1	TRUE	247173	-0.0391236	0.0181401	4.65157	0.0310252	0.377392
rs12380852	C	T	C	T	-0.29	0.0222011	NA	0.102774	FALSE	FALSE	FALSE	IOyiv4	0.0101778	0.0291597	outcome	TRUE	reported	textfile	chr9	136226827	QSOX2	6.17e-117	FALSE	reported	4btcEP	0.0126154	2	1	TRUE	247173	-0.0765554	0.0352536	4.7157	0.0298884	0.377392
rs11126696	A	G	A	G	-0.22	0.0137685	NA	0.391311	FALSE	FALSE	FALSE	IOyiv4	0.0062165	0.0267718	outcome	TRUE	reported	textfile	chr2	79096762	REG1B	2.04e-157	FALSE	reported	RirUDz	0.00823008	2	1	TRUE	247173	-0.062584	0.0283536	4.87202	0.0272955	0.377392
rs11126696	A	G	A	G	-0.17	0.0137685	NA	0.391311	FALSE	FALSE	FALSE	IOyiv4	0.0062165	0.0267718	outcome	TRUE	reported	textfile	chr2	79096762	REG1A	2.75e-92	FALSE	reported	T2WZjG	0.00834332	2	1	TRUE	247173	-0.0809911	0.036783	4.84818	0.0276753	0.377392
rs3753754	C	T	C	T	0.16	-0.0132784	NA	0.462157	FALSE	FALSE	FALSE	IOyiv4	0.00604731	0.0281091	outcome	TRUE	reported	textfile	chr1	52604721	GPX7	9.55e-66	FALSE	reported	nXA1P4	0.0093427	2	1	TRUE	247173	-0.0829903	0.0381051	4.74339	0.0294111	0.377392
rs8036843	T	C	T	C	-0.07	0.0144562	NA	0.354329	FALSE	FALSE	FALSE	IOyiv4	0.00623666	0.0204529	outcome	TRUE	reported	textfile	chr15	87964780	NTRK3	3e-10	FALSE	reported	WnF7eH	0.0110775	2	1	TRUE	247173	-0.206517	0.0948999	4.73563	0.029544	0.377392
rs75128454	T	C	T	C	2.07	-0.0408096	NA	0.0361729	FALSE	FALSE	FALSE	IOyiv4	0.0173645	0.0187649	outcome	TRUE	reported	textfile	chr1	225923261	LEFTY2	8e-10	FALSE	reported	lr9k3h	0.336601	2	1	TRUE	247173	-0.0197148	0.00898036	4.81944	0.0281406	0.377392
rs75753793	T	C	T	C	-0.18	-0.0392414	NA	0.0356691	FALSE	FALSE	FALSE	IOyiv4	0.017488	0.0248387	outcome	TRUE	reported	textfile	chr1	225930636	LEFTY2	8.51e-22	FALSE	reported	lr9k3h	0.0187626	2	1	TRUE	247173	0.218008	0.0997778	4.77393	0.0288938	0.377392
rs12478529	T	C	T	C	0.2	0.0159941	NA	0.24005	FALSE	FALSE	FALSE	IOyiv4	0.00726027	0.0275971	outcome	TRUE	reported	textfile	chr2	232421944	ALPPL2	1.66e-92	FALSE	reported	GEK9Bf	0.00980374	2	1	TRUE	247173	0.0799706	0.0365124	4.79712	0.0285073	0.377392
rs4793712	A	G	A	G	-0.11	0.0132619	NA	0.513601	FALSE	FALSE	FALSE	IOyiv4	0.00599505	0.0269569	outcome	TRUE	reported	textfile	chr17	51639018	CA10	1.7e-39	FALSE	reported	zDlVNu	0.00836492	2	1	TRUE	247173	-0.120563	0.0552663	4.7589	0.0291472	0.377392
rs12069188	T	G	T	G	0.06	-0.0174745	NA	0.194021	FALSE	FALSE	FALSE	IOyiv4	0.00760563	0.0215859	outcome	TRUE	reported	textfile	chr1	65593340	LEPR	2e-10	FALSE	reported	leoUGS	0.00937944	2	1	TRUE	247173	-0.291242	0.134689	4.67569	0.0305924	0.377392
rs241882	T	C	T	C	-0.1	0.0166995	NA	0.23442	FALSE	FALSE	FALSE	IOyiv4	0.00711198	0.0188706	outcome	TRUE	reported	textfile	chr22	32896927	TIMP3	8e-10	FALSE	reported	8NizmH	0.0162706	2	1	TRUE	247173	-0.166995	0.0761334	4.81122	0.028275	0.377392
rs143332484	T	C	T	C	-1.44	-0.0744411	0.87	0.00865365	FALSE	FALSE	FALSE	IOyiv4	0.0341173	0.0291159	outcome	TRUE	reported	textfile	chr6	41161469	TREM2	2.63e-257	FALSE	reported	6JHERC	0.0420257	2	1	TRUE	247173	0.0516952	0.0237406	4.74152	0.029443	0.377392
rs4802167	G	T	G	T	-0.34	-0.0284451	NA	0.0672944	FALSE	FALSE	FALSE	IOyiv4	0.0130602	0.0294067	outcome	TRUE	reported	textfile	chr19	43278325	PSG9	1.86e-61	FALSE	reported	abRABS	0.0205551	2	1	TRUE	247173	0.0836619	0.038744	4.6628	0.0308229	0.377392
rs7219390	C	T	C	T	-0.28	0.0130822	NA	0.439867	FALSE	FALSE	FALSE	IOyiv4	0.00601963	0.0297606	outcome	TRUE	reported	textfile	chr17	76688776	MXRA7	7.24e-273	FALSE	reported	cD8KcJ	0.00793335	2	1	TRUE	247173	-0.0467223	0.0215394	4.70523	0.030071	0.377392
rs17170410	T	C	T	C	0.15	-0.0214825	NA	0.105039	FALSE	FALSE	FALSE	IOyiv4	0.00973439	0.0273235	outcome	TRUE	reported	textfile	chr7	33771877	BMPER	2.51e-29	FALSE	reported	Cjn1Tj	0.0133418	2	1	TRUE	247173	-0.143217	0.0661344	4.68956	0.0303463	0.377392
rs17332620	T	C	T	C	0.34	0.0179131	NA	0.156281	FALSE	FALSE	FALSE	IOyiv4	0.00824113	0.0297338	outcome	TRUE	reported	textfile	chr20	45148865	PI3	2.57e-242	FALSE	reported	OtLGAK	0.0102277	2	1	TRUE	247173	0.0526855	0.0242904	4.70451	0.0300836	0.377392
rs62069916	T	C	T	C	0.05	-0.0139368	NA	0.45366	FALSE	FALSE	FALSE	IOyiv4	0.00602557	0.0207254	outcome	TRUE	reported	textfile	chr17	66284385	APOH	4e-10	FALSE	reported	Hs27zk	0.0079939	2	1	TRUE	247173	-0.278737	0.128487	4.70619	0.0300542	0.377392
rs78293932	T	C	T	C	0.17	0.048489	NA	0.0250239	FALSE	FALSE	FALSE	IOyiv4	0.0213683	0.0232558	outcome	TRUE	reported	textfile	chr4	184217948	ENPP6	0	FALSE	reported	5qsXn1	0.0244689	2	1	TRUE	247173	0.285229	0.13223	4.65293	0.0310006	0.377392
rs7903755	A	G	A	G	0.14	0.0139277	NA	0.365731	FALSE	FALSE	FALSE	IOyiv4	0.00637093	0.0288061	outcome	TRUE	reported	textfile	chr10	5111103	AKR1C3	1.45e-55	FALSE	reported	rbPhQS	0.00891557	2	1	TRUE	247173	0.0994834	0.0459455	4.6883	0.0303687	0.377392
rs2523708	T	C	T	C	-0.37	-0.0142234	NA	0.312791	FALSE	FALSE	FALSE	IOyiv4	0.00647949	0.0281536	outcome	TRUE	reported	textfile	chr6	31483502	MICB	1.97626258336499e-323	FALSE	reported	NPsncX	0.00962304	2	1	TRUE	247173	0.0384416	0.0175407	4.80298	0.0284106	0.377392
rs9264069	T	C	T	C	0.2	0.0261903	NA	0.0677356	FALSE	FALSE	FALSE	IOyiv4	0.0116963	0.0251427	outcome	TRUE	reported	textfile	chr6	31232204	MICB	3.8e-25	FALSE	reported	NPsncX	0.0193065	2	1	TRUE	247173	0.130952	0.059832	4.79022	0.0286218	0.377392
rs72701845	A	G	A	G	0.4	0.0409386	NA	0.0307893	FALSE	FALSE	FALSE	IOyiv4	0.0186509	0.028164	outcome	TRUE	reported	textfile	chr14	92750678	LGMN	1.05e-51	FALSE	reported	n4JhHS	0.0264398	2	1	TRUE	247173	0.102347	0.0471154	4.71867	0.0298368	0.377392
rs805295	T	C	T	C	-0.48	0.0387161	NA	0.0260332	FALSE	FALSE	FALSE	IOyiv4	0.0178667	0.0302391	outcome	TRUE	reported	textfile	chr6	31707520	APOM	5.37e-118	FALSE	reported	FTQgMt	0.020785	2	1	TRUE	247173	-0.0806585	0.0373858	4.65466	0.0309693	0.377392
rs62091364	T	C	T	C	0.2	-0.0609811	NA	0.0234102	FALSE	FALSE	FALSE	IOyiv4	0.0267834	0.0227967	outcome	TRUE	reported	textfile	chr18	509034	COLEC12	0	FALSE	reported	78qNvM	0.0274919	2	1	TRUE	247173	-0.304905	0.140322	4.72146	0.0297885	0.377392
rs62132278	T	C	T	C	0.43	-0.0193813	NA	0.211905	FALSE	FALSE	FALSE	IOyiv4	0.00880921	0.0277984	outcome	TRUE	reported	textfile	chr19	836654	PRTN3	1.45e-201	FALSE	reported	47PJjR	0.014195	2	1	TRUE	247173	-0.0450728	0.0205405	4.81513	0.028211	0.377392
rs58440339	T	C	T	C	0.17	0.0224041	NA	0.102779	FALSE	FALSE	FALSE	IOyiv4	0.0101332	0.0270386	outcome	TRUE	reported	textfile	chr17	74543335	CD300C	1e-42	FALSE	reported	pv6cai	0.0124078	2	1	TRUE	247173	0.131789	0.0603781	4.76428	0.0290562	0.377392
rs73203845	T	C	T	C	-0.56	0.0494133	NA	0.0215788	FALSE	FALSE	FALSE	IOyiv4	0.0227486	0.0298447	outcome	TRUE	reported	textfile	chr12	117051594	TESC	5.89e-118	FALSE	reported	HfycVD	0.0242533	2	1	TRUE	247173	-0.088238	0.0408019	4.67683	0.0305722	0.377392
rs6031847	T	C	T	C	-0.18	0.0147408	NA	0.277024	FALSE	FALSE	FALSE	IOyiv4	0.00666074	0.0268911	outcome	TRUE	reported	textfile	chr20	44885562	YWHAB	3.24e-87	FALSE	reported	KV9vnt	0.00909284	2	1	TRUE	247173	-0.0818936	0.0372346	4.83733	0.02785	0.377392
rs7748496	C	T	C	T	0.07	0.0141716	NA	0.429085	FALSE	FALSE	FALSE	IOyiv4	0.00633944	0.0253869	outcome	TRUE	reported	textfile	chr6	47147214	TNFRSF21	1.91e-17	FALSE	reported	uqsJRp	0.00823586	2	1	TRUE	247173	0.202451	0.0936435	4.67397	0.030623	0.377392
rs72704117	T	C	T	C	0.28	-0.0532796	NA	0.014458	FALSE	FALSE	FALSE	IOyiv4	0.0240826	0.0269409	outcome	TRUE	reported	textfile	chr1	155205298	THBS3	4.07e-31	FALSE	reported	NoswmY	0.0241359	2	1	TRUE	247173	-0.190284	0.0875592	4.72283	0.0297647	0.377392
rs75284103	A	G	A	G	-0.22	0.0429321	NA	0.0291824	FALSE	FALSE	FALSE	IOyiv4	0.0194064	0.0269487	outcome	TRUE	reported	textfile	chr18	47137207	HDHD2	5.89e-31	FALSE	reported	7ecUv7	0.0190157	2	1	TRUE	247173	-0.195146	0.0898093	4.72146	0.0297884	0.377392
rs77157727	A	G	A	G	-0.44	0.0449665	NA	0.0270577	FALSE	FALSE	FALSE	IOyiv4	0.0203996	0.0275045	outcome	TRUE	reported	textfile	chr18	63586727	SERPINB13	3.63e-110	FALSE	reported	W1GBlS	0.0197302	2	1	TRUE	247173	-0.102197	0.0465887	4.81185	0.0282647	0.377392
rs7925545	G	A	G	A	0.39	0.0315641	NA	0.054913	FALSE	FALSE	FALSE	IOyiv4	0.0139679	0.0238368	outcome	TRUE	reported	textfile	chr11	72134495	FOLR3	2.34e-16	FALSE	reported	LMQhAf	0.0475435	2	1	TRUE	247173	0.0809335	0.0371494	4.74628	0.0293616	0.377392
rs9646889	A	G	A	G	0.07	0.0139481	NA	0.463886	FALSE	FALSE	FALSE	IOyiv4	0.00627649	0.0262647	outcome	TRUE	reported	textfile	chr2	229657412	DNER	9.33e-19	FALSE	reported	qcgT3c	0.00791602	2	1	TRUE	247173	0.199258	0.0924521	4.64514	0.0311416	0.377616
rs12248841	C	T	C	T	-0.08	0.0135224	NA	0.399463	FALSE	FALSE	FALSE	IOyiv4	0.00611615	0.0270409	outcome	TRUE	reported	textfile	chr10	130146988	GLRX3	1.32e-21	FALSE	reported	XAa3Kd	0.00837844	2	1	TRUE	247173	-0.16903	0.0784747	4.63945	0.031245	0.377683
rs117803213	A	G	A	G	-0.17	0.0490517	NA	0.0250818	FALSE	FALSE	FALSE	IOyiv4	0.0217103	0.0238601	outcome	TRUE	reported	textfile	chr17	1754861	SERPINF2	0	FALSE	reported	gEBezR	0.024619	2	1	TRUE	247173	-0.288539	0.13437	4.61112	0.0317653	0.380395
rs35492822	A	G	A	G	-0.19	-0.015911	NA	0.208224	FALSE	FALSE	FALSE	IOyiv4	0.00736591	0.0307663	outcome	TRUE	reported	textfile	chr6	168619978	SMOC2	6.92e-88	FALSE	reported	PNdDyO	0.00956053	2	1	TRUE	247173	0.0837419	0.0389963	4.61148	0.0317587	0.380395
rs74451052	G	A	G	A	-0.2	-0.0264467	NA	0.069929	FALSE	FALSE	FALSE	IOyiv4	0.0122269	0.030541	outcome	TRUE	reported	textfile	chr4	73720891	CXCL6	7.08e-51	FALSE	reported	vZ8vDA	0.0133312	2	1	TRUE	247173	0.132234	0.0617664	4.5833	0.0322849	0.38542
rs190298	T	C	T	C	0.19	0.0132882	NA	0.479956	FALSE	FALSE	FALSE	IOyiv4	0.00610624	0.029543	outcome	TRUE	reported	textfile	chr5	96830527	ERAP1	1.1e-26	FALSE	reported	33n3bB	0.0177685	2	1	TRUE	247173	0.0699378	0.0327969	4.54736	0.0329696	0.388785
rs7899547	T	G	T	G	-0.9	-0.01354	NA	0.34824	FALSE	FALSE	FALSE	IOyiv4	0.00634338	0.0328008	outcome	TRUE	reported	textfile	chr10	52777079	MBL2	0	FALSE	reported	oXI6Dp	0	2	1	TRUE	247173	0.0150445	0.0070482	4.55615	0.0328008	0.388785
rs75076193	T	C	T	C	-1.82	0.0770801	0.87	0.00690241	FALSE	FALSE	FALSE	IOyiv4	0.036166	0.0330657	outcome	TRUE	reported	textfile	chr7	143139553	PIP	0	FALSE	reported	tVUl9Z	0	2	1	TRUE	247173	-0.0423517	0.0198714	4.54238	0.0330657	0.388785
rs113993694	A	G	A	G	-0.35	0.0389423	NA	0.0262831	FALSE	FALSE	FALSE	IOyiv4	0.018105	0.0314833	outcome	TRUE	reported	textfile	chr12	7097498	C1RL	1.26e-48	FALSE	reported	J8UgDR	0.0238833	2	1	TRUE	247173	-0.111264	0.0522829	4.52885	0.033328	0.388992
rs4970394	C	T	C	T	-0.24	0.0144787	NA	0.43369	FALSE	FALSE	FALSE	IOyiv4	0.00678696	0.0328991	outcome	TRUE	reported	textfile	chr1	1027511	AGRN	2.88e-178	FALSE	reported	yxHqjb	0.0084304	2	1	TRUE	247173	-0.0603279	0.0283583	4.52561	0.0333912	0.388992
rs5771284	A	C	A	C	-0.07	0.0147764	NA	0.29315	FALSE	FALSE	FALSE	IOyiv4	0.00670046	0.027434	outcome	TRUE	reported	textfile	chr22	50256841	MAPK12	0	FALSE	reported	b4KVUO	0.00874849	2	1	TRUE	247173	-0.211092	0.09929	4.51994	0.0335019	0.389107
rs11218735	A	G	A	G	-0.13	0.0157391	NA	0.236891	FALSE	FALSE	FALSE	IOyiv4	0.00734625	0.0321564	outcome	TRUE	reported	textfile	chr11	122652542	UBASH3B	3.47e-49	FALSE	reported	bTCnVh	0.00881838	2	1	TRUE	247173	-0.12107	0.0571033	4.49519	0.0339902	0.38933
rs7110	C	T	C	T	0.1	0.0159405	NA	0.258953	FALSE	FALSE	FALSE	IOyiv4	0.00731707	0.0293664	outcome	TRUE	reported	textfile	chr16	5024951	NAGPA	7.24e-21	FALSE	reported	8f1HlZ	0.0106722	2	1	TRUE	247173	0.159405	0.0751223	4.50262	0.0338431	0.38933
rs153479	G	A	G	A	-0.15	0.0133526	NA	0.466929	FALSE	FALSE	FALSE	IOyiv4	0.00625394	0.0327546	outcome	TRUE	reported	textfile	chr5	151260217	GM2A	2.45e-70	FALSE	reported	tiKKlD	0.00846018	2	1	TRUE	247173	-0.0890176	0.0419941	4.4934	0.034026	0.38933
rs707927	G	A	G	A	-0.14	0.0439306	NA	0.0214411	FALSE	FALSE	FALSE	IOyiv4	0.0195395	0.0245572	outcome	TRUE	reported	textfile	chr6	31777741	AGER	2e-10	FALSE	reported	P2gmeI	0.0219701	2	1	TRUE	247173	-0.31379	0.148	4.49526	0.033989	0.38933
rs4789938	G	A	G	A	-0.09	0.0174837	NA	0.174868	FALSE	FALSE	FALSE	IOyiv4	0.00794823	0.0278286	outcome	TRUE	reported	textfile	chr17	78898328	LGALS3BP	3.63e-16	FALSE	reported	CbO5tX	0.0110426	2	1	TRUE	247173	-0.194263	0.0914736	4.51013	0.0336946	0.38933
rs6136442	T	A	T	A	-0.155608	0.0121658	0.369273	0.371599	FALSE	TRUE	FALSE	xPX7cl	0.00620314	0.0498527	outcome	TRUE	reported	textfile	20	18607626	DTD1	1e-131	TRUE	reported	h0TPep	0.00637165	2	1	TRUE	247173	-0.0781821	0.0399922	3.82176	0.0505911	0.39077
rs8887	C	T	C	T	-0.0475776	-0.0122682	0.562445	0.558593	FALSE	FALSE	FALSE	xPX7cl	0.00606991	0.0432639	outcome	TRUE	reported	textfile	19	4502201	HDGFL2	0	TRUE	reported	I0AVfe	0.00621423	2	1	TRUE	247173	0.257857	0.13195	3.81892	0.0506768	0.39077
rs7583469	C	T	C	T	-0.0633352	0.0123303	0.577922	0.583301	FALSE	FALSE	FALSE	xPX7cl	0.00619513	0.0465553	outcome	TRUE	reported	textfile	2	65651356	SPRED2	1.17e-23	TRUE	reported	LjTKfu	0.00631692	2	1	TRUE	247173	-0.194683	0.0997236	3.8112	0.0509109	0.390782
rs6808434	C	A	C	A	-0.14	-0.0148517	NA	0.268168	FALSE	FALSE	FALSE	IOyiv4	0.006771	0.0282768	outcome	TRUE	reported	textfile	chr3	186645939	HRG	0	FALSE	reported	DLiKjM	0.0176987	2	1	TRUE	247173	0.106083	0.0501892	4.4676	0.0345436	0.394083
rs111778381	A	G	A	G	0.09	-0.0272961	NA	0.0673211	FALSE	FALSE	FALSE	IOyiv4	0.0121123	0.0242227	outcome	TRUE	reported	textfile	chr7	87048337	CROT	1.6e-09	FALSE	reported	Iw5glW	0.0149118	2	1	TRUE	247173	-0.30329	0.143657	4.4572	0.0347545	0.39532
rs193652	C	T	C	T	-0.04395	-0.0146367	0.38736	0.342657	FALSE	FALSE	FALSE	xPX7cl	0.00721832	0.0425887	outcome	TRUE	reported	textfile	16	28607617	LAT	0	TRUE	reported	cEjVT6	0.00643827	2	1	TRUE	247173	0.333032	0.171332	3.77828	0.051922	0.396731
rs2384046	T	G	T	G	-0.9	-0.0153453	NA	0.215012	FALSE	FALSE	FALSE	IOyiv4	0.0072714	0.0348275	outcome	TRUE	reported	textfile	chr10	52776080	MBL2	2.14e-247	FALSE	reported	oXI6Dp	0.0267915	2	1	TRUE	247173	0.0170503	0.00809526	4.4361	0.0351865	0.396851
rs1888560	T	C	T	C	-0.31	-0.0148457	NA	0.291742	FALSE	FALSE	FALSE	IOyiv4	0.00703752	0.0349012	outcome	TRUE	reported	textfile	chr14	20696086	RNASE4	3.72e-278	FALSE	reported	RF7j80	0.00869877	2	1	TRUE	247173	0.0478893	0.0227414	4.43446	0.0352203	0.396851
rs1558251	G	A	G	A	0.1	-0.013457	NA	0.420848	FALSE	FALSE	FALSE	IOyiv4	0.00620398	0.0300755	outcome	TRUE	reported	textfile	chr17	76701036	MXRA7	2.88e-18	FALSE	reported	cD8KcJ	0.0114733	2	1	TRUE	247173	-0.13457	0.0639322	4.43057	0.0353008	0.396851
rs181929025	T	C	T	C	-0.34	-0.0585767	NA	0.0159714	FALSE	FALSE	FALSE	IOyiv4	0.0271463	0.0309422	outcome	TRUE	reported	textfile	chr1	1355705	MXRA8	2.4e-22	FALSE	reported	rbkmq9	0.0349676	2	1	TRUE	247173	0.172284	0.0817845	4.43762	0.0351553	0.396851
rs1957662	G	T	G	T	-0.45	-0.0571155	NA	0.0152477	FALSE	FALSE	FALSE	IOyiv4	0.0270545	0.0347611	outcome	TRUE	reported	textfile	chr4	73735903	CXCL1	3.72e-58	FALSE	reported	IZh0Ey	0.0279908	2	1	TRUE	247173	0.126923	0.0606372	4.38132	0.0363348	0.396903
rs116187470	A	G	A	G	0.18	-0.0188097	NA	0.142418	FALSE	FALSE	FALSE	IOyiv4	0.00874341	0.0314523	outcome	TRUE	reported	textfile	chr11	102846910	MMP1	2.14e-20	FALSE	reported	4yUXyj	0.0194485	2	1	TRUE	247173	-0.104498	0.0498695	4.39087	0.0361319	0.396903
rs1801274	A	G	A	G	-1.24	-0.0129883	NA	0.500098	FALSE	FALSE	FALSE	IOyiv4	0.00619023	0.0358884	outcome	TRUE	reported	textfile	chr1	161509955	FCGR2A	0	FALSE	reported	uJbOdV	0	2	1	TRUE	247173	0.0104744	0.00499212	4.4024	0.0358884	0.396903
rs181499725	G	T	G	T	-0.32	-0.090032	NA	0.00582712	FALSE	FALSE	FALSE	IOyiv4	0.040631	0.0267023	outcome	TRUE	reported	textfile	chr14	20888627	RNASE3	0	FALSE	reported	7KzyYl	0.0482755	2	1	TRUE	247173	0.28135	0.133878	4.41644	0.0355942	0.396903
rs1801274	A	G	A	G	-0.49	-0.0129883	NA	0.500098	FALSE	FALSE	FALSE	IOyiv4	0.00619023	0.0358884	outcome	TRUE	reported	textfile	chr1	161509955	FCGR2B	0	FALSE	reported	memsPf	0	2	1	TRUE	247173	0.0265067	0.0126331	4.4024	0.0358884	0.396903
rs17035364	T	C	T	C	-0.16	0.045368	NA	0.0229308	FALSE	FALSE	FALSE	IOyiv4	0.0203005	0.0254288	outcome	TRUE	reported	textfile	chr2	68365364	PLEK	1.2e-09	FALSE	reported	4tdcYH	0.026332	2	1	TRUE	247173	-0.28355	0.135187	4.39933	0.035953	0.396903
rs182726108	T	C	T	C	-0.23	0.0653535	NA	0.0144007	FALSE	FALSE	FALSE	IOyiv4	0.0295043	0.0267568	outcome	TRUE	reported	textfile	chr20	33202998	BPIFB1	1e-10	FALSE	reported	4jqIBS	0.0354511	2	1	TRUE	247173	-0.284146	0.13555	4.39422	0.0360609	0.396903
rs2506150	A	G	A	G	-0.3	0.0129201	NA	0.377203	FALSE	FALSE	FALSE	IOyiv4	0.0061612	0.0359929	outcome	TRUE	reported	textfile	chr10	33194380	NRP1	7.59e-266	FALSE	reported	ouI3hB	0.00861242	2	1	TRUE	247173	-0.0430669	0.0205745	4.38156	0.0363297	0.396903
rs61762372	A	G	A	G	0.08	0.0131781	NA	0.397103	FALSE	FALSE	FALSE	IOyiv4	0.00613374	0.0316765	outcome	TRUE	reported	textfile	chr17	66302564	PRKCA	1.58e-21	FALSE	reported	AcpkRn	0.00839524	2	1	TRUE	247173	0.164727	0.0785963	4.39263	0.0360946	0.396903
rs7937312	A	C	A	C	0.35	-0.0584111	NA	0.0122756	FALSE	FALSE	FALSE	IOyiv4	0.0271849	0.0316618	outcome	TRUE	reported	textfile	chr11	27334555	LGR4	1.05e-20	FALSE	reported	fuezYl	0.0375087	2	1	TRUE	247173	-0.166889	0.0797039	4.38425	0.0362724	0.396903
rs4807054	A	G	A	G	-0.37	0.0141656	NA	0.400686	FALSE	FALSE	FALSE	IOyiv4	0.00677996	0.0366775	outcome	TRUE	reported	textfile	chr19	5866713	FUT5	0	FALSE	reported	D5mtRj	0	2	1	TRUE	247173	-0.0382855	0.0183242	4.36532	0.0366775	0.399515
rs17841906	T	G	T	G	-0.24	-0.0209216	NA	0.112966	FALSE	FALSE	FALSE	IOyiv4	0.00996663	0.0358023	outcome	TRUE	reported	textfile	chr19	54231177	LILRA6	9.55e-75	FALSE	reported	dzLiUq	0.0131204	2	1	TRUE	247173	0.0871734	0.0418002	4.34922	0.0370259	0.401389
rs2117724	T	C	T	C	0.33	0.0140421	NA	0.27951	FALSE	FALSE	FALSE	IOyiv4	0.0067227	0.036729	outcome	TRUE	reported	textfile	chr2	79079954	REG3G	8.51e-274	FALSE	reported	6iv5RV	0.009334	2	1	TRUE	247173	0.0425519	0.0204074	4.34776	0.0370577	0.401389
rs4792800	G	A	G	A	-0.165758	-0.0188612	0.10567	0.10686	FALSE	FALSE	FALSE	xPX7cl	0.00969565	0.0517357	outcome	TRUE	reported	textfile	17	16845167	TNFRSF13B	6.57e-67	TRUE	reported	EJd5mR	0.00959203	2	1	TRUE	247173	0.113788	0.0588622	3.73694	0.0532219	0.404823
rs45558732	T	G	T	G	-1.00485	0.0360559	0.0323775	0.0272184	FALSE	FALSE	FALSE	xPX7cl	0.0186732	0.0534959	outcome	TRUE	reported	textfile	11	118402962	TMEM25	1e-200	TRUE	reported	897aIm	0.0176717	2	1	TRUE	247173	-0.0358819	0.0185937	3.72407	0.0536336	0.406118
rs2300738	G	A	G	A	-0.0828751	-0.0244486	0.0711789	0.0660384	FALSE	FALSE	FALSE	xPX7cl	0.0121639	0.0444389	outcome	TRUE	reported	textfile	12	22433636	ST8SIA1	0	TRUE	reported	xKNs0x	0.0122709	2	1	TRUE	247173	0.295005	0.153136	3.71113	0.0540508	0.407441
rs1800493	T	C	T	C	-0.81	-0.0639175	NA	0.00891811	FALSE	FALSE	FALSE	IOyiv4	0.0306987	0.0373339	outcome	TRUE	reported	textfile	chr4	3514832	LRPAP1	1.66e-93	FALSE	reported	UXh0RL	0.0394878	2	1	TRUE	247173	0.0789105	0.0380943	4.29091	0.0383167	0.410415
rs62271891	A	G	A	G	-0.16	0.0379554	NA	0.0402572	FALSE	FALSE	FALSE	IOyiv4	0.0175034	0.0301237	outcome	TRUE	reported	textfile	chr3	139791618	CLSTN2	0	FALSE	reported	jPFyfZ	0.0227961	2	1	TRUE	247173	-0.237221	0.114498	4.29249	0.038281	0.410415
rs370630099	A	G	A	G	0.74	-0.0586141	NA	0.0147805	FALSE	FALSE	FALSE	IOyiv4	0.028183	0.037547	outcome	TRUE	reported	textfile	chr19	10432131	PDE4A	1.17e-145	FALSE	reported	jnCNT3	0.028794	2	1	TRUE	247173	-0.0792083	0.0382097	4.29728	0.0381733	0.410415
rs12929808	A	G	A	G	0.12	-0.0157619	NA	0.217607	FALSE	FALSE	FALSE	IOyiv4	0.00722156	0.0290643	outcome	TRUE	reported	textfile	chr16	5023886	NAGPA	1e-10	FALSE	reported	8f1HlZ	0.018526	2	1	TRUE	247173	-0.131349	0.0635043	4.27806	0.0386074	0.412382
rs6135225	T	G	T	G	-0.54	0.0136505	NA	0.325572	FALSE	FALSE	FALSE	IOyiv4	0.00661728	0.0391263	outcome	TRUE	reported	textfile	chr20	14697489	FLRT3	0	FALSE	reported	DSIKIJ	0	2	1	TRUE	247173	-0.0252787	0.0122542	4.25538	0.0391263	0.413345
rs1624327	A	G	A	G	-0.08	0.0147132	NA	0.258239	FALSE	FALSE	FALSE	IOyiv4	0.00690961	0.0332225	outcome	TRUE	reported	textfile	chr9	84814375	NTRK2	7.24e-17	FALSE	reported	jc5YSD	0.0095889	2	1	TRUE	247173	-0.183915	0.0891389	4.25696	0.0390897	0.413345
rs73493937	A	G	A	G	-0.12	0.023627	NA	0.0890535	FALSE	FALSE	FALSE	IOyiv4	0.0111128	0.0334939	outcome	TRUE	reported	textfile	chr19	7739052	CD209	3.39e-17	FALSE	reported	RJmpfb	0.0142309	2	1	TRUE	247173	-0.196892	0.0955048	4.25015	0.0392468	0.413485
rs5751792	G	A	G	A	-0.55	-0.0138372	NA	0.474911	FALSE	FALSE	FALSE	IOyiv4	0.00667674	0.0382233	outcome	TRUE	reported	textfile	chr22	24005096	GSTT1	4.57e-75	FALSE	reported	O5pNjP	0.0300017	2	1	TRUE	247173	0.0251586	0.0122169	4.24086	0.0394622	0.414622
rs9469079	T	C	T	C	0.08	0.0196108	NA	0.120406	FALSE	FALSE	FALSE	IOyiv4	0.00913017	0.0317204	outcome	TRUE	reported	textfile	chr6	32064644	NCR3	0	FALSE	reported	XU1Mql	0.0113	2	1	TRUE	247173	0.245136	0.119264	4.22467	0.0398403	0.414928
rs2161631	A	C	A	C	-0.86	0.0160012	NA	0.195328	FALSE	FALSE	FALSE	IOyiv4	0.00778813	0.0399218	outcome	TRUE	reported	textfile	chr16	69523045	NQO1	0	FALSE	reported	D6LxG8	0	2	1	TRUE	247173	-0.018606	0.00905597	4.22121	0.0399218	0.414928
rs187758116	A	G	A	G	0.5	-0.0586735	NA	0.0173287	FALSE	FALSE	FALSE	IOyiv4	0.0283092	0.0382102	outcome	TRUE	reported	textfile	chr16	75187879	CTRB1	4.07e-60	FALSE	reported	0bH250	0.0305736	2	1	TRUE	247173	-0.117347	0.0570713	4.22774	0.0397684	0.414928
rs2041388	A	G	A	G	1.33	-0.0136931	NA	0.284882	FALSE	FALSE	FALSE	IOyiv4	0.00666963	0.0400674	outcome	TRUE	reported	textfile	chr12	6453670	TAPBPL	0	FALSE	reported	Labrk3	0	2	1	TRUE	247173	-0.0102956	0.00501476	4.21503	0.0400674	0.415322
rs2125739	C	T	C	T	-0.18	-0.0143485	NA	0.243918	FALSE	FALSE	FALSE	IOyiv4	0.006958	0.0391922	outcome	TRUE	reported	textfile	chr6	43445127	DLK2	3.09e-85	FALSE	reported	EXeW32	0.00920023	2	1	TRUE	247173	0.0797141	0.0388697	4.20579	0.0402861	0.41647
rs41311833	G	T	G	T	0.12	-0.0440509	NA	0.0264868	FALSE	FALSE	FALSE	IOyiv4	0.0203361	0.0302999	outcome	TRUE	reported	textfile	chrX	15384641	FIGF	3e-10	FALSE	reported	3gZ3Sy	0.0190006	2	1	TRUE	247173	-0.367091	0.179158	4.19831	0.0404643	0.417193
rs199865602	A	G	A	G	1.51	-0.0372132	NA	0.0542492	FALSE	FALSE	FALSE	IOyiv4	0.0182156	0.0410598	outcome	TRUE	reported	textfile	chr19	54220507	LILRA6	0	FALSE	reported	dzLiUq	0	2	1	TRUE	247173	-0.0246445	0.0120633	4.17354	0.0410598	0.422205
rs3825381	T	C	T	C	-0.16	0.014796	NA	0.275139	FALSE	FALSE	FALSE	IOyiv4	0.00720025	0.0398862	outcome	TRUE	reported	textfile	chr12	125652317	TMEM132B	2.57e-68	FALSE	reported	KGKHnQ	0.0091603	2	1	TRUE	247173	-0.0924749	0.0453119	4.16507	0.0412657	0.422776
rs4666769	C	A	C	A	-0.05	-0.0138578	NA	0.458686	FALSE	FALSE	FALSE	IOyiv4	0.00643004	0.0311486	outcome	TRUE	reported	textfile	chr2	189016340	COL3A1	2e-10	FALSE	reported	pJXBiz	0.00789914	2	1	TRUE	247173	0.277157	0.135851	4.16224	0.0413347	0.422776
rs55998424	C	T	C	T	0.507389	-0.0395373	0.0398764	0.0272146	FALSE	FALSE	FALSE	xPX7cl	0.0206967	0.0560919	outcome	TRUE	reported	textfile	10	135173022	FUOM	1e-200	TRUE	reported	q3WWHS	0.0157243	2	1	TRUE	247173	-0.077923	0.0408619	3.63658	0.0565229	0.424174
rs9576299	A	G	A	G	-0.09	-0.0167256	NA	0.199648	FALSE	FALSE	FALSE	IOyiv4	0.00779327	0.0318601	outcome	TRUE	reported	textfile	chr13	37550547	POSTN	2e-10	FALSE	reported	ubvYVo	0.0140769	2	1	TRUE	247173	0.18584	0.0913403	4.13956	0.0418921	0.427344
rs116686303	C	G	C	G	-0.92	0.0950628	0.75	0.99468	FALSE	TRUE	FALSE	IOyiv4	0.04663	0.0414839	outcome	TRUE	reported	textfile	chr1	103509565	AMY2A	1e-93	FALSE	reported	wJuhKz	0.0447966	2	1	TRUE	247173	-0.103329	0.0509339	4.11558	0.0424899	0.430377
rs12126142	A	G	A	G	1.01	-0.012467	NA	0.391209	FALSE	FALSE	FALSE	IOyiv4	0.00614704	0.0425469	outcome	TRUE	reported	textfile	chr1	154452980	IL6R	0	FALSE	reported	CPek2O	0	2	1	TRUE	247173	-0.0123436	0.00608618	4.11331	0.0425469	0.430377
rs143226182	C	A	C	A	0.18	-0.0588702	NA	0.024939	FALSE	FALSE	FALSE	IOyiv4	0.0278399	0.0344639	outcome	TRUE	reported	textfile	chrX	13557176	EGFL6	0	FALSE	reported	IeN2KL	0.0252549	2	1	TRUE	247173	-0.327057	0.16133	4.10978	0.0426359	0.430377
rs6037416	G	A	G	A	-0.12	-0.0126802	NA	0.420135	FALSE	FALSE	FALSE	IOyiv4	0.00610589	0.0378275	outcome	TRUE	reported	textfile	chr20	2804279	CPXM1	1.7e-21	FALSE	reported	qnUTS4	0.0126024	2	1	TRUE	247173	0.105669	0.0520785	4.11694	0.0424559	0.430377
rs10434005	A	G	A	G	-0.21	0.0157633	NA	0.224202	FALSE	FALSE	FALSE	IOyiv4	0.00775703	0.0421402	outcome	TRUE	reported	textfile	chr4	110446685	ENPEP	1e-92	FALSE	reported	3yqa77	0.0102815	2	1	TRUE	247173	-0.0750635	0.0371206	4.08909	0.0431609	0.431162
rs116686303	C	G	C	G	-0.73	0.0950628	0.75	0.99468	FALSE	TRUE	FALSE	IOyiv4	0.04663	0.0414839	outcome	TRUE	reported	textfile	chr1	103509565	AMY2B	4.9e-60	FALSE	reported	95iG7x	0.0446681	2	1	TRUE	247173	-0.130223	0.0643718	4.09245	0.043075	0.431162
rs5747039	T	G	T	G	0.07	-0.0161289	NA	0.244061	FALSE	FALSE	FALSE	IOyiv4	0.00770713	0.0363739	outcome	TRUE	reported	textfile	chr22	17245579	CECR1	0	FALSE	reported	S92NMz	0.00882382	2	1	TRUE	247173	-0.230413	0.113868	4.09455	0.0430216	0.431162
rs5848	T	C	T	C	-0.22	-0.013848	NA	0.279759	FALSE	FALSE	FALSE	IOyiv4	0.00681752	0.0422312	outcome	TRUE	reported	textfile	chr17	44352876	GRN	2.04e-119	FALSE	reported	M9pxyf	0.00946869	2	1	TRUE	247173	0.0629454	0.0311069	4.09462	0.0430199	0.431162
rs1804495	A	C	A	C	-0.3	-0.0199232	NA	0.11132	FALSE	FALSE	FALSE	IOyiv4	0.00983385	0.0427668	outcome	TRUE	reported	textfile	chrX	106034370	SERPINA7	5.62e-165	FALSE	reported	N5Cz1q	0.0109594	2	1	TRUE	247173	0.0664106	0.0328692	4.08223	0.0433363	0.431795
rs17387365	T	G	T	G	-0.142662	0.021298	0.0761794	0.085158	FALSE	FALSE	FALSE	xPX7cl	0.0111128	0.0552978	outcome	TRUE	reported	textfile	1	78438138	NEXN	4.29e-36	TRUE	reported	mx1B76	0.011373	2	1	TRUE	247173	-0.14929	0.0788001	3.5893	0.0581529	0.432886
rs76183323	A	G	A	G	-0.766223	0.0800687	0.0104372	0.00890855	FALSE	FALSE	FALSE	xPX7cl	0.0421425	0.0574394	outcome	TRUE	reported	textfile	1	236230317	NID1	4.91e-131	TRUE	reported	KNxpDl	0.0314582	2	1	TRUE	247173	-0.104498	0.0551674	3.58799	0.0581988	0.432886
rs7814328	C	T	C	T	-0.0702393	0.0133124	0.46309	0.469814	FALSE	FALSE	FALSE	xPX7cl	0.00693793	0.0550105	outcome	TRUE	reported	textfile	8	8876229	ERI1	1.15e-29	TRUE	reported	3P0TIr	0.00620931	2	1	TRUE	247173	-0.18953	0.100186	3.57879	0.0585216	0.433369
rs34885143	A	G	A	G	-0.27	-0.0636079	NA	0.0117422	FALSE	FALSE	FALSE	IOyiv4	0.0310826	0.0407157	outcome	TRUE	reported	textfile	chr3	15635512	BTD	7.08e-33	FALSE	reported	CZk4iC	0.0226078	2	1	TRUE	247173	0.235585	0.116799	4.06836	0.0436938	0.434235
rs140935232	G	A	G	A	0.19	-0.0475732	NA	0.0230732	FALSE	FALSE	FALSE	IOyiv4	0.0225511	0.0348949	outcome	TRUE	reported	textfile	chr21	41331892	FAM3B	0	FALSE	reported	ydeery	0.0280376	2	1	TRUE	247173	-0.250385	0.124308	4.05714	0.043985	0.434887
rs142122182	G	A	G	A	-0.66	0.0167467	NA	0.15854	FALSE	FALSE	FALSE	IOyiv4	0.00830998	0.0438785	outcome	TRUE	reported	textfile	chr10	5221378	AKR1C4	0	FALSE	reported	werXMd	0	2	1	TRUE	247173	-0.0253738	0.0125909	4.06123	0.0438785	0.434887
rs4365607	A	G	A	G	0.08	-0.019611	NA	0.147579	FALSE	FALSE	FALSE	IOyiv4	0.00922187	0.033455	outcome	TRUE	reported	textfile	chr3	2035229	CNTN4	6e-10	FALSE	reported	XB0RBy	0.0129398	2	1	TRUE	247173	-0.245138	0.121902	4.04389	0.0443314	0.43677
rs118095417	G	A	G	A	0.19	-0.050808	NA	0.0152884	FALSE	FALSE	FALSE	IOyiv4	0.0238871	0.0334196	outcome	TRUE	reported	textfile	chr22	26596888	TPST2	1.1e-09	FALSE	reported	AhgclP	0.0311935	2	1	TRUE	247173	-0.267411	0.133167	4.03242	0.0446338	0.436822
rs3848620	T	C	T	C	0.12	0.0141042	NA	0.327196	FALSE	FALSE	FALSE	IOyiv4	0.00694463	0.0422594	outcome	TRUE	reported	textfile	chr19	54283564	LILRA5	7.08e-43	FALSE	reported	QatBrP	0.00874243	2	1	TRUE	247173	0.117535	0.0585019	4.03642	0.0445283	0.436822
rs7935154	C	T	C	T	0.09	0.0140443	NA	0.261985	FALSE	FALSE	FALSE	IOyiv4	0.00683329	0.0398525	outcome	TRUE	reported	textfile	chr11	74710367	CHRDL2	1.78e-20	FALSE	reported	Urhbea	0.00970364	2	1	TRUE	247173	0.156048	0.0777673	4.02644	0.0447925	0.437265
rs11103604	T	G	T	G	0.437541	-0.0128558	0.261207	0.275263	FALSE	FALSE	FALSE	xPX7cl	0.00683254	0.0598973	outcome	TRUE	reported	textfile	9	137857446	FCN1	1e-200	TRUE	reported	MlfqW6	0.006787	2	1	TRUE	247173	-0.0293818	0.0156224	3.53721	0.0600062	0.438016
rs11974627	T	G	T	G	-0.107661	0.0153931	0.200401	0.193035	FALSE	FALSE	FALSE	xPX7cl	0.00809653	0.0572768	outcome	TRUE	reported	textfile	7	148727168	PDIA4	7.53e-45	TRUE	reported	zVkLgF	0.00766185	2	1	TRUE	247173	-0.142977	0.0758892	3.54955	0.0595615	0.438016
rs41313766	T	C	T	C	-0.65694	0.0507579	0.0189318	0.0131853	FALSE	FALSE	FALSE	xPX7cl	0.0269476	0.0596223	outcome	TRUE	reported	textfile	9	5231360	INSL4	5.86e-175	TRUE	reported	RPYZHu	0.0232958	2	1	TRUE	247173	-0.0772642	0.0411113	3.5321	0.0601914	0.438016
rs4288784	G	C	G	C	-0.144248	0.027331	0.0715813	0.0508042	FALSE	TRUE	FALSE	xPX7cl	0.0143553	0.0569227	outcome	TRUE	reported	textfile	11	113745608	USP28	7.66e-33	TRUE	reported	wvWoMG	0.0120848	2	1	TRUE	247173	-0.189473	0.100776	3.53492	0.0600894	0.438016
rs35122295	C	A	C	A	0.16	-0.0136838	NA	0.365144	FALSE	FALSE	FALSE	IOyiv4	0.00672728	0.0419442	outcome	TRUE	reported	textfile	chr16	419188	DECR2	1.7e-30	FALSE	reported	rqudaJ	0.0139395	2	1	TRUE	247173	-0.0855237	0.0427006	4.01148	0.0451915	0.440047
rs410852	C	T	C	T	0.06	-0.014897	NA	0.345872	FALSE	FALSE	FALSE	IOyiv4	0.00709309	0.0357095	outcome	TRUE	reported	textfile	chr19	54296519	LILRA6	0	FALSE	reported	dzLiUq	0.00911735	2	1	TRUE	247173	-0.248284	0.124092	4.00319	0.0454141	0.440935
rs10972211	A	G	A	G	0.15	0.0174141	NA	0.142459	FALSE	FALSE	FALSE	IOyiv4	0.00862395	0.0434592	outcome	TRUE	reported	textfile	chr9	34729993	CCL21	1.82e-40	FALSE	reported	op5EEj	0.011263	2	1	TRUE	247173	0.116094	0.0581501	3.98582	0.0458847	0.442329
rs1044145	C	T	C	T	0.10774	-0.0114974	0.545507	0.547513	FALSE	FALSE	FALSE	xPX7cl	0.00610745	0.0597659	outcome	TRUE	reported	textfile	1	207217359	YOD1	6.96e-71	TRUE	reported	1NwefX	0.00605255	2	1	TRUE	247173	-0.106714	0.057003	3.50467	0.0611959	0.443407
rs16849384	C	T	C	T	-0.18758	0.011493	0.398368	0.396232	FALSE	FALSE	FALSE	xPX7cl	0.00614894	0.0616088	outcome	TRUE	reported	textfile	4	74302870	AFP	1e-200	TRUE	reported	alRMdu	0.00579288	2	1	TRUE	247173	-0.0612698	0.0328349	3.48194	0.0620421	0.443799
rs2233546	T	C	T	C	-0.367745	0.0269355	0.0506564	0.0637194	FALSE	FALSE	FALSE	xPX7cl	0.014368	0.0608367	outcome	TRUE	reported	textfile	11	76813961	OMP	2.67e-144	TRUE	reported	E4IOnE	0.0143773	2	1	TRUE	247173	-0.073245	0.0391755	3.49565	0.0615302	0.443799
rs6671850	T	C	T	C	0.139753	0.0237388	0.0664444	0.0602306	FALSE	FALSE	FALSE	xPX7cl	0.0125494	0.0585407	outcome	TRUE	reported	textfile	1	208057800	CD34	3.7e-31	TRUE	reported	oFcoM9	0.012038	2	1	TRUE	247173	0.169863	0.0909814	3.48571	0.0619008	0.443799
rs1641511	G	A	G	A	0.06	-0.0149491	NA	0.23526	FALSE	FALSE	FALSE	IOyiv4	0.00711595	0.0356593	outcome	TRUE	reported	textfile	chr17	7656359	CD68	3e-10	FALSE	reported	y75cwa	0.00952721	2	1	TRUE	247173	-0.249152	0.125024	3.97141	0.0462791	0.445018
rs115770370	T	C	T	C	-0.22	-0.0406728	NA	0.0270903	FALSE	FALSE	FALSE	IOyiv4	0.0201174	0.0431998	outcome	TRUE	reported	textfile	chr6	35932115	CLPS	2.29e-28	FALSE	reported	0ZA3jj	0.0199166	2	1	TRUE	247173	0.184876	0.0929617	3.95507	0.0467304	0.44824
rs1139978	G	T	G	T	-0.0960176	0.0168436	0.133481	0.138687	FALSE	FALSE	FALSE	xPX7cl	0.00894966	0.0598306	outcome	TRUE	reported	textfile	1	42657196	FOXJ3	8.18e-26	TRUE	reported	ouqWBt	0.00914001	2	1	TRUE	247173	-0.175422	0.0946926	3.43192	0.0639476	0.450734
rs13015258	G	T	G	T	-0.21656	0.01223	0.621763	0.574908	FALSE	FALSE	FALSE	xPX7cl	0.00659433	0.0636497	outcome	TRUE	reported	textfile	2	162930725	DPP4	1e-200	TRUE	reported	kJThaT	0.00610565	2	1	TRUE	247173	-0.0564741	0.030492	3.43026	0.0640121	0.450734
rs707236	A	T	A	T	-0.567555	0.0123132	0.335871	0.321957	FALSE	TRUE	FALSE	xPX7cl	0.00664854	0.064024	outcome	TRUE	reported	textfile	16	83803160	HSBP1	1e-200	TRUE	reported	ZdGS2K	0.00651911	2	1	TRUE	247173	-0.0216951	0.011717	3.4284	0.0640842	0.450734
rs76529514	C	T	C	T	-0.11	-0.0236364	NA	0.0929399	FALSE	FALSE	FALSE	IOyiv4	0.0116013	0.0416097	outcome	TRUE	reported	textfile	chr1	168484553	DPT	1.48e-17	FALSE	reported	T5YVuF	0.0128975	2	1	TRUE	247173	0.214877	0.108434	3.92692	0.047519	0.451688
rs1081386	A	G	A	G	-0.08	0.0123305	NA	0.436494	FALSE	FALSE	FALSE	IOyiv4	0.00609309	0.0430026	outcome	TRUE	reported	textfile	chr12	9989087	CLEC1B	2.88e-23	FALSE	reported	doKqgg	0.00805101	2	1	TRUE	247173	-0.154131	0.0777271	3.9322	0.0473698	0.451688
rs35902866	T	C	T	C	-0.06	0.0128381	NA	0.394529	FALSE	FALSE	FALSE	IOyiv4	0.00616415	0.0372781	outcome	TRUE	reported	textfile	chr1	169575149	F5	1e-10	FALSE	reported	zHP5f9	0.00931815	2	1	TRUE	247173	-0.213969	0.107976	3.92684	0.0475212	0.451688
rs3819946	C	T	C	T	0.71	0.017524	NA	0.159297	FALSE	FALSE	FALSE	IOyiv4	0.00884471	0.0475584	outcome	TRUE	reported	textfile	chr1	74710202	CRYZ	0	FALSE	reported	d2f8GH	0	2	1	TRUE	247173	0.0246816	0.0124573	3.92552	0.0475584	0.451688
rs12025707	G	A	G	A	-0.28	-0.0194725	NA	0.104864	FALSE	FALSE	FALSE	IOyiv4	0.00979738	0.0468645	outcome	TRUE	reported	textfile	chr1	183196834	LAMC2	3.8e-116	FALSE	reported	5wI93N	0.0122224	2	1	TRUE	247173	0.0695447	0.0351221	3.92073	0.047694	0.451863
rs446518	T	C	T	C	0.66	-0.0202851	NA	0.0988538	FALSE	FALSE	FALSE	IOyiv4	0.0102583	0.0479924	outcome	TRUE	reported	textfile	chr11	16856962	PLEKHA7	0	FALSE	reported	yt1QWM	0	2	1	TRUE	247173	-0.030735	0.0155429	3.91025	0.0479924	0.453576
rs140386498	T	A	T	A	-0.636914	0.0482868	0.0110024	0.0196713	FALSE	TRUE	FALSE	xPX7cl	0.0261	0.0643041	outcome	TRUE	reported	textfile	1	150972959	MINDY1	3.65e-106	TRUE	reported	0124ok	0.0291033	2	1	TRUE	247173	-0.0758137	0.0411251	3.39845	0.0652575	0.457075
rs10845710	A	G	A	G	-0.07	0.0129785	NA	0.376466	FALSE	FALSE	FALSE	IOyiv4	0.00638773	0.0421756	outcome	TRUE	reported	textfile	chr12	13182736	HEBP1	0	FALSE	reported	fa7Qzw	0.00873303	2	1	TRUE	247173	-0.185407	0.0941392	3.87892	0.0488961	0.458839
rs66824619	C	T	C	T	0.1	0.0161374	NA	0.202321	FALSE	FALSE	FALSE	IOyiv4	0.0077539	0.0374159	outcome	TRUE	reported	textfile	chr12	94240411	PLXNC1	1.1e-09	FALSE	reported	JK3mOa	0.0164176	2	1	TRUE	247173	0.161374	0.0819403	3.87857	0.0489063	0.458839
rs11743362	A	G	A	G	-0.13	0.0123842	NA	0.453629	FALSE	FALSE	FALSE	IOyiv4	0.00624341	0.0473045	outcome	TRUE	reported	textfile	chr5	78880898	ARSB	5.37e-62	FALSE	reported	6nFL40	0.00782396	2	1	TRUE	247173	-0.0952631	0.0483672	3.87924	0.0488866	0.458839
rs2083336	G	T	G	T	-0.0689811	0.0114639	0.411303	0.38001	FALSE	FALSE	FALSE	xPX7cl	0.00614875	0.0622606	outcome	TRUE	reported	textfile	3	139201272	RBP2	2.17e-28	TRUE	reported	McZpug	0.00624212	2	1	TRUE	247173	-0.16619	0.0903965	3.37991	0.0659956	0.460326
rs111526614	T	C	T	C	-0.48961	-0.0493245	0.0178866	0.0192293	FALSE	FALSE	FALSE	xPX7cl	0.0268147	0.0658481	outcome	TRUE	reported	textfile	17	76962761	LGALS3BP	2.23e-98	TRUE	reported	1I1FUP	0.0232581	2	1	TRUE	247173	0.100742	0.0549761	3.35796	0.0668809	0.462662
rs34587557	C	T	C	T	-0.312379	0.0338343	0.0498789	0.0443342	FALSE	FALSE	FALSE	xPX7cl	0.018402	0.0659706	outcome	TRUE	reported	textfile	11	119185677	MCAM	1.84e-123	TRUE	reported	kfvYTE	0.0132189	2	1	TRUE	247173	-0.108312	0.0590871	3.3602	0.0667902	0.462662
rs17700884	T	G	T	G	-0.122188	0.0120687	0.358885	0.380574	FALSE	FALSE	FALSE	xPX7cl	0.00656442	0.065989	outcome	TRUE	reported	textfile	16	88684495	IL17C	5.14e-81	TRUE	reported	dZxZGh	0.00640978	2	1	TRUE	247173	-0.0987714	0.0539733	3.34893	0.0672489	0.463301
rs292004	G	A	G	A	0.36	0.0275384	NA	0.056734	FALSE	FALSE	FALSE	IOyiv4	0.0139878	0.0489819	outcome	TRUE	reported	textfile	chr1	22667221	C1QC	3.89e-127	FALSE	reported	OfUxFz	0.0150087	2	1	TRUE	247173	0.0764956	0.0389856	3.85003	0.049745	0.464552
rs12815728	T	C	T	C	-0.18	-0.011825	NA	0.451707	FALSE	FALSE	FALSE	IOyiv4	0.00600922	0.0490904	outcome	TRUE	reported	textfile	chr12	12993563	HEBP1	6.61e-111	FALSE	reported	fa7Qzw	0.00804401	2	1	TRUE	247173	0.0656944	0.0335134	3.84254	0.0499676	0.464566
rs75583687	C	T	C	T	-1.79	0.0397765	NA	0.0262167	FALSE	FALSE	FALSE	IOyiv4	0.0202944	0.0499987	outcome	TRUE	reported	textfile	chr1	147656613	ACP6	0	FALSE	reported	z8mssi	0	2	1	TRUE	247173	-0.0222215	0.0113377	3.8415	0.0499987	0.464566
rs1448903	G	A	G	A	0.900129	0.0205348	0.0927326	0.0979619	FALSE	FALSE	FALSE	xPX7cl	0.0112447	0.067824	outcome	TRUE	reported	textfile	2	207308961	ADAM23	1e-200	TRUE	reported	AaeejJ	0.0105521	2	1	TRUE	247173	0.0228132	0.0124952	3.33338	0.067887	0.465788
rs41310169	T	C	T	C	-0.94	-0.0634163	NA	0.00882807	FALSE	FALSE	FALSE	IOyiv4	0.0323432	0.0499107	outcome	TRUE	reported	textfile	chr20	2796329	CPXM1	8.13e-207	FALSE	reported	qnUTS4	0.0306305	2	1	TRUE	247173	0.0674642	0.0344779	3.82883	0.0503782	0.466967
rs77729677	G	A	G	A	0.76	0.0294001	NA	0.0561085	FALSE	FALSE	FALSE	IOyiv4	0.0150499	0.0507589	outcome	TRUE	reported	textfile	chr1	103566260	AMY2A	0	FALSE	reported	wJuhKz	0	2	1	TRUE	247173	0.0386844	0.0198025	3.81621	0.0507589	0.469368
rs1054221	C	T	C	T	0.376783	-0.0159596	0.142362	0.132194	FALSE	FALSE	FALSE	xPX7cl	0.00876666	0.0686853	outcome	TRUE	reported	textfile	19	18499858	GDF15	1e-200	TRUE	reported	dMWXt7	0.00727553	2	1	TRUE	247173	-0.0423575	0.0232815	3.31007	0.0688565	0.470519
rs77729677	G	A	G	A	0.74	0.0294001	NA	0.0561085	FALSE	FALSE	FALSE	IOyiv4	0.0150499	0.0507589	outcome	TRUE	reported	textfile	chr1	103566260	AMY2B	3.63078961815815e-319	FALSE	reported	95iG7x	0.0193751	2	1	TRUE	247173	0.0397299	0.0203643	3.80625	0.0510616	0.471037
rs476844	T	C	T	C	1.23	0.0121129	NA	0.368823	FALSE	FALSE	FALSE	IOyiv4	0.00621846	0.0514279	outcome	TRUE	reported	textfile	chr12	9984697	CLEC12A	0	FALSE	reported	c3F2IE	0	2	1	TRUE	247173	0.00984787	0.00505565	3.79428	0.0514279	0.471623
rs6105236	C	T	C	T	-0.11	0.0159655	NA	0.195912	FALSE	FALSE	FALSE	IOyiv4	0.00810062	0.0487359	outcome	TRUE	reported	textfile	chr20	14267811	FLRT3	9.33e-35	FALSE	reported	DSIKIJ	0.00894485	2	1	TRUE	247173	-0.145141	0.0745818	3.78715	0.0516475	0.471926
rs1049951	A	G	A	G	-0.446614	-0.0255339	0.930615	0.942881	FALSE	FALSE	FALSE	xPX7cl	0.0140762	0.0696808	outcome	TRUE	reported	textfile	10	135184126	ECHS1	1e-200	TRUE	reported	wLkJT9	0.0127158	2	1	TRUE	247173	0.0571721	0.0315595	3.28177	0.0700534	0.472952
rs11858010	C	T	C	T	-0.370192	0.0112451	0.359419	0.375191	FALSE	FALSE	FALSE	xPX7cl	0.00620361	0.0698824	outcome	TRUE	reported	textfile	15	41099163	ZFYVE19	1e-200	TRUE	reported	tsBlWE	0.00633022	2	1	TRUE	247173	-0.0303764	0.0167659	3.28263	0.0700168	0.472952
rs55762812	G	A	G	A	-0.0700179	0.0197534	0.10546	0.10046	FALSE	FALSE	FALSE	xPX7cl	0.0105837	0.0619857	outcome	TRUE	reported	textfile	3	30512593	TGFBR2	0	TRUE	reported	g1QjJF	0.0093016	2	1	TRUE	247173	-0.28212	0.155734	3.2817	0.0700565	0.472952
rs11809759	G	A	G	A	0.172467	-0.0119856	0.390144	0.377099	FALSE	FALSE	FALSE	xPX7cl	0.00661227	0.0698897	outcome	TRUE	reported	textfile	1	67269905	INSL5	6.92e-178	TRUE	reported	o6Yvhd	0.00606474	2	1	TRUE	247173	-0.0694949	0.0384171	3.27231	0.0704581	0.473183
rs61905116	G	A	G	A	0.110287	-0.0226843	0.06241	0.0627916	FALSE	FALSE	FALSE	xPX7cl	0.0122861	0.0648423	outcome	TRUE	reported	textfile	11	116649538	ZPR1	2.22e-17	TRUE	reported	YKtEjN	0.013003	2	1	TRUE	247173	-0.205685	0.11401	3.25475	0.0712167	0.473183
rs7019909	T	C	T	C	0.314188	-0.0178193	0.109582	0.110925	FALSE	FALSE	FALSE	xPX7cl	0.00984786	0.0703804	outcome	TRUE	reported	textfile	9	33113322	B4GALT1	1e-200	TRUE	reported	J9SYYg	0.00947984	2	1	TRUE	247173	-0.0567153	0.0313905	3.2644	0.0707991	0.473183
rs8062426	A	G	A	G	0.302411	0.0118288	0.670436	0.671092	FALSE	FALSE	FALSE	xPX7cl	0.00654795	0.0708419	outcome	TRUE	reported	textfile	16	31263553	PYDC1	1e-200	TRUE	reported	OitvYX	0.00577809	2	1	TRUE	247173	0.039115	0.0216654	3.25952	0.0710099	0.473183
rs11666797	A	C	A	C	-0.427919	-0.0152699	0.160357	0.155415	FALSE	FALSE	FALSE	xPX7cl	0.00847365	0.0715385	outcome	TRUE	reported	textfile	19	43962398	LYPD3	1e-200	TRUE	reported	zkGkT2	0.00808299	2	1	TRUE	247173	0.0356841	0.0198135	3.2436	0.0717027	0.474537
rs9919018	A	G	A	G	-0.06	0.0157113	NA	0.217996	FALSE	FALSE	FALSE	IOyiv4	0.00770674	0.0414858	outcome	TRUE	reported	textfile	chr9	127880476	AK1	2e-10	FALSE	reported	twKGSw	0.00943668	2	1	TRUE	247173	-0.261855	0.134887	3.76862	0.0522226	0.476053
rs3848620	T	C	T	C	0.12	0.0141042	NA	0.327196	FALSE	FALSE	FALSE	IOyiv4	0.00694463	0.0422594	outcome	TRUE	reported	textfile	chr19	54283564	LILRB2	2e-10	FALSE	reported	IsU8Wv	0.0187383	2	1	TRUE	247173	0.117535	0.0607125	3.74784	0.0528759	0.478613
rs4458685	T	C	T	C	-0.08	-0.0118523	NA	0.464384	FALSE	FALSE	FALSE	IOyiv4	0.00600171	0.0482894	outcome	TRUE	reported	textfile	chr6	45893125	CLIC5	6.31e-23	FALSE	reported	MgFjuv	0.00811497	2	1	TRUE	247173	0.148153	0.0765118	3.74943	0.0528256	0.478613
rs824700	A	G	A	G	-0.1	-0.0123565	NA	0.406005	FALSE	FALSE	FALSE	IOyiv4	0.00629493	0.0496536	outcome	TRUE	reported	textfile	chr12	42056895	GXYLT1	8.91e-34	FALSE	reported	p3ux3t	0.00825496	2	1	TRUE	247173	0.123565	0.0637703	3.75453	0.0526645	0.478613
rs10853805	C	A	C	A	-0.0440477	0.0132487	0.621511	0.634959	FALSE	FALSE	FALSE	xPX7cl	0.00716286	0.0643659	outcome	TRUE	reported	textfile	19	49540093	GYS1	0	TRUE	reported	7VZ0Mu	0.00644275	2	1	TRUE	247173	-0.300781	0.168462	3.18783	0.0741884	0.478961
rs12710562	G	A	G	A	0.280655	-0.0151451	0.196353	0.177179	FALSE	FALSE	FALSE	xPX7cl	0.00847693	0.0739976	outcome	TRUE	reported	textfile	22	38029723	SH3BP1	1e-200	TRUE	reported	2f3psM	0.00792929	2	1	TRUE	247173	-0.0539635	0.0302425	3.18393	0.0743657	0.478961
rs1560	G	A	G	A	-0.186	0.0107777	0.475784	0.472403	FALSE	FALSE	FALSE	xPX7cl	0.00601053	0.0729517	outcome	TRUE	reported	textfile	1	207250631	PFKFB2	1e-200	TRUE	reported	bhweE0	0.00604848	2	1	TRUE	247173	-0.0579445	0.0323696	3.20443	0.0734391	0.478961
rs1801270	A	C	A	C	-0.266448	0.0215612	0.0749227	0.0646562	FALSE	FALSE	FALSE	xPX7cl	0.0120025	0.0724321	outcome	TRUE	reported	textfile	6	36651971	CDKN1A	2.71e-115	TRUE	reported	VoV1bX	0.0116746	2	1	TRUE	247173	-0.080921	0.0451857	3.20716	0.0733168	0.478961
rs2736831	A	C	A	C	-0.402216	-0.0121481	0.680118	0.705418	FALSE	FALSE	FALSE	xPX7cl	0.00679126	0.0736499	outcome	TRUE	reported	textfile	1	26357656	EXTL1	1e-200	TRUE	reported	Btooma	0.00678693	2	1	TRUE	247173	0.0302029	0.0168923	3.19683	0.0737812	0.478961
rs61394658	A	G	A	G	-0.184468	0.0130443	0.223279	0.22468	FALSE	FALSE	FALSE	xPX7cl	0.00728331	0.0732957	outcome	TRUE	reported	textfile	1	109873290	SORT1	2.55e-143	TRUE	reported	XFt1RE	0.00723691	2	1	TRUE	247173	-0.0707131	0.0395801	3.19187	0.0740054	0.478961
rs8059267	C	T	C	T	0.0763991	-0.0110785	0.407058	0.41306	FALSE	FALSE	FALSE	xPX7cl	0.00613943	0.0711562	outcome	TRUE	reported	textfile	16	57680860	ADGRG1	4.5e-38	TRUE	reported	IFPJTv	0.00592241	2	1	TRUE	247173	-0.145008	0.0811423	3.19365	0.0739246	0.478961
rs61598511	T	C	T	C	-0.15	0.0174454	NA	0.139504	FALSE	FALSE	FALSE	IOyiv4	0.00888295	0.04954	outcome	TRUE	reported	textfile	chr1	119813549	REG4	5.01e-29	FALSE	reported	IjmBPg	0.0134148	2	1	TRUE	247173	-0.116302	0.0601261	3.74154	0.0530754	0.479295
rs73224907	C	A	C	A	0.22	0.0247457	NA	0.0688198	FALSE	FALSE	FALSE	IOyiv4	0.0126696	0.0508012	outcome	TRUE	reported	textfile	chr3	139862246	CLSTN2	6.76e-33	FALSE	reported	jPFyfZ	0.0184152	2	1	TRUE	247173	0.11248	0.0583536	3.7155	0.0539093	0.48008
rs2038408	T	C	T	C	-0.1	0.0120607	NA	0.46073	FALSE	FALSE	FALSE	IOyiv4	0.00603895	0.0458082	outcome	TRUE	reported	textfile	chr10	33209108	NRP1	0	FALSE	reported	ouI3hB	0.0135674	2	1	TRUE	247173	-0.120607	0.0625671	3.71582	0.0538992	0.48008
rs6081231	A	G	A	G	-0.2	0.0120101	NA	0.372435	FALSE	FALSE	FALSE	IOyiv4	0.00620337	0.0528604	outcome	TRUE	reported	textfile	chr20	18590320	DTD1	1.7e-128	FALSE	reported	uhYzCK	0.00829325	2	1	TRUE	247173	-0.0600504	0.0311166	3.72432	0.0536253	0.48008
rs7676259	A	G	A	G	0.06	-0.0126013	NA	0.398032	FALSE	FALSE	FALSE	IOyiv4	0.00632701	0.0464069	outcome	TRUE	reported	textfile	chr4	99021498	METAP1	0	FALSE	reported	I8H3I2	0.00764356	2	1	TRUE	247173	-0.210022	0.108792	3.72684	0.0535445	0.48008
rs9488842	C	A	C	A	-0.25	-0.0132616	NA	0.255698	FALSE	FALSE	FALSE	IOyiv4	0.00684844	0.0528128	outcome	TRUE	reported	textfile	chr6	116123005	COL10A1	3.89e-180	FALSE	reported	zuW9Yq	0.00873543	2	1	TRUE	247173	0.0530466	0.0274564	3.73274	0.0533557	0.48008
rs7211894	G	A	G	A	-0.34	0.0155951	NA	0.214557	FALSE	FALSE	FALSE	IOyiv4	0.00819567	0.0570603	outcome	TRUE	reported	textfile	chr17	36020694	CCL23	1.48e-123	FALSE	reported	HghF9e	0.0143821	2	1	TRUE	247173	-0.045868	0.0241829	3.59753	0.0578656	0.480397
rs10814104	T	C	T	C	-0.3	0.0141699	NA	0.218668	FALSE	FALSE	FALSE	IOyiv4	0.00743725	0.0567466	outcome	TRUE	reported	textfile	chr9	34360289	NUDT2	6.03e-208	FALSE	reported	tnTIWR	0.00974881	2	1	TRUE	247173	-0.0472329	0.0248383	3.61614	0.0572213	0.480397
rs76318574	C	T	C	T	0.34	0.0372522	NA	0.0280165	FALSE	FALSE	FALSE	IOyiv4	0.0191992	0.0523438	outcome	TRUE	reported	textfile	chr11	10506171	LYVE1	6.03e-36	FALSE	reported	lcYABc	0.027163	2	1	TRUE	247173	0.109565	0.0571428	3.67641	0.0551877	0.480397
rs3124953	A	G	A	G	0.24	-0.015483	NA	0.189592	FALSE	FALSE	FALSE	IOyiv4	0.00806516	0.0548906	outcome	TRUE	reported	textfile	chr9	134880220	FCN2	7.76e-136	FALSE	reported	3VyAaq	0.00967516	2	1	TRUE	247173	-0.0645126	0.0337053	3.66346	0.0556179	0.480397
rs78846063	T	C	T	C	-0.48	-0.0700563	0.61	0.0102471	FALSE	FALSE	FALSE	IOyiv4	0.0358022	0.0503755	outcome	TRUE	reported	textfile	chr2	36766152	VIT	2.24e-17	FALSE	reported	IzZQDm	0.0565992	2	1	TRUE	247173	0.145951	0.0765475	3.63538	0.0565637	0.480397
rs12290253	C	T	C	T	-0.11	-0.014869	NA	0.187698	FALSE	FALSE	FALSE	IOyiv4	0.00761071	0.0507372	outcome	TRUE	reported	textfile	chr11	102771530	MMP10	2.45e-18	FALSE	reported	4PZVpz	0.0125942	2	1	TRUE	247173	0.135173	0.0708981	3.63505	0.056575	0.480397
rs112845927	A	G	A	G	-0.11	0.0238074	NA	0.0742047	FALSE	FALSE	FALSE	IOyiv4	0.0119526	0.0463909	outcome	TRUE	reported	textfile	chr11	46311786	MDK	0	FALSE	reported	3UONIR	0.0148195	2	1	TRUE	247173	-0.216431	0.112504	3.70085	0.0543847	0.480397
rs114191397	T	C	T	C	-0.26	0.0292992	NA	0.0489264	FALSE	FALSE	FALSE	IOyiv4	0.0152271	0.0543365	outcome	TRUE	reported	textfile	chr1	37597333	RSPO1	4.37e-36	FALSE	reported	2r9p1J	0.0207294	2	1	TRUE	247173	-0.112689	0.0592511	3.6172	0.057185	0.480397
rs9560918	G	T	G	T	-0.07	-0.0138268	NA	0.285145	FALSE	FALSE	FALSE	IOyiv4	0.00696965	0.0472716	outcome	TRUE	reported	textfile	chr13	92087927	GPC5	0	FALSE	reported	wzoBon	0.00901755	2	1	TRUE	247173	0.197526	0.102766	3.6944	0.0545953	0.480397
rs1259292	C	T	C	T	0.09	0.0129629	NA	0.285448	FALSE	FALSE	FALSE	IOyiv4	0.00663612	0.0507737	outcome	TRUE	reported	textfile	chr3	120417570	FSTL1	4.47e-20	FALSE	reported	IvrOtg	0.00980801	2	1	TRUE	247173	0.144032	0.0753869	3.6503	0.0560589	0.480397
rs150062710	C	T	C	T	0.28	-0.055874	NA	0.019021	FALSE	FALSE	FALSE	IOyiv4	0.0287188	0.051708	outcome	TRUE	reported	textfile	chr1	104367062	AMY2B	1.26e-17	FALSE	reported	95iG7x	0.0327585	2	1	TRUE	247173	-0.19955	0.10519	3.59874	0.0578235	0.480397
rs4821102	C	A	C	A	0.78	0.0128873	NA	0.274648	FALSE	FALSE	FALSE	IOyiv4	0.00675047	0.0562492	outcome	TRUE	reported	textfile	chr22	32770241	TIMP3	0	FALSE	reported	8NizmH	0	2	1	TRUE	247173	0.0165222	0.00865445	3.64466	0.0562492	0.480397
rs74320783	A	G	A	G	-1.06	-0.05771	NA	0.0107488	FALSE	FALSE	FALSE	IOyiv4	0.0302846	0.0567033	outcome	TRUE	reported	textfile	chr3	52802517	ITIH3	9.55e-288	FALSE	reported	87wcz5	0.0292405	2	1	TRUE	247173	0.0544434	0.0286098	3.62127	0.0570453	0.480397
rs6899012	A	G	A	G	0.17	-0.0124027	NA	0.326814	FALSE	FALSE	FALSE	IOyiv4	0.00648835	0.0559358	outcome	TRUE	reported	textfile	chr5	136067840	TGFBI	4.57e-58	FALSE	reported	2F8vIM	0.0105828	2	1	TRUE	247173	-0.0729572	0.0384361	3.60295	0.0576771	0.480397
rs2152546	T	G	T	G	-0.15	-0.0114711	NA	0.473052	FALSE	FALSE	FALSE	IOyiv4	0.00602861	0.0570694	outcome	TRUE	reported	textfile	chr10	80146628	ANXA11	1.7e-76	FALSE	reported	hLtOKD	0.0081035	2	1	TRUE	247173	0.0764741	0.0404025	3.58271	0.0583838	0.480397
rs7246422	C	T	C	T	0.12	0.0117122	NA	0.465884	FALSE	FALSE	FALSE	IOyiv4	0.00604363	0.0526297	outcome	TRUE	reported	textfile	chr19	51309159	IGLON5	5.89e-43	FALSE	reported	6bbgJW	0.00873394	2	1	TRUE	247173	0.097602	0.0508621	3.68238	0.0549904	0.480397
rs74161804	C	A	C	A	0.17	-0.0225769	NA	0.0791449	FALSE	FALSE	FALSE	IOyiv4	0.0116221	0.0520661	outcome	TRUE	reported	textfile	chr10	116590882	PNLIPRP1	2.57e-27	FALSE	reported	Cjv2dS	0.0157018	2	1	TRUE	247173	-0.132805	0.0694567	3.65595	0.0558693	0.480397
rs2071225	A	G	A	G	-0.26	0.0260922	NA	0.0629825	FALSE	FALSE	FALSE	IOyiv4	0.0133312	0.050321	outcome	TRUE	reported	textfile	chrX	101407913	GLA	1.23e-23	FALSE	reported	mSUbVB	0.0259451	2	1	TRUE	247173	-0.100355	0.0522427	3.68997	0.0547405	0.480397
rs67852477	G	C	G	C	-0.96	-0.0611161	0.8	0.9899	FALSE	TRUE	FALSE	IOyiv4	0.03206	0.0566108	outcome	TRUE	reported	textfile	chr10	69097207	SRGN	3.31e-112	FALSE	reported	x69awm	0.0426477	2	1	TRUE	247173	0.0636626	0.0335154	3.60812	0.0574982	0.480397
rs2235933	T	C	T	C	-0.11	-0.0137681	NA	0.273508	FALSE	FALSE	FALSE	IOyiv4	0.00697269	0.0483169	outcome	TRUE	reported	textfile	chr1	16974953	MFAP2	9.55e-17	FALSE	reported	Yl4CTK	0.0132367	2	1	TRUE	247173	0.125164	0.0651528	3.69057	0.0547209	0.480397
rs2236264	T	C	T	C	-0.16	0.0159112	NA	0.170717	FALSE	FALSE	FALSE	IOyiv4	0.00830647	0.0554266	outcome	TRUE	reported	textfile	chr14	92732735	LGMN	1.12e-43	FALSE	reported	n4JhHS	0.0115448	2	1	TRUE	247173	-0.099445	0.052409	3.60043	0.0577647	0.480397
rs706819	T	C	T	C	-0.07	0.01457	NA	0.287139	FALSE	FALSE	FALSE	IOyiv4	0.00745014	0.0505048	outcome	TRUE	reported	textfile	chr12	51922139	ACVRL1	0	FALSE	reported	L1iVo9	0.00925729	2	1	TRUE	247173	-0.208142	0.109933	3.58483	0.0583093	0.480397
rs4253421	A	G	A	G	-0.24	-0.0179694	NA	0.125303	FALSE	FALSE	FALSE	IOyiv4	0.00934926	0.0546037	outcome	TRUE	reported	textfile	chr4	186283783	F11	1.35e-86	FALSE	reported	LJ27kW	0.0121681	2	1	TRUE	247173	0.0748727	0.0391398	3.6594	0.0557538	0.480397
rs2304969	T	G	T	G	-0.12	-0.0174224	NA	0.193896	FALSE	FALSE	FALSE	IOyiv4	0.00898209	0.0524176	outcome	TRUE	reported	textfile	chr17	4789264	GLTPD2	1.86e-22	FALSE	reported	yPhVbR	0.0123089	2	1	TRUE	247173	0.145187	0.0763179	3.61912	0.0571189	0.480397
rs762635	C	A	C	A	0.22	-0.0136915	NA	0.236309	FALSE	FALSE	FALSE	IOyiv4	0.00721339	0.0576866	outcome	TRUE	reported	textfile	chr13	113105172	F7	2.95e-119	FALSE	reported	HPL6WD	0.00947514	2	1	TRUE	247173	-0.0622343	0.0328975	3.57876	0.0585227	0.480397
rs76183323	A	G	A	G	-0.55	0.0800687	NA	0.00890855	FALSE	FALSE	FALSE	IOyiv4	0.0421425	0.0574394	outcome	TRUE	reported	textfile	chr1	236067017	NID1	6.92e-90	FALSE	reported	Wc5Jqp	0.0273588	2	1	TRUE	247173	-0.145579	0.0769642	3.57786	0.0585546	0.480397
rs4984667	T	C	T	C	-0.23	-0.0127175	NA	0.383964	FALSE	FALSE	FALSE	IOyiv4	0.00656941	0.0528832	outcome	TRUE	reported	textfile	chr16	411697	DECR2	1.1e-71	FALSE	reported	rqudaJ	0.0128463	2	1	TRUE	247173	0.0552937	0.0287291	3.7043	0.0542725	0.480397
rs71335273	A	G	A	G	-0.08	0.0194358	NA	0.261785	FALSE	FALSE	FALSE	IOyiv4	0.00983147	0.0480528	outcome	TRUE	reported	textfile	chr19	847674	CFD	0	FALSE	reported	1fZSVU	0.0115418	2	1	TRUE	247173	-0.242948	0.127794	3.61414	0.0572902	0.480397
rs3814526	G	A	G	A	-0.15	0.0296485	NA	0.0661673	FALSE	FALSE	FALSE	IOyiv4	0.0149822	0.0478252	outcome	TRUE	reported	textfile	chr9	128148408	LCN2	0	FALSE	reported	IrYgmd	0.0207523	2	1	TRUE	247173	-0.197657	0.103557	3.64305	0.0563037	0.480397
rs41278571	T	C	T	C	0.4	-0.0581067	NA	0.0119997	FALSE	FALSE	FALSE	IOyiv4	0.0301628	0.0540501	outcome	TRUE	reported	textfile	chr4	176729712	VEGFC	1.2e-45	FALSE	reported	v1LC4b	0.0282069	2	1	TRUE	247173	-0.145267	0.0760997	3.6439	0.0562748	0.480397
rs9374586	T	C	T	C	0.18	0.0118828	NA	0.381747	FALSE	FALSE	FALSE	IOyiv4	0.00618557	0.0547243	outcome	TRUE	reported	textfile	chr6	95587299	MANEA	4.68e-109	FALSE	reported	3i37er	0.00811318	2	1	TRUE	247173	0.0660158	0.0344929	3.663	0.0556333	0.480397
rs6940814	A	G	A	G	0.22	0.0115905	NA	0.423356	FALSE	FALSE	FALSE	IOyiv4	0.00607046	0.0562197	outcome	TRUE	reported	textfile	chr6	42957194	GNMT	1.02e-161	FALSE	reported	HSa0Xk	0.00811851	2	1	TRUE	247173	0.0526841	0.0276614	3.62753	0.0568312	0.480397
rs1398320	A	G	A	G	-0.365204	0.0107489	0.528278	0.521873	FALSE	FALSE	FALSE	xPX7cl	0.00603542	0.0749174	outcome	TRUE	reported	textfile	6	127885269	LEG1	1e-200	TRUE	reported	QXGEY9	0.00601545	2	1	TRUE	247173	-0.0294326	0.0165333	3.16913	0.0750426	0.480801
rs486906	T	G	T	G	0.720011	0.0111374	0.615101	0.617623	FALSE	FALSE	FALSE	xPX7cl	0.00625934	0.0751875	outcome	TRUE	reported	textfile	1	179863237	TOR1AIP1	1e-200	TRUE	reported	RUNIRH	0.00635811	2	1	TRUE	247173	0.0154683	0.00869447	3.16519	0.0752235	0.480801
rs1806848	G	T	G	T	0.15	0.0130106	NA	0.313559	FALSE	FALSE	FALSE	IOyiv4	0.00670908	0.052471	outcome	TRUE	reported	textfile	chr19	43082465	PSG5	3.02e-17	FALSE	reported	5624i9	0.0177603	2	1	TRUE	247173	0.0867372	0.0458911	3.57235	0.0587492	0.48097
rs60642321	G	A	G	A	-0.42	0.0148382	NA	0.196206	FALSE	FALSE	FALSE	IOyiv4	0.00763448	0.0519469	outcome	TRUE	reported	textfile	chr1	196853238	CFHR1	0	FALSE	reported	29E9fS	0.0523612	2	1	TRUE	247173	-0.035329	0.0187033	3.56799	0.0589034	0.481211
rs17124836	A	C	A	C	0.22	0.018327	NA	0.114318	FALSE	FALSE	FALSE	IOyiv4	0.00948767	0.0534013	outcome	TRUE	reported	textfile	chr14	51989164	NID2	5.5e-19	FALSE	reported	Ou6Uz5	0.0247141	2	1	TRUE	247173	0.0833044	0.0441294	3.56352	0.0590624	0.48149
rs2735487	G	A	G	A	0.22	-0.0138212	NA	0.224299	FALSE	FALSE	FALSE	IOyiv4	0.00729483	0.0581385	outcome	TRUE	reported	textfile	chr17	35968308	CCL23	2.95e-88	FALSE	reported	HghF9e	0.0110463	2	1	TRUE	247173	-0.0628235	0.033308	3.55751	0.0592765	0.482216
rs10514327	A	G	A	G	-0.0520825	-0.0112306	0.380591	0.372123	FALSE	FALSE	FALSE	xPX7cl	0.00619515	0.0698609	outcome	TRUE	reported	textfile	5	89806265	LYSMD3	5.84e-16	TRUE	reported	sHppRo	0.00643585	2	1	TRUE	247173	0.215632	0.121897	3.12926	0.0768987	0.483505
rs3097411	G	C	G	C	0.659098	0.0123649	0.257529	0.244405	FALSE	TRUE	FALSE	xPX7cl	0.00697031	0.0760742	outcome	TRUE	reported	textfile	4	74738454	CXCL1	1e-200	TRUE	reported	Ji8BXR	0.00718976	2	1	TRUE	247173	0.0187603	0.0105775	3.14566	0.0761291	0.483505
rs34985488	G	A	G	A	-0.115348	-0.0210782	0.0808755	0.101171	FALSE	FALSE	FALSE	xPX7cl	0.0117564	0.0729865	outcome	TRUE	reported	textfile	7	100817901	VGF	3.36e-25	TRUE	reported	eUIih5	0.0111221	2	1	TRUE	247173	0.182736	0.103433	3.12126	0.0772769	0.483505
rs4891780	T	C	T	C	-0.259478	-0.0106812	0.469716	0.45859	FALSE	FALSE	FALSE	xPX7cl	0.0060322	0.0766103	outcome	TRUE	reported	textfile	18	67524383	CD226	1e-200	TRUE	reported	wT0pAQ	0.00619285	2	1	TRUE	247173	0.0411643	0.0232682	3.12979	0.0768734	0.483505
rs61854835	G	A	G	A	0.576259	-0.0123035	0.246961	0.245957	FALSE	FALSE	FALSE	xPX7cl	0.00696465	0.0773002	outcome	TRUE	reported	textfile	10	70038894	PBLD	1e-200	TRUE	reported	DDWWGo	0.00719723	2	1	TRUE	247173	-0.0213507	0.0120889	3.11925	0.0773723	0.483505
rs7097068	G	T	G	T	-0.0997571	0.0108003	0.428181	0.444136	FALSE	FALSE	FALSE	xPX7cl	0.00606592	0.0749969	outcome	TRUE	reported	textfile	10	54119880	DKK1	1.68e-58	TRUE	reported	akebpa	0.0061861	2	1	TRUE	247173	-0.108266	0.0611764	3.13194	0.0767723	0.483505
rs363774	A	T	A	T	-0.125361	-0.0152246	0.781455	0.826813	FALSE	TRUE	FALSE	xPX7cl	0.00860796	0.0769498	outcome	TRUE	reported	textfile	X	84563135	POF1B	4.63e-91	TRUE	reported	ENinMu	0.00619469	2	1	TRUE	247173	0.121446	0.0689271	3.10446	0.078078	0.486108
rs2856448	G	A	G	A	0.08	0.011805	NA	0.504166	FALSE	FALSE	FALSE	IOyiv4	0.00605662	0.0512829	outcome	TRUE	reported	textfile	chr6	32046798	TNXB	0	FALSE	reported	ttfDBt	0.0113824	2	1	TRUE	247173	0.147562	0.078565	3.52771	0.0603511	0.4873
rs11103604	T	G	T	G	0.34	-0.0128558	NA	0.275263	FALSE	FALSE	FALSE	IOyiv4	0.00683254	0.0598973	outcome	TRUE	reported	textfile	chr9	134965600	FCN1	5.5e-289	FALSE	reported	X43eT8	0.00935873	2	1	TRUE	247173	-0.037811	0.0201226	3.53075	0.0602404	0.4873
rs6083222	A	G	A	G	0.25	0.0116337	NA	0.396272	FALSE	FALSE	FALSE	IOyiv4	0.00616659	0.0592193	outcome	TRUE	reported	textfile	chr20	23696316	CST2	1.38e-92	FALSE	reported	4yaOPP	0.0122493	2	1	TRUE	247173	0.0465346	0.0247715	3.52896	0.0603055	0.4873
rs13296166	A	G	A	G	0.22	0.0177727	NA	0.144081	FALSE	FALSE	FALSE	IOyiv4	0.00940005	0.0586637	outcome	TRUE	reported	textfile	chr9	99049790	COL15A1	2.29e-58	FALSE	reported	4JOqCp	0.013659	2	1	TRUE	247173	0.0807851	0.0430209	3.52618	0.060407	0.4873
rs2993619	T	C	T	C	-0.09	-0.0199055	NA	0.099756	FALSE	FALSE	FALSE	IOyiv4	0.0101461	0.0497764	outcome	TRUE	reported	textfile	chr1	43989531	B4GALT2	2e-10	FALSE	reported	Xyp9AL	0.0140614	2	1	TRUE	247173	0.221172	0.117912	3.5184	0.0606909	0.48755
rs17324153	C	T	C	T	0.247267	-0.0307698	0.0405488	0.0243554	FALSE	FALSE	FALSE	xPX7cl	0.0174125	0.07721	outcome	TRUE	reported	textfile	7	29966141	SCRN1	4.99e-57	TRUE	reported	VR35rX	0.0155368	2	1	TRUE	247173	-0.12444	0.0708527	3.08464	0.0790346	0.489983
rs2848626	T	C	T	C	-0.212621	0.0128966	0.773376	0.77815	FALSE	FALSE	FALSE	xPX7cl	0.00733545	0.0787264	outcome	TRUE	reported	textfile	11	57283988	TIMM10	1.67e-182	TRUE	reported	p1rtvP	0.00738042	2	1	TRUE	247173	-0.0606555	0.0345643	3.07953	0.0792834	0.489983
rs7307331	A	G	A	G	0.769121	-0.0133764	0.310577	0.349188	FALSE	FALSE	FALSE	xPX7cl	0.00763736	0.0798691	outcome	TRUE	reported	textfile	12	118509191	VSIG10	1e-200	TRUE	reported	5UtVeL	0.00668909	2	1	TRUE	247173	-0.0173918	0.00993114	3.06685	0.0799041	0.49201
rs11076197	T	C	T	C	-0.07	0.0137217	NA	0.320565	FALSE	FALSE	FALSE	IOyiv4	0.00711175	0.0536761	outcome	TRUE	reported	textfile	chr16	57607054	GPR56	0	FALSE	reported	uPBzaQ	0.00917053	2	1	TRUE	247173	-0.196024	0.104792	3.49917	0.0613996	0.492218
rs10849949	G	A	G	A	-0.0824049	0.013004	0.23171	0.210714	FALSE	FALSE	FALSE	xPX7cl	0.00734995	0.0768508	outcome	TRUE	reported	textfile	12	111893537	SH2B3	3.12e-28	TRUE	reported	lFZAG0	0.00747898	2	1	TRUE	247173	-0.157806	0.0903357	3.05159	0.0806581	0.49484
rs117492445	C	T	C	T	-0.2	0.0490397	NA	0.0199483	FALSE	FALSE	FALSE	IOyiv4	0.0254931	0.0543988	outcome	TRUE	reported	textfile	chr10	46041161	MSMB	0	FALSE	reported	HfOWSF	0.0260101	2	1	TRUE	247173	-0.245198	0.131394	3.48247	0.0620222	0.496177
rs57150750	T	C	T	C	0.24	0.0317574	NA	0.0331388	FALSE	FALSE	FALSE	IOyiv4	0.0166733	0.0568211	outcome	TRUE	reported	textfile	chr1	230719363	AGT	3.31e-19	FALSE	reported	lBWp6y	0.0267922	2	1	TRUE	247173	0.132322	0.0710252	3.4709	0.0624573	0.497594
rs4075736	A	G	A	G	0.06	0.0143788	NA	0.224041	FALSE	FALSE	FALSE	IOyiv4	0.00740514	0.0521701	outcome	TRUE	reported	textfile	chr3	32993106	GLB1	0	FALSE	reported	fsgDEx	0.00905631	2	1	TRUE	247173	0.239646	0.12861	3.47207	0.0624133	0.497594
rs3754450	C	T	C	T	-0.1	0.0117759	NA	0.392651	FALSE	FALSE	FALSE	IOyiv4	0.00619693	0.057397	outcome	TRUE	reported	textfile	chr1	109654510	GSTM4	1.41e-20	FALSE	reported	wxjTh5	0.0107534	2	1	TRUE	247173	-0.117759	0.0632498	3.46631	0.062631	0.497949
rs116977475	T	C	T	C	0.114196	0.0291546	0.0402652	0.0415189	FALSE	FALSE	FALSE	xPX7cl	0.0162891	0.0734813	outcome	TRUE	reported	textfile	9	130627752	AK1	0	TRUE	reported	bWHX33	0.0153494	2	1	TRUE	247173	0.255304	0.146711	3.02823	0.0818274	0.498222
rs13006483	T	G	T	G	-0.155934	0.0116449	0.273696	0.274841	FALSE	FALSE	FALSE	xPX7cl	0.00666691	0.0806949	outcome	TRUE	reported	textfile	2	187522750	ITGAV	3.02e-125	TRUE	reported	fxObuy	0.0065507	2	1	TRUE	247173	-0.0746783	0.0428697	3.03451	0.0815111	0.498222
rs342706	C	T	C	T	-0.866532	-0.0117947	0.277212	0.268131	FALSE	FALSE	FALSE	xPX7cl	0.00678404	0.0821054	outcome	TRUE	reported	textfile	13	92417058	GPC5	1e-200	TRUE	reported	orne3l	0.00690369	2	1	TRUE	247173	0.0136114	0.0078297	3.02214	0.0821348	0.498222
rs3735169	G	A	G	A	0.217323	0.0122026	0.251007	0.248332	FALSE	FALSE	FALSE	xPX7cl	0.00701462	0.0819304	outcome	TRUE	reported	textfile	7	150034378	RARRES2	1e-200	TRUE	reported	fo6bbc	0.00688622	2	1	TRUE	247173	0.0561495	0.0323264	3.01702	0.0823948	0.498222
rs7972	A	G	A	G	-0.44	0.0193751	NA	0.105128	FALSE	FALSE	FALSE	IOyiv4	0.010407	0.0626411	outcome	TRUE	reported	textfile	chr14	77326894	GSTZ1	1.51e-241	FALSE	reported	NZKHN6	0.0132571	2	1	TRUE	247173	-0.0440343	0.0236895	3.45517	0.0630543	0.499256
rs35951582	T	C	T	C	0.19	-0.0139708	NA	0.224033	FALSE	FALSE	FALSE	IOyiv4	0.00735684	0.0575609	outcome	TRUE	reported	textfile	chr6	35816140	CLPS	8.91e-20	FALSE	reported	0ZA3jj	0.0208758	2	1	TRUE	247173	-0.0735307	0.0395541	3.45585	0.0630282	0.499256
rs10941412	A	G	A	G	-0.16	0.0150109	NA	0.17308	FALSE	FALSE	FALSE	IOyiv4	0.00801987	0.0612467	outcome	TRUE	reported	textfile	chr5	38919056	OSMR	6.03e-50	FALSE	reported	9wyPhN	0.0107674	2	1	TRUE	247173	-0.093818	0.0505203	3.44858	0.063306	0.500221
rs34523089	T	C	T	C	0.149482	0.0160643	0.152004	0.148274	FALSE	FALSE	FALSE	xPX7cl	0.00922194	0.081514	outcome	TRUE	reported	textfile	17	56436109	RNF43	3.11e-66	TRUE	reported	EZ1ObI	0.00869544	2	1	TRUE	247173	0.107467	0.0620086	3.00361	0.0830791	0.500559
rs74925227	G	A	G	A	-0.1	0.0260536	NA	0.0641761	FALSE	FALSE	FALSE	IOyiv4	0.0135262	0.0540856	outcome	TRUE	reported	textfile	chr22	38845214	NPTXR	0	FALSE	reported	Dzxsxz	0.0147712	2	1	TRUE	247173	-0.260536	0.140631	3.43222	0.063936	0.501285
rs150524923	A	G	A	G	-0.24	0.0675153	NA	0.011926	FALSE	FALSE	FALSE	IOyiv4	0.0349407	0.0533245	outcome	TRUE	reported	textfile	chr2	108938915	EDAR	1e-10	FALSE	reported	5OAxIu	0.0368547	2	1	TRUE	247173	-0.281314	0.15186	3.43158	0.0639607	0.501285
rs204074	C	T	C	T	-0.1	0.0225512	NA	0.0850879	FALSE	FALSE	FALSE	IOyiv4	0.0118085	0.0561671	outcome	TRUE	reported	textfile	chr1	28865051	EPB41	0	FALSE	reported	UbuGEt	0.0128006	2	1	TRUE	247173	-0.225512	0.121562	3.44144	0.0635804	0.501285
rs4679138	G	A	G	A	-0.25	-0.0120851	NA	0.319827	FALSE	FALSE	FALSE	IOyiv4	0.0065045	0.0631747	outcome	TRUE	reported	textfile	chr3	126992227	PLXNA1	2.95e-182	FALSE	reported	8F9ZMm	0.00868389	2	1	TRUE	247173	0.0483404	0.0260721	3.4377	0.0637245	0.501285
rs11568819	A	G	A	G	0.540787	0.0219026	0.0585672	0.0657907	FALSE	FALSE	FALSE	xPX7cl	0.0127015	0.0846333	outcome	TRUE	reported	textfile	11	102401633	MMP7	1e-200	TRUE	reported	uBQwi5	0.0126472	2	1	TRUE	247173	0.0405013	0.0235061	2.96877	0.0848863	0.501837
rs11574452	A	C	A	C	-0.186739	0.0270434	0.0460824	0.039157	FALSE	FALSE	FALSE	xPX7cl	0.0155563	0.0821376	outcome	TRUE	reported	textfile	4	74846661	PF4	3.92e-36	TRUE	reported	Wk1umH	0.0148783	2	1	TRUE	247173	-0.144819	0.0841006	2.9652	0.0850738	0.501837
rs2225767	C	T	C	T	-0.177399	-0.0108845	0.507389	0.49657	FALSE	FALSE	FALSE	xPX7cl	0.00630818	0.0844453	outcome	TRUE	reported	textfile	1	110503078	CSF1	5.73e-187	TRUE	reported	nu4qBR	0.00608305	2	1	TRUE	247173	0.0613559	0.0356214	2.96681	0.0849892	0.501837
rs3735080	T	C	T	C	-0.600187	-0.0122551	0.225275	0.238585	FALSE	FALSE	FALSE	xPX7cl	0.00708893	0.08385	outcome	TRUE	reported	textfile	7	150217309	GIMAP7	1e-200	TRUE	reported	mhdVDl	0.0072917	2	1	TRUE	247173	0.0204189	0.0118138	2.98733	0.0839182	0.501837
rs6042675	C	G	C	G	-0.0804199	0.0107417	0.406233	0.392352	FALSE	TRUE	FALSE	xPX7cl	0.00618383	0.082375	outcome	TRUE	reported	textfile	20	1485256	NSFL1C	4.86e-39	TRUE	reported	X2mST2	0.00615281	2	1	TRUE	247173	-0.133571	0.0775704	2.96504	0.0850825	0.501837
rs12443020	T	G	T	G	-0.08	0.0126337	NA	0.359533	FALSE	FALSE	FALSE	IOyiv4	0.00651761	0.0525747	outcome	TRUE	reported	textfile	chr15	63923624	DAPK2	1.7e-09	FALSE	reported	wZ9HRe	0.0132795	2	1	TRUE	247173	-0.157922	0.0855836	3.40488	0.0650039	0.508428
rs10412662	C	A	C	A	-0.11	0.0179131	NA	0.129105	FALSE	FALSE	FALSE	IOyiv4	0.00946015	0.0582877	outcome	TRUE	reported	textfile	chr19	47779196	SEPW1	0	FALSE	reported	04CzrQ	0.013772	2	1	TRUE	247173	-0.162846	0.0883851	3.39466	0.0654078	0.508734
rs13082490	C	T	C	T	-0.13	0.0134966	NA	0.255813	FALSE	FALSE	FALSE	IOyiv4	0.00726458	0.0631882	outcome	TRUE	reported	textfile	chr3	2817936	CNTN4	3.31e-43	FALSE	reported	XB0RBy	0.0094332	2	1	TRUE	247173	-0.10382	0.0563869	3.39005	0.065591	0.508734
rs11220480	G	A	G	A	0.09	-0.0148445	NA	0.204294	FALSE	FALSE	FALSE	IOyiv4	0.00773437	0.0549474	outcome	TRUE	reported	textfile	chr11	126407675	TIRAP	1e-10	FALSE	reported	EuVXFH	0.0138722	2	1	TRUE	247173	-0.164939	0.089619	3.38724	0.0657027	0.508734
rs185257	A	C	A	C	0.28	-0.0117239	NA	0.473977	FALSE	FALSE	FALSE	IOyiv4	0.00635558	0.0650879	outcome	TRUE	reported	textfile	chr3	134953443	EPHB1	2.29e-267	FALSE	reported	HFpeTM	0.00801519	2	1	TRUE	247173	-0.0418709	0.0227301	3.39329	0.0654623	0.508734
rs6986917	G	A	G	A	-0.1	-0.0112745	NA	0.417221	FALSE	FALSE	FALSE	IOyiv4	0.00604669	0.0622407	outcome	TRUE	reported	textfile	chr8	60232705	CA8	2.57e-33	FALSE	reported	FPQNk9	0.00831479	2	1	TRUE	247173	0.112745	0.0611893	3.39504	0.0653926	0.508734
rs590314	A	G	A	G	-0.06	0.0124774	NA	0.411791	FALSE	FALSE	FALSE	IOyiv4	0.00650777	0.0551995	outcome	TRUE	reported	textfile	chr1	12163425	TNFRSF1B	1e-10	FALSE	reported	Fc127X	0.00927295	2	1	TRUE	247173	-0.207956	0.113124	3.37933	0.0660189	0.510158
rs11794565	T	C	T	C	0.251007	-0.0114066	0.454	0.451742	FALSE	FALSE	FALSE	xPX7cl	0.0067002	0.0886746	outcome	TRUE	reported	textfile	9	130601277	ENG	1e-200	TRUE	reported	V6ARst	0.00628625	2	1	TRUE	247173	-0.0454435	0.0267175	2.89301	0.0889645	0.510355
rs12058824	A	G	A	G	-0.621184	-0.0190717	0.0808357	0.0798859	FALSE	FALSE	FALSE	xPX7cl	0.0111377	0.0868319	outcome	TRUE	reported	textfile	1	22963050	C1QA	1e-200	TRUE	reported	Lya7xZ	0.0109855	2	1	TRUE	247173	0.0307021	0.017938	2.92946	0.0869765	0.510355
rs12360820	C	A	C	A	0.639082	-0.0142261	0.82236	0.804582	FALSE	FALSE	FALSE	xPX7cl	0.00835266	0.088534	outcome	TRUE	reported	textfile	11	620927	CDHR5	1e-200	TRUE	reported	txKKYm	0.00798501	2	1	TRUE	247173	-0.0222602	0.0130727	2.89952	0.0886062	0.510355
rs2824805	C	G	C	G	0.117783	0.0138699	0.173933	0.192399	FALSE	TRUE	FALSE	xPX7cl	0.00807437	0.0858382	outcome	TRUE	reported	textfile	21	19770734	TMPRSS15	3.45e-49	TRUE	reported	pDnZQL	0.00798944	2	1	TRUE	247173	0.117758	0.0690168	2.91122	0.0879655	0.510355
rs4830563	A	G	A	G	-0.0561531	0.0119005	0.298636	0.299211	FALSE	FALSE	FALSE	xPX7cl	0.00687778	0.0835797	outcome	TRUE	reported	textfile	X	16762158	SYAP1	8.34e-24	TRUE	reported	QTm2HS	0.00558211	2	1	TRUE	247173	-0.21193	0.124281	2.90785	0.0881494	0.510355
rs6904946	C	T	C	T	0.073672	-0.0104618	0.445505	0.467019	FALSE	FALSE	FALSE	xPX7cl	0.00609327	0.0859893	outcome	TRUE	reported	textfile	6	167433948	CEP43	1.33e-32	TRUE	reported	pRPw9U	0.00619605	2	1	TRUE	247173	-0.142005	0.0835659	2.88769	0.089259	0.510355
rs7144945	T	C	T	C	-0.780443	-0.0113791	0.518012	0.533563	FALSE	FALSE	FALSE	xPX7cl	0.00667168	0.0880867	outcome	TRUE	reported	textfile	14	20971442	RNASE10	1e-200	TRUE	reported	XCkUzy	0.00623326	2	1	TRUE	247173	0.0145803	0.00854937	2.90846	0.0881161	0.510355
rs78994380	A	C	A	C	-0.227578	-0.0175185	0.107351	0.109942	FALSE	FALSE	FALSE	xPX7cl	0.0102431	0.0872163	outcome	TRUE	reported	textfile	15	74692412	SEMA7A	2.86e-118	TRUE	reported	bPHIBW	0.00984302	2	1	TRUE	247173	0.076978	0.0451323	2.9091	0.0880811	0.510355
rs9989475	G	A	G	A	0.200769	0.0134824	0.181141	0.174469	FALSE	FALSE	FALSE	xPX7cl	0.00790803	0.0882127	outcome	TRUE	reported	textfile	17	78971176	CHMP6	5.55e-140	TRUE	reported	tg2Cok	0.00797111	2	1	TRUE	247173	0.0671538	0.0394788	2.89343	0.0889412	0.510355
rs215518	G	A	G	A	0.08	-0.0113808	NA	0.45276	FALSE	FALSE	FALSE	IOyiv4	0.00601314	0.0584033	outcome	TRUE	reported	textfile	chr20	2776891	CPXM1	0	FALSE	reported	qnUTS4	0.0106861	2	1	TRUE	247173	-0.14226	0.077529	3.36696	0.0665165	0.512975
rs78135777	A	G	A	G	0.1	0.0331923	NA	0.0495682	FALSE	FALSE	FALSE	IOyiv4	0.0173879	0.0562716	outcome	TRUE	reported	textfile	chr6	43965527	VEGFA	0	FALSE	reported	s6LPTo	0.0151956	2	1	TRUE	247173	0.331923	0.181047	3.36118	0.0667501	0.51375
rs11103571	A	G	A	G	0.3	0.0135218	NA	0.249047	FALSE	FALSE	FALSE	IOyiv4	0.00737301	0.0666592	outcome	TRUE	reported	textfile	chr9	134905553	FCN1	4.79e-219	FALSE	reported	X43eT8	0.00949614	2	1	TRUE	247173	0.0450728	0.0246181	3.35213	0.0671181	0.515553
rs6073645	A	G	A	G	-0.2	-0.0237553	NA	0.0629528	FALSE	FALSE	FALSE	IOyiv4	0.0127765	0.0629853	outcome	TRUE	reported	textfile	chr20	45104924	MATN4	4.47e-25	FALSE	reported	Cp7eF4	0.0193353	2	1	TRUE	247173	0.118776	0.0649062	3.34878	0.0672549	0.515576
rs12546887	T	C	T	C	-0.0558805	-0.0121592	0.598024	0.589862	FALSE	FALSE	FALSE	xPX7cl	0.00705402	0.0847573	outcome	TRUE	reported	textfile	8	10292876	MSRA	4.66e-19	TRUE	reported	0symzn	0.00626453	2	1	TRUE	247173	0.217593	0.128569	2.86427	0.0905665	0.516076
rs17368814	G	A	G	A	-0.743114	-0.0148693	0.120416	0.133997	FALSE	FALSE	FALSE	xPX7cl	0.00880348	0.0912137	outcome	TRUE	reported	textfile	11	102748695	MMP12	1e-200	TRUE	reported	w6fkwy	0.00868223	2	1	TRUE	247173	0.0200095	0.011849	2.85171	0.0912767	0.517192
rs35496925	G	A	G	A	0.145081	0.0242719	0.0557565	0.0574215	FALSE	FALSE	FALSE	xPX7cl	0.0141989	0.0873737	outcome	TRUE	reported	textfile	22	38424607	ANKRD54	6.49e-27	TRUE	reported	uQvvnx	0.0135064	2	1	TRUE	247173	0.167299	0.0991006	2.84993	0.0913778	0.517192
rs72684474	T	A	T	A	-0.114888	-0.0141658	0.158309	0.170482	FALSE	TRUE	FALSE	xPX7cl	0.00834583	0.08963	outcome	TRUE	reported	textfile	8	82399883	FABP4	9.48e-51	TRUE	reported	vNxbul	0.00766785	2	1	TRUE	247173	0.123301	0.0731078	2.8445	0.091687	0.517201
rs11031142	C	T	C	T	0.06	0.0114401	NA	0.439013	FALSE	FALSE	FALSE	IOyiv4	0.00603345	0.0579445	outcome	TRUE	reported	textfile	chr11	4153145	RRM1	0	FALSE	reported	Eov1U7	0.00884964	2	1	TRUE	247173	0.190669	0.104416	3.33446	0.0678425	0.518021
rs1448903	G	A	G	A	0.63	0.0205348	NA	0.0979619	FALSE	FALSE	FALSE	IOyiv4	0.0112447	0.067824	outcome	TRUE	reported	textfile	chr2	206444237	ADAM23	0	FALSE	reported	1tbdMT	0	2	1	TRUE	247173	0.0325949	0.0178488	3.33491	0.067824	0.518021
rs11761540	T	C	T	C	-0.153752	-0.0111098	0.34949	0.34337	FALSE	FALSE	FALSE	xPX7cl	0.00658813	0.0917319	outcome	TRUE	reported	textfile	7	157907394	PTPRN2	1.4e-128	TRUE	reported	NOujfp	0.00637337	2	1	TRUE	247173	0.0722577	0.0429536	2.82989	0.0925248	0.518447
rs31226	C	T	C	T	-0.128196	0.0104495	0.600226	0.59829	FALSE	FALSE	FALSE	xPX7cl	0.00618801	0.0912842	outcome	TRUE	reported	textfile	5	53327571	FST	4.66e-95	TRUE	reported	Fmr8x7	0.00619735	2	1	TRUE	247173	-0.0815115	0.0484305	2.8327	0.0923628	0.518447
rs17001208	C	T	C	T	0.67	0.0265505	NA	0.0468896	FALSE	FALSE	FALSE	IOyiv4	0.0145575	0.0681768	outcome	TRUE	reported	textfile	chr4	75915873	NAAA	0	FALSE	reported	86YM3x	0	2	1	TRUE	247173	0.0396276	0.0217276	3.32638	0.0681768	0.519291
rs2672592	T	G	T	G	-0.09	0.0118375	NA	0.35729	FALSE	FALSE	FALSE	IOyiv4	0.0064153	0.0650096	outcome	TRUE	reported	textfile	chr10	122471234	PLEKHA1	2.34e-29	FALSE	reported	bu4wi2	0.00800076	2	1	TRUE	247173	-0.131527	0.0722337	3.31552	0.0686284	0.519904
rs883138	C	A	C	A	0.25	0.0126841	NA	0.252573	FALSE	FALSE	FALSE	IOyiv4	0.00694858	0.0679366	outcome	TRUE	reported	textfile	chr7	150345704	RARRES2	1.91e-159	FALSE	reported	3f3FqY	0.00929186	2	1	TRUE	247173	0.0507365	0.0278582	3.31692	0.0685704	0.519904
rs10411704	T	G	T	G	-0.291387	-0.0131753	0.796822	0.793237	FALSE	FALSE	FALSE	xPX7cl	0.00785462	0.0934661	outcome	TRUE	reported	textfile	19	35800662	CD22	1e-200	TRUE	reported	IFgpgW	0.00722285	2	1	TRUE	247173	0.0452157	0.0269793	2.80878	0.0937494	0.520699
rs11074359	T	C	T	C	-0.130136	-0.0104527	0.629246	0.632596	FALSE	FALSE	FALSE	xPX7cl	0.00623122	0.0934496	outcome	TRUE	reported	textfile	16	19085298	COQ7	9.81e-94	TRUE	reported	24Z73t	0.00633628	2	1	TRUE	247173	0.0803215	0.0480418	2.79528	0.0945425	0.520699
rs111949142	A	T	A	T	0.672424	0.0153686	0.179839	0.141647	FALSE	TRUE	FALSE	xPX7cl	0.00919035	0.0944742	outcome	TRUE	reported	textfile	19	54870191	LAIR1	1e-200	TRUE	reported	LXGqWN	0.00785509	2	1	TRUE	247173	0.0228555	0.0136701	2.79537	0.0945371	0.520699
rs1805147	T	C	T	C	-0.655617	0.0526228	0.03145	0.0169386	FALSE	FALSE	FALSE	xPX7cl	0.0314631	0.0944215	outcome	TRUE	reported	textfile	X	46719498	RP2	1e-200	TRUE	reported	CJnP95	0.0146706	2	1	TRUE	247173	-0.0802645	0.0480237	2.79342	0.0946523	0.520699
rs2116546	C	T	C	T	-0.386754	0.010766	0.291642	0.312799	FALSE	FALSE	FALSE	xPX7cl	0.0064459	0.094879	outcome	TRUE	reported	textfile	2	166723533	GALNT3	1e-200	TRUE	reported	3Y9ja1	0.00677613	2	1	TRUE	247173	-0.0278367	0.0166738	2.78719	0.0950204	0.520699
rs2166631	T	C	T	C	-0.157211	0.0119804	0.234269	0.2235	FALSE	FALSE	FALSE	xPX7cl	0.00716404	0.0944655	outcome	TRUE	reported	textfile	10	73472882	CDH23	1.78e-97	TRUE	reported	YivVoR	0.00750317	2	1	TRUE	247173	-0.0762059	0.0457145	2.77888	0.0955149	0.520699
rs2609983	A	G	A	G	-0.289438	-0.00996558	0.485206	0.482056	FALSE	FALSE	FALSE	xPX7cl	0.00598706	0.0960083	outcome	TRUE	reported	textfile	8	57385366	PENK	1e-200	TRUE	reported	1ByKgv	0.00603245	2	1	TRUE	247173	0.0344308	0.0206976	2.7673	0.0962082	0.520699
rs3773862	T	C	T	C	-0.404328	-0.0113701	0.442192	0.449554	FALSE	FALSE	FALSE	xPX7cl	0.00678167	0.0936232	outcome	TRUE	reported	textfile	3	196739538	MELTF	1e-200	TRUE	reported	INXHwe	0.00615705	2	1	TRUE	247173	0.0281209	0.0167782	2.80911	0.0937301	0.520699
rs429358	C	T	C	T	-0.989696	-0.0147046	0.15891	0.142948	FALSE	FALSE	FALSE	xPX7cl	0.00883567	0.0960663	outcome	TRUE	reported	textfile	19	45411941	APOE	1e-200	TRUE	reported	f9lBes	0.00828304	2	1	TRUE	247173	0.0148577	0.00892852	2.76913	0.0960986	0.520699
rs5370	T	G	T	G	0.261816	-0.0121854	0.223027	0.210905	FALSE	FALSE	FALSE	xPX7cl	0.00729889	0.0950203	outcome	TRUE	reported	textfile	6	12296255	EDN1	1e-200	TRUE	reported	5D7fpu	0.00725055	2	1	TRUE	247173	-0.0465419	0.0279077	2.78125	0.0953736	0.520699
rs757262	T	C	T	C	-0.270304	0.0118864	0.224356	0.245807	FALSE	FALSE	FALSE	xPX7cl	0.00714041	0.0959802	outcome	TRUE	reported	textfile	6	30114955	TRIM40	1e-200	TRUE	reported	ovom7H	0.00749342	2	1	TRUE	247173	-0.0439741	0.0264443	2.76521	0.096334	0.520699
rs17050272	A	G	A	G	0.354843	0.0103101	0.397802	0.417764	FALSE	FALSE	FALSE	xPX7cl	0.0062111	0.0969256	outcome	TRUE	reported	textfile	2	121306440	INHBB	1e-200	TRUE	reported	XRrF5s	0.00610678	2	1	TRUE	247173	0.0290553	0.0175109	2.75317	0.0970619	0.522007
rs34570682	A	G	A	G	-0.711417	0.0109926	0.298769	0.303688	FALSE	FALSE	FALSE	xPX7cl	0.00662682	0.097156	outcome	TRUE	reported	textfile	2	208978937	CRYGD	1e-200	TRUE	reported	HuFrOl	0.00672293	2	1	TRUE	247173	-0.0154517	0.0093161	2.75094	0.0971971	0.522007
rs4676225	G	A	G	A	-0.28	-0.0131093	NA	0.244393	FALSE	FALSE	FALSE	IOyiv4	0.00721735	0.0693156	outcome	TRUE	reported	textfile	chr2	108993309	EDAR	5.37e-207	FALSE	reported	5OAxIu	0.00911996	2	1	TRUE	247173	0.0468189	0.0258213	3.28765	0.069803	0.527766
rs156265	G	C	G	C	-0.133131	0.014878	0.140072	0.164288	FALSE	TRUE	FALSE	xPX7cl	0.00896111	0.0968564	outcome	TRUE	reported	textfile	3	38170810	ACAA1	3.57e-50	TRUE	reported	SrtAcI	0.00893818	2	1	TRUE	247173	-0.111755	0.0677274	2.72273	0.0989288	0.529616
rs6850206	T	C	T	C	-0.29	0.0145515	NA	0.189873	FALSE	FALSE	FALSE	IOyiv4	0.00802156	0.0696695	outcome	TRUE	reported	textfile	chr4	7433994	PSAPL1	2.45e-160	FALSE	reported	q39ijr	0.0107482	2	1	TRUE	247173	-0.0501777	0.027723	3.27598	0.0703009	0.530046
rs8059305	C	A	C	A	0.21	0.0158433	NA	0.146113	FALSE	FALSE	FALSE	IOyiv4	0.00870227	0.0686685	outcome	TRUE	reported	textfile	chr16	68002763	DPEP2	2.4e-60	FALSE	reported	U8zpRj	0.0128156	2	1	TRUE	247173	0.0754443	0.0416943	3.27415	0.0703795	0.530046
rs13236689	G	T	G	T	0.265993	-0.0107795	0.417067	0.464933	FALSE	FALSE	FALSE	xPX7cl	0.00658016	0.101382	outcome	TRUE	reported	textfile	7	80236014	CD36	1e-200	TRUE	reported	Imwv8D	0.00610637	2	1	TRUE	247173	-0.0405257	0.0247556	2.67987	0.101624	0.530838
rs13267597	G	T	G	T	-0.250327	-0.0107739	0.316355	0.341851	FALSE	FALSE	FALSE	xPX7cl	0.00659057	0.102102	outcome	TRUE	reported	textfile	8	120654225	ENPP2	1e-200	TRUE	reported	kQrSsw	0.00539709	2	1	TRUE	247173	0.0430393	0.0263442	2.66908	0.102315	0.530838
rs16956892	G	C	G	C	0.052498	0.0111976	0.278159	0.285535	FALSE	TRUE	FALSE	xPX7cl	0.00665967	0.0926844	outcome	TRUE	reported	textfile	17	46523919	SKAP1	0	TRUE	reported	M0bcNH	0.00679904	2	1	TRUE	247173	0.213296	0.129828	2.69913	0.100403	0.530838
rs17855739	T	C	T	C	-1.11528	-0.0243069	0.0511506	0.0462399	FALSE	FALSE	FALSE	xPX7cl	0.014816	0.100884	outcome	TRUE	reported	textfile	19	5831840	FUT3_FUT5	1e-200	TRUE	reported	YnHFIw	0.013289	2	1	TRUE	247173	0.0217944	0.0132871	2.69048	0.100949	0.530838
rs199825459	G	A	G	A	-1.965	0.0642011	0.00822755	0.00928784	FALSE	FALSE	FALSE	xPX7cl	0.0390071	0.099788	outcome	TRUE	reported	textfile	20	57572709	CTSZ	1e-200	TRUE	reported	tbLOen	0.0322234	2	1	TRUE	247173	-0.0326723	0.0198582	2.70696	0.0999114	0.530838
rs2239705	A	G	A	G	0.200452	0.0130736	0.159655	0.164215	FALSE	FALSE	FALSE	xPX7cl	0.00797231	0.10103	outcome	TRUE	reported	textfile	6	31513402	ATP6V1G2	8.69e-120	TRUE	reported	oxhDlv	0.00861376	2	1	TRUE	247173	0.0652208	0.0398703	2.67592	0.101877	0.530838
rs2239785	A	G	A	G	-0.306075	0.012398	0.797158	0.801554	FALSE	FALSE	FALSE	xPX7cl	0.00754263	0.100234	outcome	TRUE	reported	textfile	22	36661330	APOL1	1e-200	TRUE	reported	RVEpzD	0.00684398	2	1	TRUE	247173	-0.0405063	0.0246597	2.69817	0.100464	0.530838
rs2295829	C	G	C	G	0.752122	0.0114156	0.392728	0.384449	FALSE	TRUE	FALSE	xPX7cl	0.00698195	0.102046	outcome	TRUE	reported	textfile	14	103389003	AMN	1e-200	TRUE	reported	QklFHn	0.00694275	2	1	TRUE	247173	0.0151778	0.00928405	2.67266	0.102086	0.530838
rs7799945	G	A	G	A	0.0679369	-0.0108522	0.321284	0.316121	FALSE	FALSE	FALSE	xPX7cl	0.00654173	0.0971319	outcome	TRUE	reported	textfile	7	44109802	DBNL	1.41e-25	TRUE	reported	tJiXwo	0.00649891	2	1	TRUE	247173	-0.15974	0.0974963	2.68441	0.101335	0.530838
rs9457699	G	T	G	T	0.1569	-0.0107638	0.300594	0.29943	FALSE	FALSE	FALSE	xPX7cl	0.00654847	0.100236	outcome	TRUE	reported	textfile	6	160071652	SOD2	6.01e-131	TRUE	reported	dKlUNv	0.00644391	2	1	TRUE	247173	-0.0686028	0.0418316	2.68952	0.10101	0.530838
rs16930057	A	G	A	G	-0.11	0.0140427	NA	0.187935	FALSE	FALSE	FALSE	IOyiv4	0.00766198	0.0668349	outcome	TRUE	reported	textfile	chr8	62993563	GGH	5.25e-25	FALSE	reported	O8XZcY	0.0106503	2	1	TRUE	247173	-0.127661	0.0707425	3.25654	0.0711389	0.530901
rs78659043	T	C	T	C	0.12	0.0205079	NA	0.157376	FALSE	FALSE	FALSE	IOyiv4	0.0111566	0.0660353	outcome	TRUE	reported	textfile	chr19	51642193	SIGLEC5	3.55e-20	FALSE	reported	41a8Mp	0.0130421	2	1	TRUE	247173	0.170899	0.0948088	3.24923	0.0714569	0.530901
rs73219733	T	C	T	C	-0.19	-0.0176471	NA	0.104952	FALSE	FALSE	FALSE	IOyiv4	0.00967427	0.0681337	outcome	TRUE	reported	textfile	chr4	1019846	IDUA	4.9e-34	FALSE	reported	A2zFjw	0.0156213	2	1	TRUE	247173	0.0928792	0.0514867	3.25422	0.0712396	0.530901
rs13045804	C	T	C	T	0.24	0.0120782	NA	0.366729	FALSE	FALSE	FALSE	IOyiv4	0.00668435	0.0707729	outcome	TRUE	reported	textfile	chr20	23751016	CST1	1.07e-163	FALSE	reported	NPi3dc	0.00880215	2	1	TRUE	247173	0.0503257	0.0279125	3.25073	0.0713918	0.530901
rs13045804	C	T	C	T	0.29	0.0120782	NA	0.366729	FALSE	FALSE	FALSE	IOyiv4	0.00668435	0.0707729	outcome	TRUE	reported	textfile	chr20	23751016	CST2	3.09e-224	FALSE	reported	4yaOPP	0.00907172	2	1	TRUE	247173	0.0416488	0.0230863	3.2546	0.0712231	0.530901
rs3024997	A	G	A	G	0.07	-0.0120059	NA	0.312175	FALSE	FALSE	FALSE	IOyiv4	0.00649006	0.0643304	outcome	TRUE	reported	textfile	chr6	43777370	VEGFA	3.89e-17	FALSE	reported	s6LPTo	0.00831734	2	1	TRUE	247173	-0.171512	0.0949284	3.26436	0.0708007	0.530901
rs7019909	T	C	T	C	0.3	-0.0178193	NA	0.110925	FALSE	FALSE	FALSE	IOyiv4	0.00984786	0.0703804	outcome	TRUE	reported	textfile	chr9	33113324	B4GALT1	5.37e-99	FALSE	reported	jBmb5P	0.0142055	2	1	TRUE	247173	-0.0593975	0.0329465	3.25027	0.0714119	0.530901
rs10225292	C	T	C	T	-0.055224	0.0108948	0.378961	0.417231	FALSE	FALSE	FALSE	xPX7cl	0.00659665	0.0986233	outcome	TRUE	reported	textfile	7	156173238	SHH	2.67e-17	TRUE	reported	dVhxzp	0.00652754	2	1	TRUE	247173	-0.197284	0.121707	2.62753	0.105025	0.532644
rs12917707	T	G	T	G	-0.950875	-0.0136786	0.173039	0.174279	FALSE	FALSE	FALSE	xPX7cl	0.00844969	0.105485	outcome	TRUE	reported	textfile	16	20367690	UMOD	1e-200	TRUE	reported	w0PoU6	0.00770041	2	1	TRUE	247173	0.0143852	0.00888699	2.62015	0.105515	0.532644
rs17013212	T	C	T	C	-0.167718	0.0141058	0.141335	0.145074	FALSE	FALSE	FALSE	xPX7cl	0.00862704	0.102036	outcome	TRUE	reported	textfile	4	88754060	MEPE	6.07e-93	TRUE	reported	vRntvZ	0.00820156	2	1	TRUE	247173	-0.0841041	0.0516019	2.65645	0.103131	0.532644
rs1729405	T	C	T	C	0.136455	-0.0102056	0.523936	0.521444	FALSE	FALSE	FALSE	xPX7cl	0.00627592	0.103918	outcome	TRUE	reported	textfile	11	116678760	APOA4	4.16e-108	TRUE	reported	unsdc6	0.00617791	2	1	TRUE	247173	-0.0747907	0.046117	2.6301	0.104855	0.532644
rs3761376	A	G	A	G	-0.286687	0.0124512	0.241878	0.253798	FALSE	FALSE	FALSE	xPX7cl	0.00763736	0.103038	outcome	TRUE	reported	textfile	21	43787038	TFF1	1e-200	TRUE	reported	6v9zIM	0.00684677	2	1	TRUE	247173	-0.0434313	0.0266603	2.65386	0.103299	0.532644
rs5745687	T	C	T	C	-0.183077	0.0209861	0.062969	0.0624136	FALSE	FALSE	FALSE	xPX7cl	0.0128897	0.103496	outcome	TRUE	reported	textfile	7	81359051	HGF	7.77e-52	TRUE	reported	VxrKAE	0.0120856	2	1	TRUE	247173	-0.11463	0.0708111	2.62055	0.105488	0.532644
rs641153	A	G	A	G	0.621564	0.0173944	0.099331	0.0851451	FALSE	FALSE	FALSE	xPX7cl	0.0107285	0.104947	outcome	TRUE	reported	textfile	6	31914180	CFB	1e-200	TRUE	reported	kWcUnx	0.0100903	2	1	TRUE	247173	0.0279849	0.0172665	2.62689	0.105068	0.532644
rs9903158	C	T	C	T	-0.997107	0.022734	0.0550921	0.0750807	FALSE	FALSE	FALSE	xPX7cl	0.0139683	0.103621	outcome	TRUE	reported	textfile	17	34312337	CCL14	1e-200	TRUE	reported	8UjFHF	0.0131363	2	1	TRUE	247173	-0.0228	0.014012	2.64769	0.103701	0.532644
rs35232720	T	C	T	C	-0.14	0.025125	NA	0.0541988	FALSE	FALSE	FALSE	IOyiv4	0.0134706	0.0621573	outcome	TRUE	reported	textfile	chr1	9991107	RBP7	0	FALSE	reported	aIjkhH	0.0205586	2	1	TRUE	247173	-0.179464	0.0997623	3.2361	0.0720319	0.533119
rs2062305	A	G	A	G	-0.114206	-0.00987038	0.522522	0.535375	FALSE	FALSE	FALSE	xPX7cl	0.00608431	0.104746	outcome	TRUE	reported	textfile	13	43052880	TNFSF11	1.51e-80	TRUE	reported	ajEw4A	0.00600884	2	1	TRUE	247173	0.0864261	0.0534685	2.61272	0.10601	0.53354
rs33966350	A	G	A	G	-0.320886	-0.0442615	0.0122316	0.0135153	FALSE	FALSE	FALSE	xPX7cl	0.0271512	0.103063	outcome	TRUE	reported	textfile	4	111431444	ENPEP	3.42e-29	TRUE	reported	gfnVAD	0.0286109	2	1	TRUE	247173	0.137935	0.0855025	2.60251	0.106695	0.53379
rs848217	G	A	G	A	-0.0436634	-0.00996899	0.496827	0.502286	FALSE	FALSE	FALSE	xPX7cl	0.00601341	0.0973588	outcome	TRUE	reported	textfile	1	16272250	ZBTB17	0	TRUE	reported	cEmqBk	0.00613127	2	1	TRUE	247173	0.228315	0.141404	2.60701	0.106392	0.53379
rs10817342	T	C	T	C	0.588142	-0.00981023	0.386549	0.402105	FALSE	FALSE	FALSE	xPX7cl	0.00612219	0.109066	outcome	TRUE	reported	textfile	9	115199507	HSDL2	1e-200	TRUE	reported	MRPjET	0.00632748	2	1	TRUE	247173	-0.01668	0.0104109	2.56694	0.109119	0.53467
rs117133715	T	C	T	C	0.37262	0.0224954	0.0687366	0.044	FALSE	FALSE	FALSE	xPX7cl	0.0140356	0.108994	outcome	TRUE	reported	textfile	19	7801560	CLEC4G	1e-200	TRUE	reported	TX1ykL	0.0117894	2	1	TRUE	247173	0.0603708	0.0377159	2.56216	0.109449	0.53467
rs1883832	C	T	C	T	0.420751	0.0111131	0.756255	0.744455	FALSE	FALSE	FALSE	xPX7cl	0.00693849	0.109231	outcome	TRUE	reported	textfile	20	44746982	CD40	1e-200	TRUE	reported	k8Hj2L	0.0071451	2	1	TRUE	247173	0.0264125	0.0164968	2.56341	0.109362	0.53467
rs2229092	C	A	C	A	-1.50724	-0.0203482	0.0608918	0.0596458	FALSE	FALSE	FALSE	xPX7cl	0.0127186	0.109626	outcome	TRUE	reported	textfile	6	31540757	LTA	1e-200	TRUE	reported	1MyxCo	0.0125701	2	1	TRUE	247173	0.0135003	0.00843911	2.55915	0.109658	0.53467
rs36206512	C	A	C	A	-0.549965	0.0307257	0.0333673	0.0339555	FALSE	FALSE	FALSE	xPX7cl	0.0190982	0.107655	outcome	TRUE	reported	textfile	X	135730217	CD40LG	1e-200	TRUE	reported	UUenUY	0.0144882	2	1	TRUE	247173	-0.0558685	0.0347575	2.58367	0.107971	0.53467
rs3917265	C	T	C	T	-0.419897	0.00976345	0.538432	0.53297	FALSE	FALSE	FALSE	xPX7cl	0.00609163	0.108986	outcome	TRUE	reported	textfile	2	102778461	IL1RL2	1e-200	TRUE	reported	OBqO8P	0.00592996	2	1	TRUE	247173	-0.023252	0.0145111	2.56754	0.109077	0.53467
rs72689399	T	C	T	C	-0.708717	-0.0425172	0.0151647	0.0129031	FALSE	FALSE	FALSE	xPX7cl	0.0265443	0.109213	outcome	TRUE	reported	textfile	1	167038121	GPA33	7.33e-192	TRUE	reported	bdhjdM	0.0239867	2	1	TRUE	247173	0.0599917	0.037509	2.55806	0.109733	0.53467
rs10922153	T	G	T	G	-0.17	0.010947	NA	0.503093	FALSE	FALSE	FALSE	IOyiv4	0.00605981	0.0708405	outcome	TRUE	reported	textfile	chr1	197009485	CFHR5	1.15e-61	FALSE	reported	0MrPCw	0.0102595	2	1	TRUE	247173	-0.0643944	0.0358572	3.2251	0.0725172	0.535683
rs2544809	C	T	C	T	-0.0508892	-0.00987626	0.553889	0.545911	FALSE	FALSE	FALSE	xPX7cl	0.0060712	0.103793	outcome	TRUE	reported	textfile	5	176885499	DBN1	1.52e-16	TRUE	reported	EVZyB1	0.00616496	2	1	TRUE	247173	0.194074	0.121597	2.54735	0.11048	0.535806
rs55797991	T	C	T	C	-0.0590917	0.0146117	0.151847	0.152105	FALSE	FALSE	FALSE	xPX7cl	0.00891345	0.101155	outcome	TRUE	reported	textfile	4	100771395	DNAJB14	0	TRUE	reported	eWM8iu	0.00864697	2	1	TRUE	247173	-0.247271	0.15512	2.54103	0.110922	0.535806
rs9621	A	G	A	G	0.97492	-0.0271571	0.0398487	0.0366286	FALSE	FALSE	FALSE	xPX7cl	0.0170175	0.110525	outcome	TRUE	reported	textfile	19	42231159	CEACAM5	1e-200	TRUE	reported	yZ08Ct	0.0155968	2	1	TRUE	247173	-0.0278558	0.017461	2.54503	0.110642	0.535806
rs10824796	A	G	A	G	-0.38	-0.0132724	NA	0.217633	FALSE	FALSE	FALSE	IOyiv4	0.00724697	0.0670342	outcome	TRUE	reported	textfile	chr10	52774853	MBL2	2.75e-17	FALSE	reported	oXI6Dp	0.0449356	2	1	TRUE	247173	0.0349274	0.0195131	3.20392	0.0734622	0.535847
rs10418607	C	A	C	A	-0.13	-0.011676	NA	0.454593	FALSE	FALSE	FALSE	IOyiv4	0.0064698	0.0711218	outcome	TRUE	reported	textfile	chr19	54346074	LILRA4	2.75e-48	FALSE	reported	7BbjDH	0.0089033	2	1	TRUE	247173	0.0898157	0.0501464	3.20793	0.0732821	0.535847
rs11710264	C	T	C	T	-0.14	-0.0111007	NA	0.441253	FALSE	FALSE	FALSE	IOyiv4	0.00618258	0.0725779	outcome	TRUE	reported	textfile	chr3	46620089	TDGF1	2.69e-109	FALSE	reported	qiQiDt	0.0063032	2	1	TRUE	247173	0.0792905	0.0443053	3.2028	0.0735121	0.535847
rs2511504	C	T	C	T	0.36	-0.0113921	NA	0.395931	FALSE	FALSE	FALSE	IOyiv4	0.00635206	0.0729021	outcome	TRUE	reported	textfile	chr11	131326501	NTM	0	FALSE	reported	CorXWw	0	2	1	TRUE	247173	-0.0316446	0.0176446	3.21644	0.0729021	0.535847
rs13045804	C	T	C	T	-0.13	0.0120782	NA	0.366729	FALSE	FALSE	FALSE	IOyiv4	0.00668435	0.0707729	outcome	TRUE	reported	textfile	chr20	23751016	CST4	6.76e-42	FALSE	reported	5Q6RWG	0.00958586	2	1	TRUE	247173	-0.092909	0.0518725	3.20805	0.0732767	0.535847
rs3732298	G	A	G	A	0.26	0.0714	NA	0.0147663	FALSE	FALSE	FALSE	IOyiv4	0.0390216	0.0672862	outcome	TRUE	reported	textfile	chr2	74891195	HK2	1.45e-19	FALSE	reported	LgTGuO	0.0287331	2	1	TRUE	247173	0.274616	0.153121	3.21649	0.0728996	0.535847
rs78461353	T	C	T	C	0.17	-0.0423845	NA	0.0179131	FALSE	FALSE	FALSE	IOyiv4	0.0226645	0.061473	outcome	TRUE	reported	textfile	chr20	2174724	TGM3	1.8e-09	FALSE	reported	Ywk2RH	0.0282539	2	1	TRUE	247173	-0.24932	0.139612	3.18912	0.0741299	0.538314
rs12695049	C	T	C	T	-0.2	-0.0112068	NA	0.410367	FALSE	FALSE	FALSE	IOyiv4	0.0062673	0.0737543	outcome	TRUE	reported	textfile	chr3	195268211	XXYLT1	6.92e-127	FALSE	reported	qMdcxn	0.00834653	2	1	TRUE	247173	0.0560339	0.0314236	3.17972	0.0745576	0.538378
rs28419585	C	T	C	T	-0.18	-0.0120816	NA	0.305681	FALSE	FALSE	FALSE	IOyiv4	0.00673868	0.0729933	outcome	TRUE	reported	textfile	chr1	201999135	RNPEP	4.57e-69	FALSE	reported	eX4t4v	0.0102477	2	1	TRUE	247173	0.06712	0.0376316	3.18125	0.0744878	0.538378
rs7645682	C	T	C	T	0.13	-0.012854	NA	0.283064	FALSE	FALSE	FALSE	IOyiv4	0.00715708	0.072497	outcome	TRUE	reported	textfile	chr3	2252961	CNTN4	2e-41	FALSE	reported	XB0RBy	0.00964246	2	1	TRUE	247173	-0.0988769	0.0555408	3.16932	0.0750338	0.53879
rs1675513	G	A	G	A	-0.19	-0.0156102	NA	0.175558	FALSE	FALSE	FALSE	IOyiv4	0.00871369	0.0732195	outcome	TRUE	reported	textfile	chr3	98589854	CPOX	5.62e-58	FALSE	reported	tBPEAA	0.0118373	2	1	TRUE	247173	0.0821591	0.0461463	3.16984	0.0750097	0.53879
rs112147436	G	A	G	A	-0.84	0.0793972	0.87	0.00807042	FALSE	FALSE	FALSE	IOyiv4	0.0443923	0.0736896	outcome	TRUE	reported	textfile	chr15	69196438	GLCE	2.75e-91	FALSE	reported	e3nwfq	0.0414558	2	1	TRUE	247173	-0.0945205	0.0530534	3.17413	0.074813	0.53879
rs17522953	C	G	C	G	0.219874	0.00981161	0.601277	0.617915	FALSE	TRUE	FALSE	xPX7cl	0.00616837	0.111692	outcome	TRUE	reported	textfile	3	33138764	GLB1	1e-200	TRUE	reported	PJHww4	0.00606978	2	1	TRUE	247173	0.0446238	0.0280812	2.52524	0.112038	0.539643
rs1034270	T	C	T	C	-0.366869	-0.0139038	0.844608	0.840841	FALSE	FALSE	FALSE	xPX7cl	0.0087753	0.113097	outcome	TRUE	reported	textfile	13	102108397	ITGBL1	1e-200	TRUE	reported	14cRQZ	0.00809795	2	1	TRUE	247173	0.0378985	0.0239341	2.50733	0.113318	0.541157
rs12608573	G	C	G	C	0.843766	0.0119165	0.215963	0.251201	FALSE	TRUE	FALSE	xPX7cl	0.00751178	0.112655	outcome	TRUE	reported	textfile	19	55391374	FCAR	1e-200	TRUE	reported	GnUYvU	0.0074558	2	1	TRUE	247173	0.014123	0.00890355	2.51609	0.11269	0.541157
rs8046218	T	C	T	C	0.24818	-0.010999	0.328292	0.312456	FALSE	FALSE	FALSE	xPX7cl	0.00693479	0.112725	outcome	TRUE	reported	textfile	16	2908703	PRSS22	1e-200	TRUE	reported	v2djS1	0.00662973	2	1	TRUE	247173	-0.0443187	0.0279676	2.51109	0.113048	0.541157
rs10401670	T	C	T	C	0.17	0.0138436	NA	0.431092	FALSE	FALSE	FALSE	IOyiv4	0.0077736	0.0749368	outcome	TRUE	reported	textfile	chr19	7677916	RETN	3.16e-91	FALSE	reported	FkzZGZ	0.00839269	2	1	TRUE	247173	0.0814331	0.0459034	3.1471	0.0760619	0.543138
rs7854413	C	T	C	T	-0.22	-0.019943	NA	0.102169	FALSE	FALSE	FALSE	IOyiv4	0.0111555	0.07382	outcome	TRUE	reported	textfile	chr9	5557708	PDCD1LG2	5.5e-48	FALSE	reported	bdoQF1	0.0151159	2	1	TRUE	247173	0.0906498	0.0510878	3.14847	0.0759984	0.543138
rs12683555	T	G	T	G	0.213018	-0.0106931	0.259129	0.259758	FALSE	FALSE	FALSE	xPX7cl	0.00680685	0.116197	outcome	TRUE	reported	textfile	9	72594981	MAMDC2	1e-200	TRUE	reported	fjKdF8	0.00668695	2	1	TRUE	247173	-0.0501983	0.0319932	2.46186	0.11664	0.543332
rs190749747	G	C	G	C	-0.90262	0.0529298	0.0103094	0.00974557	FALSE	TRUE	FALSE	xPX7cl	0.0336545	0.115779	outcome	TRUE	reported	textfile	14	25076303	GZMH	1.09e-189	TRUE	reported	2Vm2NM	0.0307257	2	1	TRUE	247173	-0.0586402	0.0373387	2.46644	0.116301	0.543332
rs2071699	A	G	A	G	-0.163048	0.0379308	0.0188233	0.0562052	FALSE	FALSE	FALSE	xPX7cl	0.0234998	0.106508	outcome	TRUE	reported	textfile	19	49254504	FUT1	0	TRUE	reported	qPBpnn	0.0230001	2	1	TRUE	247173	-0.232636	0.147817	2.47688	0.115531	0.543332
rs2235503	A	C	A	C	0.736645	0.0132789	0.198426	0.182437	FALSE	FALSE	FALSE	xPX7cl	0.00845966	0.116492	outcome	TRUE	reported	textfile	16	810593	MSLN	1e-200	TRUE	reported	H8M64z	0.00752183	2	1	TRUE	247173	0.0180262	0.0114855	2.46323	0.116539	0.543332
rs2572925	T	C	T	C	-0.43352	0.0103522	0.403627	0.37088	FALSE	FALSE	FALSE	xPX7cl	0.00656351	0.114741	outcome	TRUE	reported	textfile	8	143867905	LY6D	1e-200	TRUE	reported	zzGfPP	0.00613627	2	1	TRUE	247173	-0.0238794	0.0151438	2.48643	0.114832	0.543332
rs4247303	A	G	A	G	-0.688213	0.00951322	0.484868	0.496751	FALSE	FALSE	FALSE	xPX7cl	0.00605062	0.115888	outcome	TRUE	reported	textfile	2	85554080	TGOLN2	1e-200	TRUE	reported	EO7kAX	0.00598766	2	1	TRUE	247173	-0.0138231	0.00879261	2.47157	0.115922	0.543332
rs4751995	G	A	G	A	1.13311	-0.00976446	0.517857	0.522606	FALSE	FALSE	FALSE	xPX7cl	0.00619697	0.115099	outcome	TRUE	reported	textfile	10	118397884	PNLIPRP2	1e-200	TRUE	reported	Dc1mYw	0.00617526	2	1	TRUE	247173	-0.0086174	0.0054692	2.48259	0.115112	0.543332
rs587668	T	C	T	C	-0.0564705	0.0104975	0.698153	0.707104	FALSE	FALSE	FALSE	xPX7cl	0.006567	0.109927	outcome	TRUE	reported	textfile	4	20190972	SLIT2	2.81e-16	TRUE	reported	cxE4Ys	0.0069025	2	1	TRUE	247173	-0.185893	0.11849	2.4613	0.116682	0.543332
rs883273	A	C	A	C	0.0859166	-0.0107123	0.32257	0.331782	FALSE	FALSE	FALSE	xPX7cl	0.00675354	0.112699	outcome	TRUE	reported	textfile	6	154630541	IPCEF1	2.05e-39	TRUE	reported	UNKV4Q	0.00654059	2	1	TRUE	247173	-0.124683	0.0791767	2.4798	0.115317	0.543332
rs1799886	C	T	C	T	0.2	0.0118518	NA	0.433982	FALSE	FALSE	FALSE	IOyiv4	0.00667081	0.0756232	outcome	TRUE	reported	textfile	chr7	142800839	PRSS2	1.2e-124	FALSE	reported	fZNxvL	0.00842239	2	1	TRUE	247173	0.059259	0.0334473	3.13897	0.0764421	0.544844
rs117071810	A	C	A	C	0.46	0.024765	NA	0.0501573	FALSE	FALSE	FALSE	IOyiv4	0.0139567	0.0759952	outcome	TRUE	reported	textfile	chr14	47667883	MDGA2	1.95e-127	FALSE	reported	hDrE1e	0.0191549	2	1	TRUE	247173	0.0538369	0.0304234	3.13144	0.076796	0.545351
rs7598172	G	T	G	T	0.05	0.0112657	NA	0.484379	FALSE	FALSE	FALSE	IOyiv4	0.0061097	0.0651976	outcome	TRUE	reported	textfile	chr2	216813276	IGFBP5	3e-10	FALSE	reported	mpX9l0	0.00790357	2	1	TRUE	247173	0.225313	0.127279	3.13375	0.0766874	0.545351
rs3796939	A	T	A	T	-0.0973696	-0.0182754	0.915372	0.926871	FALSE	TRUE	FALSE	xPX7cl	0.0114758	0.111269	outcome	TRUE	reported	textfile	4	108948091	HADH	1.6e-17	TRUE	reported	MSP6jW	0.0114285	2	1	TRUE	247173	0.187691	0.119899	2.45049	0.117488	0.545575
rs76083662	T	C	T	C	0.11	-0.0291933	NA	0.0706347	FALSE	FALSE	FALSE	IOyiv4	0.0159475	0.067162	outcome	TRUE	reported	textfile	chr19	51640276	SIGLEC5	0	FALSE	reported	41a8Mp	0.016427	2	1	TRUE	247173	-0.265394	0.150297	3.11803	0.0774302	0.547897
rs11666797	A	C	A	C	-0.1	-0.0152699	NA	0.155415	FALSE	FALSE	FALSE	IOyiv4	0.00847365	0.0715385	outcome	TRUE	reported	textfile	chr19	43458246	LYPD3	1.78e-18	FALSE	reported	eebh3W	0.0114018	2	1	TRUE	247173	0.152699	0.0865066	3.11582	0.0775352	0.547897
rs10749636	A	G	A	G	0.228838	-0.0119034	0.748631	0.773503	FALSE	FALSE	FALSE	xPX7cl	0.00761922	0.118222	outcome	TRUE	reported	textfile	1	248020448	TRIM58	1e-200	TRUE	reported	OFkbEZ	0.00716187	2	1	TRUE	247173	-0.0520165	0.033335	2.4349	0.118661	0.548249
rs34262568	A	G	A	G	0.230764	-0.011457	0.225953	0.22485	FALSE	FALSE	FALSE	xPX7cl	0.00735648	0.119376	outcome	TRUE	reported	textfile	1	22313371	CELA3A	1e-200	TRUE	reported	G8QcXZ	0.00706745	2	1	TRUE	247173	-0.049648	0.031915	2.41999	0.119796	0.548249
rs367070	G	A	G	A	-0.655874	-0.0120342	0.223894	0.226033	FALSE	FALSE	FALSE	xPX7cl	0.00773712	0.119855	outcome	TRUE	reported	textfile	19	54800500	LILRB1	1e-200	TRUE	reported	9eWyGE	0.00704991	2	1	TRUE	247173	0.0183483	0.0117983	2.41854	0.119907	0.548249
rs367070	G	A	G	A	-1.20903	-0.0120342	0.224181	0.226033	FALSE	FALSE	FALSE	xPX7cl	0.00773712	0.119855	outcome	TRUE	reported	textfile	19	54800500	LILRA3	1e-200	TRUE	reported	sTuEpY	0.00740665	2	1	TRUE	247173	0.00995358	0.00639973	2.419	0.119872	0.548249
rs6759356	C	G	C	G	-0.807068	-0.0348304	0.0325958	0.0167781	FALSE	TRUE	FALSE	xPX7cl	0.0223665	0.11941	outcome	TRUE	reported	textfile	2	158140806	GALNT5	1e-200	TRUE	reported	wwwWLF	0.0186846	2	1	TRUE	247173	0.0431567	0.0277313	2.4219	0.11965	0.548249
rs72732234	C	T	C	T	-1.566	-0.0429316	0.0166127	0.0156623	FALSE	FALSE	FALSE	xPX7cl	0.0276305	0.120237	outcome	TRUE	reported	textfile	1	196303889	CFHR5	1e-200	TRUE	reported	gLluay	0.0245789	2	1	TRUE	247173	0.0274148	0.0176492	2.41279	0.120347	0.548249
rs9881468	T	C	T	C	0.30474	-0.00971427	0.334339	0.358855	FALSE	FALSE	FALSE	xPX7cl	0.00624664	0.119918	outcome	TRUE	reported	textfile	3	52828628	ITIH3	1e-200	TRUE	reported	u20GuS	0.00615462	2	1	TRUE	247173	-0.0318772	0.0205084	2.41601	0.120101	0.548249
rs10403905	C	T	C	T	0.43	0.0119079	NA	0.325097	FALSE	FALSE	FALSE	IOyiv4	0.00677676	0.0788879	outcome	TRUE	reported	textfile	chr19	43133313	PSG5	0	FALSE	reported	5624i9	0	2	1	TRUE	247173	0.0276929	0.0157599	3.08767	0.0788879	0.549083
rs1064725	G	T	G	T	-0.1	-0.0276944	NA	0.0399564	FALSE	FALSE	FALSE	IOyiv4	0.0150801	0.0662847	outcome	TRUE	reported	textfile	chr19	44919304	APOC1	5e-10	FALSE	reported	hgnfuP	0.0160804	2	1	TRUE	247173	0.276944	0.157239	3.10216	0.0781884	0.549083
rs11260027	G	A	G	A	-0.19	0.0119964	NA	0.470685	FALSE	FALSE	FALSE	IOyiv4	0.00680561	0.0779483	outcome	TRUE	reported	textfile	chr19	7739930	CD209	2.19e-111	FALSE	reported	RJmpfb	0.00847225	2	1	TRUE	247173	-0.0631387	0.0359295	3.08809	0.0788672	0.549083
rs12573608	C	T	C	T	-0.09	0.0108364	NA	0.443965	FALSE	FALSE	FALSE	IOyiv4	0.00607294	0.0743616	outcome	TRUE	reported	textfile	chr10	52364078	DKK1	9.55e-28	FALSE	reported	5WRPP7	0.00824395	2	1	TRUE	247173	-0.120405	0.0683725	3.10117	0.0782361	0.549083
rs35120633	A	G	A	G	1.26	-0.0215808	NA	0.0635472	FALSE	FALSE	FALSE	IOyiv4	0.0122792	0.07883	outcome	TRUE	reported	textfile	chr11	116784884	APOA5	0	FALSE	reported	Ldela6	0	2	1	TRUE	247173	-0.0171276	0.00974538	3.08886	0.07883	0.549083
rs6884014	T	C	T	C	0.07	-0.011339	NA	0.505758	FALSE	FALSE	FALSE	IOyiv4	0.00627408	0.0707204	outcome	TRUE	reported	textfile	chr5	40966156	C7	0	FALSE	reported	asFT27	0.00911401	2	1	TRUE	247173	-0.161985	0.0920777	3.09486	0.0785399	0.549083
rs56249597	A	G	A	G	-0.1	-0.0207644	NA	0.0941827	FALSE	FALSE	FALSE	IOyiv4	0.0114748	0.0703624	outcome	TRUE	reported	textfile	chr10	122535227	HTRA1	0	FALSE	reported	GORJ4b	0.0131008	2	1	TRUE	247173	0.207644	0.117928	3.10031	0.0782776	0.549083
rs11809759	G	A	G	A	0.06	-0.0119856	NA	0.377099	FALSE	FALSE	FALSE	IOyiv4	0.00661227	0.0698897	outcome	TRUE	reported	textfile	chr1	66804222	INSL5	0	FALSE	reported	JhIHe0	0.00848651	2	1	TRUE	247173	-0.199759	0.113769	3.08296	0.0791163	0.54968
rs13009	T	C	T	C	-0.782673	-0.0176383	0.0870081	0.0788124	FALSE	FALSE	FALSE	xPX7cl	0.0113749	0.120989	outcome	TRUE	reported	textfile	2	183699364	FRZB	1e-200	TRUE	reported	plAHUs	0.0105689	2	1	TRUE	247173	0.022536	0.0145366	2.40341	0.121071	0.550055
rs3760775	T	G	T	G	-0.9	-0.0209626	NA	0.0923866	FALSE	FALSE	FALSE	IOyiv4	0.0119673	0.0798333	outcome	TRUE	reported	textfile	chr19	5841345	FUT5	0	FALSE	reported	D5mtRj	0	2	1	TRUE	247173	0.0232918	0.013297	3.06829	0.0798333	0.55168
rs167408	G	A	G	A	0.434912	-0.0124207	0.83569	0.828804	FALSE	FALSE	FALSE	xPX7cl	0.00802443	0.121656	outcome	TRUE	reported	textfile	3	12088448	TIMP4	1e-200	TRUE	reported	a9tetD	0.00785803	2	1	TRUE	247173	-0.0285591	0.0184579	2.394	0.121801	0.551882
rs8101073	G	A	G	A	0.18	-0.0123756	NA	0.25404	FALSE	FALSE	FALSE	IOyiv4	0.00705138	0.0792484	outcome	TRUE	reported	textfile	chr19	54610373	LILRB1	3.24e-102	FALSE	reported	ajfntZ	0.00838535	2	1	TRUE	247173	-0.0687535	0.0393051	3.05979	0.0802518	0.55358
rs55729511	T	C	T	C	-0.15	-0.0244158	NA	0.0411263	FALSE	FALSE	FALSE	IOyiv4	0.013682	0.0743393	outcome	TRUE	reported	textfile	chr1	204989552	CNTN2	8.91e-17	FALSE	reported	SM28Wn	0.0180322	2	1	TRUE	247173	0.162772	0.0932888	3.0444	0.0810159	0.554008
rs12638256	A	G	A	G	0.33	0.0111949	NA	0.46512	FALSE	FALSE	FALSE	IOyiv4	0.00640509	0.0804974	outcome	TRUE	reported	textfile	chr3	142936448	PCOLCE2	6.31e-302	FALSE	reported	8oM5Mx	0.00888525	2	1	TRUE	247173	0.0339238	0.0194308	3.04808	0.0808327	0.554008
rs1553969	A	G	A	G	0.17	0.011892	NA	0.261392	FALSE	FALSE	FALSE	IOyiv4	0.00677371	0.0791557	outcome	TRUE	reported	textfile	chr8	56507628	PENK	2.14e-69	FALSE	reported	NMXDmb	0.00965469	2	1	TRUE	247173	0.0699527	0.0400429	3.05182	0.080647	0.554008
rs9899684	A	G	A	G	-0.18	0.0205432	NA	0.106285	FALSE	FALSE	FALSE	IOyiv4	0.0113427	0.07012	outcome	TRUE	reported	textfile	chr17	35991083	CCL14	1e-10	FALSE	reported	JYtz1u	0.0276117	2	1	TRUE	247173	-0.114129	0.0654019	3.04516	0.0809781	0.554008
rs342706	C	T	C	T	-0.55	-0.0117947	NA	0.268131	FALSE	FALSE	FALSE	IOyiv4	0.00678404	0.0821054	outcome	TRUE	reported	textfile	chr13	91764804	GPC5	0	FALSE	reported	wzoBon	0	2	1	TRUE	247173	0.0214449	0.0123346	3.02272	0.0821054	0.556465
rs141795960	C	T	C	T	0.8	0.0229526	NA	0.0625451	FALSE	FALSE	FALSE	IOyiv4	0.013168	0.0813226	outcome	TRUE	reported	textfile	chr19	54572099	LILRA2	5.75e-273	FALSE	reported	G5EXjf	0.0226625	2	1	TRUE	247173	0.0286907	0.01648	3.03088	0.0816937	0.556465
rs2232710	C	T	C	T	0.19	-0.0516221	NA	0.0135597	FALSE	FALSE	FALSE	IOyiv4	0.0289786	0.0748489	outcome	TRUE	reported	textfile	chr14	94284149	SERPINA10	0	FALSE	reported	YhO1HH	0.023822	2	1	TRUE	247173	-0.271695	0.156277	3.02257	0.0821133	0.556465
rs4253409	T	C	T	C	-0.11	0.011359	NA	0.331342	FALSE	FALSE	FALSE	IOyiv4	0.00641054	0.0764063	outcome	TRUE	reported	textfile	chr4	186273531	F11	1.86e-19	FALSE	reported	LJ27kW	0.0121936	2	1	TRUE	247173	-0.103264	0.0593912	3.0231	0.0820864	0.556465
rs56665454	T	C	T	C	0.07	-0.0116982	NA	0.31365	FALSE	FALSE	FALSE	IOyiv4	0.00657771	0.0753282	outcome	TRUE	reported	textfile	chr7	44037871	DBNL	1.91e-17	FALSE	reported	ZhLKRY	0.00823586	2	1	TRUE	247173	-0.167117	0.0960024	3.03025	0.0817255	0.556465
rs208026	A	G	A	G	-0.14	0.0125481	NA	0.23679	FALSE	FALSE	FALSE	IOyiv4	0.00714737	0.0791531	outcome	TRUE	reported	textfile	chr8	18020646	FGL1	8.51e-31	FALSE	reported	tfVHz1	0.0121341	2	1	TRUE	247173	-0.0896291	0.0516403	3.01246	0.082627	0.556991
rs1159798	A	C	A	C	-0.06	0.0136043	NA	0.24766	FALSE	FALSE	FALSE	IOyiv4	0.00754074	0.0712138	outcome	TRUE	reported	textfile	chr10	52652733	DKK1	2e-10	FALSE	reported	5WRPP7	0.00936914	2	1	TRUE	247173	-0.226739	0.130571	3.0155	0.0824722	0.556991
rs3753019	T	C	T	C	0.07	0.0128841	NA	0.310388	FALSE	FALSE	FALSE	IOyiv4	0.00723709	0.0750291	outcome	TRUE	reported	textfile	chr21	45504871	COL18A1	0	FALSE	reported	Q4uoCa	0.00905851	2	1	TRUE	247173	0.184058	0.106095	3.00968	0.0827687	0.556991
rs9534312	C	T	C	T	0.5	-0.0110595	NA	0.326659	FALSE	FALSE	FALSE	IOyiv4	0.0063713	0.0825936	outcome	TRUE	reported	textfile	chr13	46076084	CPB2	0	FALSE	reported	Wv54yy	0	2	1	TRUE	247173	-0.022119	0.0127426	3.01311	0.0825936	0.556991
rs41341749	G	A	G	A	0.61	0.0243217	NA	0.074915	FALSE	FALSE	FALSE	IOyiv4	0.0140342	0.0830909	outcome	TRUE	reported	textfile	chr17	35983666	CCL23	3.02e-166	FALSE	reported	HghF9e	0.0221977	2	1	TRUE	247173	0.0398716	0.0230526	2.99148	0.0837034	0.557941
rs1853329	A	G	A	G	0.06	-0.0116508	NA	0.428107	FALSE	FALSE	FALSE	IOyiv4	0.00647674	0.0720396	outcome	TRUE	reported	textfile	chr13	37408276	POSTN	3e-10	FALSE	reported	ubvYVo	0.00951105	2	1	TRUE	247173	-0.19418	0.112249	2.99259	0.0836462	0.557941
rs5980943	A	G	A	G	-0.3	0.0137986	NA	0.200428	FALSE	FALSE	FALSE	IOyiv4	0.00796679	0.0832708	outcome	TRUE	reported	textfile	chrX	70471885	DLG3	8.51e-237	FALSE	reported	Fz2Ymv	0.00912996	2	1	TRUE	247173	-0.0459953	0.0265928	2.99157	0.0836992	0.557941
rs75627053	T	C	T	C	0.3	0.0365771	NA	0.0248597	FALSE	FALSE	FALSE	IOyiv4	0.0206093	0.0759333	outcome	TRUE	reported	textfile	chr7	134468104	AKR1B1	8.32e-16	FALSE	reported	iXCrzY	0.0372697	2	1	TRUE	247173	0.121924	0.0703478	3.00384	0.0830676	0.557941
rs3211727	A	G	A	G	-0.14	-0.0139363	NA	0.245282	FALSE	FALSE	FALSE	IOyiv4	0.00792021	0.0784781	outcome	TRUE	reported	textfile	chr13	113126704	F7	9.55e-21	FALSE	reported	HPL6WD	0.0149878	2	1	TRUE	247173	0.0995449	0.0575679	2.99004	0.083778	0.557941
rs5997411	A	C	A	C	0.09	-0.015118	NA	0.192547	FALSE	FALSE	FALSE	IOyiv4	0.0085316	0.076395	outcome	TRUE	reported	textfile	chr22	20429198	SCARF2	5.75e-16	FALSE	reported	9IzcnL	0.0111188	2	1	TRUE	247173	-0.167977	0.0970405	2.99638	0.083451	0.557941
rs17112108	T	G	T	G	0.0922754	0.0185666	0.0831719	0.0767114	FALSE	FALSE	FALSE	xPX7cl	0.0118818	0.118144	outcome	TRUE	reported	textfile	12	54822350	ITGA5	8.36e-18	TRUE	reported	T10BJ6	0.0107365	2	1	TRUE	247173	0.201209	0.130875	2.36362	0.124194	0.558207
rs2812378	A	G	A	G	0.100692	0.0103561	0.655999	0.668319	FALSE	FALSE	FALSE	xPX7cl	0.00669862	0.122103	outcome	TRUE	reported	textfile	9	34710260	CCL21	5.16e-58	TRUE	reported	4gDxzB	0.00627116	2	1	TRUE	247173	0.102849	0.0668335	2.36819	0.123831	0.558207
rs73131317	A	G	A	G	0.230783	0.01996	0.0651317	0.0818669	FALSE	FALSE	FALSE	xPX7cl	0.0129305	0.122676	outcome	TRUE	reported	textfile	7	73702715	CLIP2	1.96e-77	TRUE	reported	xYJEy7	0.01239	2	1	TRUE	247173	0.086488	0.0562208	2.36656	0.12396	0.558207
rs11821656	C	G	C	G	-0.4028	0.0140001	0.143452	0.132188	FALSE	TRUE	FALSE	xPX7cl	0.00912758	0.125073	outcome	TRUE	reported	textfile	11	5689144	TRIM5	1e-200	TRUE	reported	0RVaaW	0.00868228	2	1	TRUE	247173	-0.034757	0.0226727	2.35005	0.125279	0.559651
rs12457737	C	T	C	T	-0.0958369	0.0101043	0.300557	0.297141	FALSE	FALSE	FALSE	xPX7cl	0.00655456	0.123179	outcome	TRUE	reported	textfile	18	25686372	CDH2	8.49e-56	TRUE	reported	tJzhJZ	0.00609007	2	1	TRUE	247173	-0.105432	0.0687203	2.35384	0.124975	0.559651
rs13334882	C	T	C	T	-0.121278	0.0174672	0.0908432	0.0811968	FALSE	FALSE	FALSE	xPX7cl	0.0112793	0.121477	outcome	TRUE	reported	textfile	16	67385358	TPPP3	8.5e-26	TRUE	reported	tsIwgp	0.0115486	2	1	TRUE	247173	-0.144026	0.0940096	2.34713	0.125514	0.559651
rs142323734	A	G	A	G	0.431213	0.0234361	0.040756	0.0377496	FALSE	FALSE	FALSE	xPX7cl	0.0153128	0.125895	outcome	TRUE	reported	textfile	8	17658751	MTUS1	2.11e-167	TRUE	reported	CZaeMz	0.0156368	2	1	TRUE	247173	0.0543491	0.0355656	2.33521	0.126478	0.562458
rs2081165	A	G	A	G	0.21	0.0105292	NA	0.494712	FALSE	FALSE	FALSE	IOyiv4	0.00609527	0.0840899	outcome	TRUE	reported	textfile	chr19	8029805	CCL25	2.19e-150	FALSE	reported	PhbOJk	0.00803996	2	1	TRUE	247173	0.0501389	0.0290885	2.97103	0.0847679	0.56259
rs11568819	A	G	A	G	0.57	0.0219026	NA	0.0657907	FALSE	FALSE	FALSE	IOyiv4	0.0127015	0.0846333	outcome	TRUE	reported	textfile	chr11	102530902	MMP7	4.17e-251	FALSE	reported	aYzeet	0.016841	2	1	TRUE	247173	0.0384256	0.0223122	2.9659	0.085037	0.563407
rs10471928	T	C	T	C	-0.14	0.0109773	NA	0.406238	FALSE	FALSE	FALSE	IOyiv4	0.00635534	0.0841212	outcome	TRUE	reported	textfile	chr5	55002903	GZMK	1.58e-69	FALSE	reported	8ufqG4	0.00794328	2	1	TRUE	247173	-0.0784094	0.0456127	2.95504	0.0856101	0.565261
rs2261033	G	A	G	A	-0.0995011	-0.00964041	0.425845	0.475956	FALSE	FALSE	FALSE	xPX7cl	0.0062955	0.125691	outcome	TRUE	reported	textfile	6	31603591	AIF1	4.31e-56	TRUE	reported	oc98wy	0.00630575	2	1	TRUE	247173	0.0968875	0.0635679	2.32306	0.127469	0.565372
rs79351096	A	G	A	G	-1.52	-0.0427806	NA	0.0193012	FALSE	FALSE	FALSE	IOyiv4	0.0249015	0.0857983	outcome	TRUE	reported	textfile	chr1	196949611	CFHR2	0	FALSE	reported	Ml4hOd	0	2	1	TRUE	247173	0.0281451	0.0163826	2.95149	0.0857983	0.565535
rs10795553	A	G	A	G	0.2	-0.0124207	NA	0.221791	FALSE	FALSE	FALSE	IOyiv4	0.0072151	0.0851627	outcome	TRUE	reported	textfile	chr10	7565338	ITIH5	1.48e-96	FALSE	reported	39XuAQ	0.00959166	2	1	TRUE	247173	-0.0621035	0.0361983	2.94345	0.0862264	0.566421
rs72858937	T	C	T	C	-0.76	0.0358945	NA	0.0193353	FALSE	FALSE	FALSE	IOyiv4	0.0208456	0.085083	outcome	TRUE	reported	textfile	chr4	73539253	AFM	1.29e-98	FALSE	reported	JtqqFn	0.0360579	2	1	TRUE	247173	-0.0472297	0.0275198	2.94537	0.086124	0.566421
rs11019400	G	A	G	A	0.970997	-0.0160431	0.0931759	0.0882047	FALSE	FALSE	FALSE	xPX7cl	0.0105701	0.12907	outcome	TRUE	reported	textfile	11	88070858	CTSC	1e-200	TRUE	reported	4RrlWB	0.0104114	2	1	TRUE	247173	-0.0165223	0.0108873	2.30305	0.129121	0.567232
rs11610944	G	A	G	A	-0.0576758	-0.0103129	0.641647	0.613891	FALSE	FALSE	FALSE	xPX7cl	0.00675407	0.126783	outcome	TRUE	reported	textfile	12	89386224	KITLG	2.35e-20	TRUE	reported	vXaRuS	0.00623841	2	1	TRUE	247173	0.178807	0.11869	2.26955	0.131938	0.567232
rs1329123	C	T	C	T	0.126321	-0.0110136	0.779962	0.774985	FALSE	FALSE	FALSE	xPX7cl	0.00725848	0.12918	outcome	TRUE	reported	textfile	1	89548920	GBP2	8.17e-62	TRUE	reported	rFIrRv	0.0076141	2	1	TRUE	247173	-0.0871874	0.0577004	2.28323	0.130779	0.567232
rs1729988	T	C	T	C	-0.151462	-0.0137021	0.140251	0.162399	FALSE	FALSE	FALSE	xPX7cl	0.009019	0.1287	outcome	TRUE	reported	textfile	3	98318393	CPOX	1.03e-62	TRUE	reported	vx2v8Q	0.00906166	2	1	TRUE	247173	0.0904656	0.0597917	2.28921	0.130277	0.567232
rs1857513	A	G	A	G	0.493029	-0.0123428	0.164226	0.157416	FALSE	FALSE	FALSE	xPX7cl	0.00817473	0.131077	outcome	TRUE	reported	textfile	1	110993457	PROK1	1e-200	TRUE	reported	zm1K5H	0.00621172	2	1	TRUE	247173	-0.0250346	0.0165836	2.27888	0.131147	0.567232
rs309559	G	A	G	A	-0.630326	0.00906398	0.480147	0.498016	FALSE	FALSE	FALSE	xPX7cl	0.00598823	0.130119	outcome	TRUE	reported	textfile	5	82833369	VCAN	1e-200	TRUE	reported	hsZbkT	0.00594187	2	1	TRUE	247173	-0.0143798	0.00950117	2.29062	0.130158	0.567232
rs3742207	G	T	G	T	-0.183892	0.00955431	0.337995	0.336965	FALSE	FALSE	FALSE	xPX7cl	0.00632988	0.131197	outcome	TRUE	reported	textfile	13	110818598	COL4A1	2.4e-187	TRUE	reported	YHhkNV	0.00629927	2	1	TRUE	247173	-0.0519561	0.0344677	2.27221	0.131712	0.567232
rs4924450	A	G	A	G	-0.151836	-0.0103574	0.708721	0.719195	FALSE	FALSE	FALSE	xPX7cl	0.00683149	0.129486	outcome	TRUE	reported	textfile	15	40597229	PLCB2	1.73e-113	TRUE	reported	iwL1oR	0.00670636	2	1	TRUE	247173	0.0682146	0.0450933	2.28839	0.130345	0.567232
rs561241	C	T	C	T	-0.758729	0.0143669	0.116255	0.121193	FALSE	FALSE	FALSE	xPX7cl	0.00952144	0.131325	outcome	TRUE	reported	textfile	13	113760034	F7	1e-200	TRUE	reported	DesRLe	0.00941416	2	1	TRUE	247173	-0.0189354	0.0125514	2.27597	0.131393	0.567232
rs610060	A	G	A	G	-0.0636652	0.00917552	0.502187	0.49612	FALSE	FALSE	FALSE	xPX7cl	0.00601182	0.126949	outcome	TRUE	reported	textfile	3	52273421	TWF2	1.72e-25	TRUE	reported	vtMEMn	0.00610138	2	1	TRUE	247173	-0.144121	0.0954335	2.28063	0.130998	0.567232
rs79671623	A	G	A	G	-0.0901531	0.014967	0.113327	0.101373	FALSE	FALSE	FALSE	xPX7cl	0.00973203	0.12407	outcome	TRUE	reported	textfile	10	114141103	VTI1A	5.74e-21	TRUE	reported	cSjC7g	0.00959627	2	1	TRUE	247173	-0.166018	0.109387	2.30345	0.129087	0.567232
rs9357165	G	A	G	A	-0.403833	0.00908496	0.542612	0.536328	FALSE	FALSE	FALSE	xPX7cl	0.00599373	0.129584	outcome	TRUE	reported	textfile	6	33778619	MLN	1e-200	TRUE	reported	CsXFBq	0.00566053	2	1	TRUE	247173	-0.0224968	0.0148454	2.29644	0.129671	0.567232
rs13278062	T	G	T	G	-0.462556	0.00909733	0.496939	0.526418	FALSE	FALSE	FALSE	xPX7cl	0.00606357	0.13353	outcome	TRUE	reported	textfile	8	23082971	TNFRSF10A	1e-200	TRUE	reported	bO28GE	0.00597772	2	1	TRUE	247173	-0.0196675	0.0131113	2.25013	0.133603	0.5694
rs2062309	G	T	G	T	0.237445	0.0109731	0.225097	0.227691	FALSE	FALSE	FALSE	xPX7cl	0.00730201	0.132905	outcome	TRUE	reported	textfile	15	74470215	ISLR2	1e-200	TRUE	reported	6tUtEI	0.00692488	2	1	TRUE	247173	0.0462131	0.030782	2.25391	0.133277	0.5694
rs3737803	A	G	A	G	-0.178699	0.0189235	0.0774679	0.0825806	FALSE	FALSE	FALSE	xPX7cl	0.0125615	0.131949	outcome	TRUE	reported	textfile	1	27960792	FGR	1.61e-55	TRUE	reported	PApXBn	0.011385	2	1	TRUE	247173	-0.105896	0.0706175	2.24871	0.133726	0.5694
rs55895668	C	T	C	T	0.181251	0.00934629	0.439232	0.407697	FALSE	FALSE	FALSE	xPX7cl	0.00622771	0.133418	outcome	TRUE	reported	textfile	8	145001031	OPLAH	6.46e-185	TRUE	reported	bV4XZ8	0.00624988	2	1	TRUE	247173	0.0515655	0.0344056	2.24626	0.133938	0.5694
rs118054833	T	G	T	G	0.56	0.0294746	NA	0.034386	FALSE	FALSE	FALSE	IOyiv4	0.017152	0.0857165	outcome	TRUE	reported	textfile	chr16	166421	HBZ	5.5e-62	FALSE	reported	hEEHff	0.033706	2	1	TRUE	247173	0.0526332	0.0307919	2.92178	0.0873916	0.569499
rs78553282	T	C	T	C	-0.53	-0.0296687	NA	0.0421859	FALSE	FALSE	FALSE	IOyiv4	0.0173309	0.0869155	outcome	TRUE	reported	textfile	chr17	79735606	ENPP7	6.17e-232	FALSE	reported	t4aj78	0.0162993	2	1	TRUE	247173	0.0559786	0.032745	2.92249	0.0873527	0.569499
rs61801823	A	G	A	G	0.06	-0.0140815	NA	0.307662	FALSE	FALSE	FALSE	IOyiv4	0.00794504	0.0763337	outcome	TRUE	reported	textfile	chr1	161596168	FCRLB	1e-10	FALSE	reported	sWnnjF	0.00933845	2	1	TRUE	247173	-0.234692	0.137363	2.91915	0.0875339	0.569499
rs483082	T	G	T	G	-0.19	-0.012679	NA	0.226014	FALSE	FALSE	FALSE	IOyiv4	0.00738891	0.0861716	outcome	TRUE	reported	textfile	chr19	44912921	APOE	1.62e-78	FALSE	reported	Gwhqig	0.0101282	2	1	TRUE	247173	0.0667315	0.0390514	2.92004	0.0874855	0.569499
rs855579	G	T	G	T	-0.31	-0.0134252	NA	0.188023	FALSE	FALSE	FALSE	IOyiv4	0.00783836	0.0867579	outcome	TRUE	reported	textfile	chr9	33795788	PRSS3	3.89e-124	FALSE	reported	F3LjIX	0.0130819	2	1	TRUE	247173	0.0433071	0.025351	2.91828	0.0875812	0.569499
rs1529457	T	C	T	C	0.06	-0.0109622	NA	0.359449	FALSE	FALSE	FALSE	IOyiv4	0.00621689	0.0778521	outcome	TRUE	reported	textfile	chr5	79833709	THBS4	0	FALSE	reported	fBjowa	0.00898735	2	1	TRUE	247173	-0.182703	0.107168	2.90643	0.0882271	0.571387
rs12449418	A	G	A	G	-0.43	0.0198199	NA	0.0947559	FALSE	FALSE	FALSE	IOyiv4	0.0115873	0.0871766	outcome	TRUE	reported	textfile	chr17	36060174	CCL18	2.95e-61	FALSE	reported	L1VxKy	0.0260399	2	1	TRUE	247173	-0.0460929	0.0270915	2.89469	0.0888717	0.573059
rs4947326	G	A	G	A	0.55	0.0245836	NA	0.0473558	FALSE	FALSE	FALSE	IOyiv4	0.0141095	0.081449	outcome	TRUE	reported	textfile	chr6	31565941	MICB	0	FALSE	reported	NPsncX	0.0694553	2	1	TRUE	247173	0.0446974	0.0262673	2.89557	0.0888234	0.573059
rs74758164	T	C	T	C	0.14703	-0.0270667	0.0379519	0.0340044	FALSE	FALSE	FALSE	xPX7cl	0.017942	0.13141	outcome	TRUE	reported	textfile	16	3070628	TNFRSF12A	2.81e-23	TRUE	reported	USoosl	0.0147931	2	1	TRUE	247173	-0.18409	0.123427	2.22452	0.135835	0.575159
rs4821544	C	T	C	T	-0.81596	-0.0105137	0.31276	0.293042	FALSE	FALSE	FALSE	xPX7cl	0.0070577	0.13631	outcome	TRUE	reported	textfile	22	37258503	PVALB	1e-200	TRUE	reported	0Jjsma	0.00666226	2	1	TRUE	247173	0.012885	0.0086502	2.21879	0.136339	0.575846
rs12449417	A	G	A	G	-0.27	0.0199476	NA	0.0947756	FALSE	FALSE	FALSE	IOyiv4	0.0115866	0.0851404	outcome	TRUE	reported	textfile	chr17	36060165	CCL3	7.94e-25	FALSE	reported	JI0cUT	0.026243	2	1	TRUE	247173	-0.0738798	0.0435099	2.88321	0.0895077	0.576196
rs11738309	C	T	C	T	0.137932	0.0116471	0.205879	0.218011	FALSE	FALSE	FALSE	xPX7cl	0.00784686	0.137729	outcome	TRUE	reported	textfile	5	179730938	MAPK9	5.26e-74	TRUE	reported	D3eJ7j	0.00757913	2	1	TRUE	247173	0.0844409	0.0570783	2.18859	0.139037	0.577088
rs34863121	T	C	T	C	0.733901	-0.0422194	0.0119595	0.013233	FALSE	FALSE	FALSE	xPX7cl	0.0283563	0.136517	outcome	TRUE	reported	textfile	1	109823458	PSRC1	3.98e-147	TRUE	reported	MHIqv3	0.0284117	2	1	TRUE	247173	-0.0575274	0.0387019	2.20945	0.137168	0.577088
rs35012521	A	T	A	T	-0.982511	0.0645814	0.00961349	0.00620337	FALSE	TRUE	FALSE	xPX7cl	0.0435361	0.137968	outcome	TRUE	reported	textfile	1	183532364	NCF2	1e-200	TRUE	reported	Z4nFYj	0.0298117	2	1	TRUE	247173	-0.065731	0.0443559	2.19603	0.138367	0.577088
rs4821544	C	T	C	T	-0.100835	-0.0105137	0.312824	0.293042	FALSE	FALSE	FALSE	xPX7cl	0.0070577	0.13631	outcome	TRUE	reported	textfile	22	37258503	TST	4.94e-50	TRUE	reported	k4whiH	0.00677975	2	1	TRUE	247173	0.104266	0.0703427	2.19708	0.138272	0.577088
rs558593	T	C	T	C	0.872117	0.00980992	0.320173	0.324058	FALSE	FALSE	FALSE	xPX7cl	0.0066234	0.13858	outcome	TRUE	reported	textfile	11	118562520	TREH	1e-200	TRUE	reported	eEIVMO	0.00655179	2	1	TRUE	247173	0.0112484	0.0075951	2.19339	0.138604	0.577088
rs73844249	A	C	A	C	-0.110117	-0.010266	0.282577	0.273428	FALSE	FALSE	FALSE	xPX7cl	0.00690321	0.136981	outcome	TRUE	reported	textfile	4	122595981	ANXA5	2.87e-56	TRUE	reported	ZuY8fQ	0.00696719	2	1	TRUE	247173	0.0932278	0.0629667	2.19215	0.138716	0.577088
rs921939	A	G	A	G	-0.0441278	0.00925484	0.409899	0.404214	FALSE	FALSE	FALSE	xPX7cl	0.00609117	0.128666	outcome	TRUE	reported	textfile	19	17314483	MYO9B	0	TRUE	reported	vAI52h	0.00626459	2	1	TRUE	247173	-0.209728	0.141209	2.2059	0.137484	0.577088
rs11794565	T	C	T	C	0.15	-0.0114066	NA	0.451742	FALSE	FALSE	FALSE	IOyiv4	0.0067002	0.0886746	outcome	TRUE	reported	textfile	chr9	127838998	ENG	1.05e-73	FALSE	reported	Dn0yT3	0.00825937	2	1	TRUE	247173	-0.0760442	0.0448639	2.87303	0.0900754	0.577921
rs260679	A	G	A	G	-0.24	-0.0127174	NA	0.230819	FALSE	FALSE	FALSE	IOyiv4	0.00726971	0.0802264	outcome	TRUE	reported	textfile	chr2	108986123	EDAR	0	FALSE	reported	5OAxIu	0.0357153	2	1	TRUE	247173	0.0529893	0.0313	2.86607	0.0904656	0.579461
rs9435732	T	C	T	C	-0.14	-0.0119747	NA	0.259794	FALSE	FALSE	FALSE	IOyiv4	0.00700152	0.0872115	outcome	TRUE	reported	textfile	chr1	16981663	MFAP2	6.46e-28	FALSE	reported	Yl4CTK	0.0127823	2	1	TRUE	247173	0.0855333	0.0506169	2.85548	0.0910631	0.582321
rs62263730	A	G	A	G	0.12	0.0110911	NA	0.311865	FALSE	FALSE	FALSE	IOyiv4	0.00651817	0.0888376	outcome	TRUE	reported	textfile	chr3	112859161	CD200R1	1.45e-42	FALSE	reported	PfDiaC	0.00877557	2	1	TRUE	247173	0.0924255	0.054737	2.85116	0.0913078	0.582918
rs10250602	C	T	C	T	-0.22	0.0106079	NA	0.361948	FALSE	FALSE	FALSE	IOyiv4	0.00627779	0.0910754	outcome	TRUE	reported	textfile	chr7	23264082	GPNMB	1.05e-135	FALSE	reported	IlzciP	0.00887321	2	1	TRUE	247173	-0.0482177	0.0286016	2.84206	0.0918263	0.583175
rs946904	T	C	T	C	-0.15	-0.0104806	NA	0.457976	FALSE	FALSE	FALSE	IOyiv4	0.00616583	0.0891695	outcome	TRUE	reported	textfile	chr1	147651028	ACP6	4.27e-36	FALSE	reported	z8mssi	0.0119575	2	1	TRUE	247173	0.0698709	0.0414812	2.83721	0.0921041	0.583175
rs192565874	A	G	A	G	-0.15	0.0219917	NA	0.0656442	FALSE	FALSE	FALSE	IOyiv4	0.0129161	0.0886323	outcome	TRUE	reported	textfile	chr22	20688681	SNAP29	3.09e-31	FALSE	reported	fgx6il	0.0129037	2	1	TRUE	247173	-0.146611	0.087026	2.83815	0.09205	0.583175
rs78994380	A	C	A	C	-0.13	-0.0175185	NA	0.109942	FALSE	FALSE	FALSE	IOyiv4	0.0102431	0.0872163	outcome	TRUE	reported	textfile	chr15	74400071	SEMA7A	9.77e-23	FALSE	reported	JSYHwj	0.013246	2	1	TRUE	247173	0.134758	0.0799808	2.83881	0.0920124	0.583175
rs62642270	G	A	G	A	-0.15	-0.0148822	NA	0.160373	FALSE	FALSE	FALSE	IOyiv4	0.00877271	0.0898067	outcome	TRUE	reported	textfile	chr8	41140689	SFRP1	1.2e-38	FALSE	reported	L3GwPU	0.0115373	2	1	TRUE	247173	0.0992146	0.0589805	2.82966	0.0925379	0.584369
rs7645593	T	C	T	C	-0.08	0.0146503	NA	0.255395	FALSE	FALSE	FALSE	IOyiv4	0.00852224	0.0856024	outcome	TRUE	reported	textfile	chr3	45108576	CDCP1	4.37e-16	FALSE	reported	r9y62y	0.00984255	2	1	TRUE	247173	-0.183129	0.108885	2.82866	0.0925958	0.584369
rs76543168	T	C	T	C	0.29	0.081325	NA	0.00988565	FALSE	FALSE	FALSE	IOyiv4	0.0475241	0.0870372	outcome	TRUE	reported	textfile	chr19	14050824	IL27RA	5.62e-19	FALSE	reported	fKxZo2	0.0325871	2	1	TRUE	247173	0.280431	0.166878	2.82392	0.0928694	0.585138
rs11591147	T	G	T	G	-1.12113	-0.038096	0.0164514	0.0191861	FALSE	FALSE	FALSE	xPX7cl	0.0258929	0.141212	outcome	TRUE	reported	textfile	1	55505647	PCSK9	1e-200	TRUE	reported	eWO5BL	0.0233527	2	1	TRUE	247173	0.03398	0.0231062	2.16267	0.141398	0.585445
rs2253698	C	T	C	T	0.09	-0.0104616	NA	0.425139	FALSE	FALSE	FALSE	IOyiv4	0.00615798	0.0893449	outcome	TRUE	reported	textfile	chr20	1564971	SIRPB1	2.19e-22	FALSE	reported	oejF0P	0.00924721	2	1	TRUE	247173	-0.11624	0.0694565	2.8008	0.0942173	0.586917
rs12457442	G	T	G	T	-0.11	-0.010441	NA	0.434092	FALSE	FALSE	FALSE	IOyiv4	0.00618124	0.0911935	outcome	TRUE	reported	textfile	chr18	27072780	CHST9	8.91e-36	FALSE	reported	MshkxT	0.00880993	2	1	TRUE	247173	0.0949177	0.056705	2.8019	0.0941528	0.586917
rs12897422	A	G	A	G	-0.14	0.0198481	NA	0.120129	FALSE	FALSE	FALSE	IOyiv4	0.0117037	0.0899076	outcome	TRUE	reported	textfile	chr14	23563818	AP1G2	9.12e-31	FALSE	reported	mIeD72	0.0121403	2	1	TRUE	247173	-0.141772	0.0844969	2.81514	0.0933785	0.586917
rs61808983	T	C	T	C	-0.65	-0.0290273	NA	0.0405636	FALSE	FALSE	FALSE	IOyiv4	0.0173371	0.094073	outcome	TRUE	reported	textfile	chr1	169505159	F5	0	FALSE	reported	zHP5f9	0	2	1	TRUE	247173	0.0446575	0.0266724	2.80326	0.094073	0.586917
rs2563253	A	G	A	G	0.12	-0.0101694	NA	0.44038	FALSE	FALSE	FALSE	IOyiv4	0.00603416	0.0919303	outcome	TRUE	reported	textfile	chr5	140582582	SRA1	5.25e-46	FALSE	reported	SvUjjp	0.00842756	2	1	TRUE	247173	-0.0847449	0.0506357	2.801	0.0942053	0.586917
rs72914144	T	C	T	C	0.08	-0.0144063	NA	0.162494	FALSE	FALSE	FALSE	IOyiv4	0.00835991	0.0848407	outcome	TRUE	reported	textfile	chr2	189377017	COL3A1	0	FALSE	reported	pJXBiz	0.0112545	2	1	TRUE	247173	-0.180079	0.107526	2.8048	0.0939828	0.586917
rs8089	C	A	C	A	0.07	-0.0123449	NA	0.222295	FALSE	FALSE	FALSE	IOyiv4	0.00714755	0.0841399	outcome	TRUE	reported	textfile	chr6	169217631	THBS2	0	FALSE	reported	dnh4si	0.0104483	2	1	TRUE	247173	-0.176356	0.105446	2.79716	0.0944312	0.587301
rs7619345	A	G	A	G	0.23	0.0109248	NA	0.341	FALSE	FALSE	FALSE	IOyiv4	0.00652402	0.0940228	outcome	TRUE	reported	textfile	chr3	3097157	IL5RA	3.8e-116	FALSE	reported	paGLo7	0.0100398	2	1	TRUE	247173	0.0474991	0.028441	2.78921	0.0949009	0.588611
rs7545297	A	G	A	G	0.32	-0.0112738	NA	0.390312	FALSE	FALSE	FALSE	IOyiv4	0.00674361	0.0945692	outcome	TRUE	reported	textfile	chr1	54631647	FAM151A	4.17e-267	FALSE	reported	EBUNdi	0.00916471	2	1	TRUE	247173	-0.0352306	0.0210979	2.78843	0.0949471	0.588611
rs35223184	T	C	T	C	1.34	0.0899019	NA	0.00611329	FALSE	FALSE	FALSE	IOyiv4	0.0538769	0.0951861	outcome	TRUE	reported	textfile	chr15	65400920	IGDCC4	0	FALSE	reported	MTZB7H	0	2	1	TRUE	247173	0.067091	0.0402067	2.7844	0.0951861	0.589069
rs7222922	T	C	T	C	-0.86	0.017269	NA	0.131431	FALSE	FALSE	FALSE	IOyiv4	0.0103535	0.0953265	outcome	TRUE	reported	textfile	chr17	36008654	CCL14	0	FALSE	reported	JYtz1u	0	2	1	TRUE	247173	-0.0200803	0.0120389	2.78204	0.0953265	0.589069
rs116792212	T	C	T	C	0.501956	0.0214878	0.0413835	0.0437155	FALSE	FALSE	FALSE	xPX7cl	0.0146472	0.142369	outcome	TRUE	reported	textfile	10	30894447	LYZL2	1e-200	TRUE	reported	4oKK1B	0.0144124	2	1	TRUE	247173	0.0428081	0.0292061	2.14836	0.142723	0.589476
rs2251106	T	C	T	C	-0.0569905	-0.00954146	0.645732	0.649766	FALSE	FALSE	FALSE	xPX7cl	0.00642536	0.137552	outcome	TRUE	reported	textfile	9	130289164	STXBP1	1.49e-18	TRUE	reported	UeF1BF	0.00648342	2	1	TRUE	247173	0.167422	0.114342	2.14395	0.143133	0.589723
rs429358	C	T	C	T	-0.34	-0.0147046	NA	0.142948	FALSE	FALSE	FALSE	IOyiv4	0.00883567	0.0960663	outcome	TRUE	reported	textfile	chr19	44908684	PSG5	6.17e-229	FALSE	reported	5624i9	0.010525	2	1	TRUE	247173	0.0432488	0.0260217	2.76233	0.0965074	0.591438
rs2275142	C	T	C	T	0.18	-0.0141783	NA	0.157561	FALSE	FALSE	FALSE	IOyiv4	0.00831491	0.088163	outcome	TRUE	reported	textfile	chr9	131069135	AIF1L	0	FALSE	reported	r1T7ti	0.0244111	2	1	TRUE	247173	-0.0787684	0.047413	2.76	0.096648	0.591438
rs17050272	A	G	A	G	0.34	0.0103101	NA	0.417764	FALSE	FALSE	FALSE	IOyiv4	0.0062111	0.0969256	outcome	TRUE	reported	textfile	chr2	120548864	INHBB	0	FALSE	reported	lcgkZu	0	2	1	TRUE	247173	0.0303238	0.0182679	2.75542	0.0969256	0.591438
rs4143038	A	G	A	G	0.11	-0.0123015	NA	0.239217	FALSE	FALSE	FALSE	IOyiv4	0.00731835	0.0927802	outcome	TRUE	reported	textfile	chr13	37246668	POSTN	1.17e-28	FALSE	reported	ubvYVo	0.00990469	2	1	TRUE	247173	-0.111832	0.0672882	2.76219	0.0965163	0.591438
rs1729408	G	A	G	A	-0.07	0.0113682	NA	0.337621	FALSE	FALSE	FALSE	IOyiv4	0.00671284	0.0903598	outcome	TRUE	reported	textfile	chr11	116804102	APOA4	2.4e-17	FALSE	reported	NAXbMA	0.00826188	2	1	TRUE	247173	-0.162403	0.0977946	2.75777	0.0967828	0.591438
rs9311287	A	C	A	C	-0.1	-0.0141348	NA	0.164915	FALSE	FALSE	FALSE	IOyiv4	0.00831321	0.0890783	outcome	TRUE	reported	textfile	chr3	22491	CHL1	0	FALSE	reported	FoLXyW	0.0125919	2	1	TRUE	247173	0.141348	0.085016	2.76424	0.0963922	0.591438
rs28357094	G	T	G	T	-0.07	0.0124621	NA	0.227885	FALSE	FALSE	FALSE	IOyiv4	0.0072934	0.087511	outcome	TRUE	reported	textfile	chr4	87975645	SPP1	0	FALSE	reported	Ehrx0I	0.0100055	2	1	TRUE	247173	-0.178029	0.107254	2.75523	0.0969369	0.591438
rs1008250	G	A	G	A	0.106931	-0.0120447	0.282015	0.304477	FALSE	FALSE	FALSE	xPX7cl	0.00820565	0.142142	outcome	TRUE	reported	textfile	9	136397834	ADAMTSL2	1.1e-53	TRUE	reported	ggiqco	0.00693197	2	1	TRUE	247173	-0.11264	0.0770844	2.13528	0.143944	0.591615
rs118028968	C	T	C	T	0.21	-0.0396885	NA	0.0171956	FALSE	FALSE	FALSE	IOyiv4	0.0232513	0.0878342	outcome	TRUE	reported	textfile	chr11	102882774	MMP12	0	FALSE	reported	ERI9Iq	0.0301418	2	1	TRUE	247173	-0.188993	0.113995	2.74864	0.0973373	0.592007
rs12423654	T	C	T	C	-0.06	0.0106469	NA	0.548915	FALSE	FALSE	FALSE	IOyiv4	0.00625581	0.08877	outcome	TRUE	reported	textfile	chr12	57444367	INHBC	0	FALSE	reported	onYpsu	0.00835168	2	1	TRUE	247173	-0.177448	0.107149	2.74262	0.0977045	0.593168
rs3857612	G	A	G	A	-0.06	0.0106581	NA	0.399324	FALSE	FALSE	FALSE	IOyiv4	0.00620326	0.0857713	outcome	TRUE	reported	textfile	chr6	56226334	GFRAL	1.6e-09	FALSE	reported	0jKfpp	0.00994734	2	1	TRUE	247173	-0.177634	0.1075	2.73046	0.0984512	0.593168
rs13260283	T	G	T	G	-0.15	-0.0134242	NA	0.173968	FALSE	FALSE	FALSE	IOyiv4	0.00806669	0.0960819	outcome	TRUE	reported	textfile	chr8	21853680	GFRA2	2.95e-45	FALSE	reported	RgJrTq	0.0106249	2	1	TRUE	247173	0.0894947	0.0541503	2.73145	0.0983899	0.593168
rs67827535	T	C	T	C	0.14	0.0206101	NA	0.0855151	FALSE	FALSE	FALSE	IOyiv4	0.0121644	0.090209	outcome	TRUE	reported	textfile	chr1	29314670	PTPRU	0	FALSE	reported	zwvmLb	0.0180487	2	1	TRUE	247173	0.147215	0.0889373	2.73992	0.0978698	0.593168
rs5758871	C	T	C	T	0.08	0.0101997	NA	0.423792	FALSE	FALSE	FALSE	IOyiv4	0.00604987	0.0918069	outcome	TRUE	reported	textfile	chr22	42699594	A4GALT	1.62e-17	FALSE	reported	6xA28Q	0.00939176	2	1	TRUE	247173	0.127497	0.0770904	2.73525	0.0981561	0.593168
rs61825157	T	C	T	C	0.36	0.024679	NA	0.0435381	FALSE	FALSE	FALSE	IOyiv4	0.01488	0.0972079	outcome	TRUE	reported	textfile	chr1	228111751	GUK1	2.57e-108	FALSE	reported	zRo2Ir	0.0162827	2	1	TRUE	247173	0.0685529	0.0414493	2.73537	0.0981487	0.593168
rs12360820	A	C	A	C	-0.07	0.0142261	NA	0.195418	FALSE	FALSE	FALSE	IOyiv4	0.00835266	0.088534	outcome	TRUE	reported	textfile	chr11	620927	CDHR5	0	FALSE	reported	QWoV7M	0.0104959	2	1	TRUE	247173	-0.20323	0.123153	2.72323	0.0988979	0.594003
rs4473864	C	T	C	T	0.12	-0.0126293	NA	0.203818	FALSE	FALSE	FALSE	IOyiv4	0.0075636	0.0949697	outcome	TRUE	reported	textfile	chr6	149914987	LRP11	8.91e-28	FALSE	reported	V40Iit	0.0109856	2	1	TRUE	247173	-0.105244	0.0637621	2.72439	0.0988258	0.594003
rs712045	C	T	C	T	-0.24	0.0100309	NA	0.520121	FALSE	FALSE	FALSE	IOyiv4	0.00607544	0.0987264	outcome	TRUE	reported	textfile	chr17	36031415	CCL23	5.13e-193	FALSE	reported	HghF9e	0.00809824	2	1	TRUE	247173	-0.0417955	0.0253536	2.71756	0.0992494	0.595188
rs183985235	A	C	A	C	-1.42617	0.0773117	0.00224107	0.00585567	FALSE	FALSE	FALSE	xPX7cl	0.0529325	0.144133	outcome	TRUE	reported	textfile	9	35677780	CA9	1.07e-89	TRUE	reported	QR8Gde	0.0710186	2	1	TRUE	247173	-0.0542093	0.0372132	2.12204	0.145193	0.59529
rs199825459	G	A	G	A	-1.72	0.0642011	NA	0.00928784	FALSE	FALSE	FALSE	IOyiv4	0.0390071	0.099788	outcome	TRUE	reported	textfile	chr20	58997654	CTSZ	0	FALSE	reported	vMH3PE	0	2	1	TRUE	247173	-0.0373262	0.0226786	2.70893	0.099788	0.595638
rs34570682	A	G	A	G	-0.12	0.0109926	NA	0.303688	FALSE	FALSE	FALSE	IOyiv4	0.00662682	0.097156	outcome	TRUE	reported	textfile	chr2	208114213	CRYGD	4.9e-44	FALSE	reported	2epS1K	0.00862168	2	1	TRUE	247173	-0.0916047	0.0556143	2.71308	0.0995285	0.595638
rs77067043	T	C	T	C	0.33	0.0440373	NA	0.0137161	FALSE	FALSE	FALSE	IOyiv4	0.0264082	0.0954026	outcome	TRUE	reported	textfile	chr19	51140740	SIGLEC7	6.17e-22	FALSE	reported	rHOm4R	0.0342795	2	1	TRUE	247173	0.133446	0.0812165	2.69976	0.100364	0.597225
rs61902388	C	T	C	T	-0.13	0.0104304	NA	0.509609	FALSE	FALSE	FALSE	IOyiv4	0.00631486	0.0985917	outcome	TRUE	reported	textfile	chr11	112771352	NCAM1	1.51e-53	FALSE	reported	jDTeP1	0.00843879	2	1	TRUE	247173	-0.0802337	0.0488543	2.69717	0.100526	0.597273
rs4549181	T	C	T	C	-0.570915	-0.0105161	0.307582	0.296873	FALSE	FALSE	FALSE	xPX7cl	0.00723801	0.146251	outcome	TRUE	reported	textfile	20	23728873	CST1	1e-200	TRUE	reported	yn7yrS	0.00687166	2	1	TRUE	247173	0.0184197	0.0126799	2.11027	0.146313	0.597708
rs73045269	T	C	T	C	0.289232	-0.0123794	0.162795	0.15795	FALSE	FALSE	FALSE	xPX7cl	0.00851839	0.146154	outcome	TRUE	reported	textfile	19	41825191	TGFB1	1e-200	TRUE	reported	JwjFXG	0.00817181	2	1	TRUE	247173	-0.0428008	0.0294766	2.10839	0.146493	0.597708
rs11147139	A	G	A	G	0.122237	0.0109513	0.213658	0.217826	FALSE	FALSE	FALSE	xPX7cl	0.00753234	0.145974	outcome	TRUE	reported	textfile	12	133457651	GOLGA3	3.73e-61	TRUE	reported	vCXRNI	0.00740878	2	1	TRUE	247173	0.0895905	0.0618595	2.09754	0.147536	0.59897
rs3731828	T	C	T	C	-0.168263	-0.00965166	0.279685	0.27959	FALSE	FALSE	FALSE	xPX7cl	0.00666383	0.147515	outcome	TRUE	reported	textfile	2	85806266	VAMP8	1.86e-131	TRUE	reported	xO2p8Y	0.00689697	2	1	TRUE	247173	0.0573606	0.0396734	2.09039	0.148228	0.59897
rs3760047	A	G	A	G	0.449638	0.0116837	0.80372	0.830127	FALSE	FALSE	FALSE	xPX7cl	0.00807096	0.147724	outcome	TRUE	reported	textfile	16	281299	HBQ1	1e-200	TRUE	reported	tSX0qy	0.00752306	2	1	TRUE	247173	0.0259846	0.0179552	2.09437	0.147843	0.59897
rs41276696	A	G	A	G	-0.38046	-0.0243559	0.0385822	0.0501577	FALSE	FALSE	FALSE	xPX7cl	0.0168033	0.147205	outcome	TRUE	reported	textfile	12	1940514	LRTM2	9.1e-131	TRUE	reported	pieKrv	0.0156365	2	1	TRUE	247173	0.0640169	0.0442439	2.09355	0.147922	0.59897
rs17728459	T	C	T	C	0.26	-0.0532087	NA	0.00882091	FALSE	FALSE	FALSE	IOyiv4	0.0319531	0.0958707	outcome	TRUE	reported	textfile	chr19	51093217	KLK14	2.4e-21	FALSE	reported	UV2dij	0.0274086	2	1	TRUE	247173	-0.204649	0.124776	2.69003	0.100978	0.599031
rs10066632	C	A	C	A	-0.1	-0.0111969	NA	0.291812	FALSE	FALSE	FALSE	IOyiv4	0.00660219	0.0898986	outcome	TRUE	reported	textfile	chr5	123028988	PPIC	2e-10	FALSE	reported	c4lWei	0.0157453	2	1	TRUE	247173	0.111969	0.0683352	2.68475	0.101313	0.599546
rs10225292	C	T	C	T	-0.09	0.0108948	NA	0.417231	FALSE	FALSE	FALSE	IOyiv4	0.00659665	0.0986233	outcome	TRUE	reported	textfile	chr7	156380544	SHH	2.19e-26	FALSE	reported	R96Kfr	0.00846751	2	1	TRUE	247173	-0.121053	0.0741757	2.66336	0.102684	0.599546
rs33966350	A	G	A	G	-1.64	-0.0442615	NA	0.0135153	FALSE	FALSE	FALSE	IOyiv4	0.0271513	0.103063	outcome	TRUE	reported	textfile	chr4	110510288	ENPEP	0	FALSE	reported	3yqa77	0	2	1	TRUE	247173	0.0269887	0.0165556	2.65749	0.103063	0.599546
rs111964402	C	T	C	T	-0.18	-0.0266422	NA	0.0394795	FALSE	FALSE	FALSE	IOyiv4	0.0158848	0.0935007	outcome	TRUE	reported	textfile	chr2	159793945	LY75	0	FALSE	reported	ZP6VSm	0.0251101	2	1	TRUE	247173	0.148012	0.0906323	2.66704	0.102446	0.599546
rs11196685	A	G	A	G	0.11	-0.0130646	NA	0.21546	FALSE	FALSE	FALSE	IOyiv4	0.00790798	0.0985178	outcome	TRUE	reported	textfile	chr10	114288549	VWA2	9.55e-25	FALSE	reported	QNb4mV	0.0107101	2	1	TRUE	247173	-0.118769	0.0728148	2.66054	0.102866	0.599546
rs3766537	T	G	T	G	0.17	0.0125974	NA	0.189382	FALSE	FALSE	FALSE	IOyiv4	0.00767754	0.100837	outcome	TRUE	reported	textfile	chr1	203226749	CHIT1	1.74e-67	FALSE	reported	Ob8N2y	0.00979417	2	1	TRUE	247173	0.0741023	0.0453633	2.66841	0.102358	0.599546
rs6677890	T	G	T	G	0.18	0.017918	NA	0.090042	FALSE	FALSE	FALSE	IOyiv4	0.010884	0.0997084	outcome	TRUE	reported	textfile	chr1	78051091	DNAJB4	5.89e-29	FALSE	reported	wZceFP	0.0161184	2	1	TRUE	247173	0.0995442	0.0611201	2.65256	0.103384	0.599546
rs116897071	C	T	C	T	0.32	0.0525012	0.99	0.0157799	FALSE	FALSE	FALSE	IOyiv4	0.0314019	0.0945418	outcome	TRUE	reported	textfile	chr11	130462562	ADAMTS15	0	FALSE	reported	fkI8qF	0.0401212	2	1	TRUE	247173	0.164066	0.100264	2.67763	0.101767	0.599546
rs3761376	A	G	A	G	-0.38	0.0124512	NA	0.253798	FALSE	FALSE	FALSE	IOyiv4	0.00763736	0.103038	outcome	TRUE	reported	textfile	chr21	42366929	TFF1	0	FALSE	reported	VJzwAX	0	2	1	TRUE	247173	-0.0327663	0.0200983	2.65788	0.103038	0.599546
rs370981115	T	C	T	C	0.3	0.0170379	NA	0.118726	FALSE	FALSE	FALSE	IOyiv4	0.010435	0.102519	outcome	TRUE	reported	textfile	chr1	103662158	AMY1A	3.89e-148	FALSE	reported	GVpCc7	0.0115738	2	1	TRUE	247173	0.0567931	0.0348524	2.65538	0.1032	0.599546
rs12843793	T	C	T	C	-0.2	-0.0257234	NA	0.0437458	FALSE	FALSE	FALSE	IOyiv4	0.0156781	0.100854	outcome	TRUE	reported	textfile	chrX	15382136	FIGF	4.47e-41	FALSE	reported	3gZ3Sy	0.0149004	2	1	TRUE	247173	0.128617	0.0789737	2.65235	0.103397	0.599546
rs2070634	T	G	T	G	-0.2	-0.00999123	NA	0.472415	FALSE	FALSE	FALSE	IOyiv4	0.00610101	0.101498	outcome	TRUE	reported	textfile	chr3	186618238	AHSG	8.71e-74	FALSE	reported	OCIXC6	0.0110064	2	1	TRUE	247173	0.0499562	0.0306287	2.66024	0.102885	0.599546
rs67333363	G	A	G	A	-0.09	-0.0209099	NA	0.0586179	FALSE	FALSE	FALSE	IOyiv4	0.0123767	0.0911312	outcome	TRUE	reported	textfile	chr1	155085570	EFNA3	3e-10	FALSE	reported	6G2Kst	0.0142264	2	1	TRUE	247173	0.232332	0.142338	2.66426	0.102625	0.599546
rs114780909	A	T	A	T	-2.09748	-0.0533469	0.00892443	0.00600369	FALSE	TRUE	FALSE	xPX7cl	0.0369829	0.149168	outcome	TRUE	reported	textfile	3	186360255	FETUB	1e-200	TRUE	reported	a5oymo	0.0326179	2	1	TRUE	247173	0.0254338	0.0176365	2.07969	0.149271	0.600296
rs56310054	T	C	T	C	-0.2	0.0479832	NA	0.0137556	FALSE	FALSE	FALSE	IOyiv4	0.0285539	0.0928715	outcome	TRUE	reported	textfile	chr5	80011427	THBS4	2e-10	FALSE	reported	fBjowa	0.0315082	2	1	TRUE	247173	-0.239916	0.147688	2.63893	0.104274	0.601916
rs4263397	G	T	G	T	-0.58	0.0115494	NA	0.258638	FALSE	FALSE	FALSE	IOyiv4	0.00710772	0.104183	outcome	TRUE	reported	textfile	chr4	15737767	BST1	0	FALSE	reported	y0aIpP	0	2	1	TRUE	247173	-0.0199127	0.0122547	2.64031	0.104183	0.601916
rs66871177	T	C	T	C	-0.28	0.0191771	NA	0.120837	FALSE	FALSE	FALSE	IOyiv4	0.0117532	0.102753	outcome	TRUE	reported	textfile	chr19	691833	PRSS57	9.12e-69	FALSE	reported	DLyiKN	0.0159765	2	1	TRUE	247173	-0.0684897	0.0421572	2.63941	0.104242	0.601916
rs12909626	C	A	C	A	0.16	-0.0160875	NA	0.102936	FALSE	FALSE	FALSE	IOyiv4	0.0097993	0.100653	outcome	TRUE	reported	textfile	chr15	72971064	NEO1	4.07e-28	FALSE	reported	gRRX7P	0.0145531	2	1	TRUE	247173	-0.100547	0.0619247	2.63639	0.104441	0.601978
rs35489971	G	A	G	A	1.23758	-0.0110892	0.795776	0.808821	FALSE	FALSE	FALSE	xPX7cl	0.00770594	0.150138	outcome	TRUE	reported	textfile	17	72700943	CD300LF	1e-200	TRUE	reported	ltVj7F	0.00747382	2	1	TRUE	247173	-0.00896038	0.00622685	2.07069	0.150153	0.602405
rs17185052	A	G	A	G	0.210148	-0.0208527	0.0651039	0.0587018	FALSE	FALSE	FALSE	xPX7cl	0.0144708	0.149581	outcome	TRUE	reported	textfile	1	28241083	RPA2	6.48e-61	TRUE	reported	YsHEPC	0.0127629	2	1	TRUE	247173	-0.0992284	0.0691234	2.06073	0.151137	0.604035
rs2240336	T	C	T	C	-0.253334	-0.00901386	0.421803	0.453785	FALSE	FALSE	FALSE	xPX7cl	0.00627745	0.151028	outcome	TRUE	reported	textfile	1	17674402	PADI4	1e-200	TRUE	reported	Zzb7Ob	0.00618248	2	1	TRUE	247173	0.0355809	0.0247945	2.05931	0.151278	0.604035
rs35103166	C	T	C	T	0.13	0.0105402	NA	0.373524	FALSE	FALSE	FALSE	IOyiv4	0.00647135	0.103366	outcome	TRUE	reported	textfile	chr2	127124606	BIN1	1.2e-54	FALSE	reported	05QqBW	0.0083505	2	1	TRUE	247173	0.0810786	0.0500513	2.62411	0.105252	0.604843
rs9804953	C	T	C	T	-0.1	0.00999708	NA	0.422876	FALSE	FALSE	FALSE	IOyiv4	0.00612373	0.102571	outcome	TRUE	reported	textfile	chr12	129226724	TMEM132D	5.37e-34	FALSE	reported	ofF5vN	0.0082268	2	1	TRUE	247173	-0.0999708	0.0617871	2.61789	0.105665	0.605416
rs475325	T	C	T	C	0.14	-0.0117422	NA	0.233276	FALSE	FALSE	FALSE	IOyiv4	0.00720893	0.103347	outcome	TRUE	reported	textfile	chr11	68017592	ALDH3B1	6.17e-47	FALSE	reported	g2IPoG	0.00973041	2	1	TRUE	247173	-0.0838728	0.0518212	2.61955	0.105555	0.605416
rs12112574	T	C	T	C	-0.06	0.0118672	NA	0.22656	FALSE	FALSE	FALSE	IOyiv4	0.00718851	0.0987682	outcome	TRUE	reported	textfile	chr7	83703508	SEMA3E	0	FALSE	reported	f87mdR	0.00800163	2	1	TRUE	247173	-0.197787	0.122678	2.59933	0.106909	0.606235
rs11160191	G	A	G	A	-0.1	-0.00994163	NA	0.422692	FALSE	FALSE	FALSE	IOyiv4	0.00610095	0.103203	outcome	TRUE	reported	textfile	chr14	94547530	SERPINA4	3.63e-31	FALSE	reported	KVWT96	0.00861265	2	1	TRUE	247173	0.0994163	0.0616074	2.60405	0.106591	0.606235
rs370981115	T	C	T	C	0.14	0.0170379	NA	0.118726	FALSE	FALSE	FALSE	IOyiv4	0.010435	0.102519	outcome	TRUE	reported	textfile	chr1	103662158	AMY2B	6.61e-27	FALSE	reported	95iG7x	0.0130354	2	1	TRUE	247173	0.121699	0.0753924	2.60569	0.106481	0.606235
rs12065722	A	G	A	G	-1.04	-0.018177	NA	0.0799712	FALSE	FALSE	FALSE	IOyiv4	0.0112261	0.105409	outcome	TRUE	reported	textfile	chr1	22646408	C1QC	1.58e-80	FALSE	reported	OfUxFz	0.0547258	2	1	TRUE	247173	0.0174779	0.0108334	2.60284	0.106673	0.606235
rs72970243	A	G	A	G	0.11	0.0145805	NA	0.162973	FALSE	FALSE	FALSE	IOyiv4	0.00881905	0.0982696	outcome	TRUE	reported	textfile	chr2	135726662	DARS	0	FALSE	reported	dHBkm8	0.0147231	2	1	TRUE	247173	0.13255	0.0821127	2.6058	0.106473	0.606235
rs67147325	T	C	T	C	-0.06	-0.0115205	NA	0.472246	FALSE	FALSE	FALSE	IOyiv4	0.00689877	0.0949317	outcome	TRUE	reported	textfile	chr16	66364863	CDH5	1.3e-09	FALSE	reported	dzVaVN	0.00988654	2	1	TRUE	247173	0.192009	0.119253	2.59241	0.107377	0.607998
rs2070074	G	A	G	A	-0.311544	0.0148102	0.0961584	0.0927012	FALSE	FALSE	FALSE	xPX7cl	0.0103656	0.153068	outcome	TRUE	reported	textfile	9	34649442	CCL27	1e-200	TRUE	reported	9mkeB8	0.0098317	2	1	TRUE	247173	-0.0475379	0.0333056	2.03726	0.153486	0.608513
rs2387362	T	C	T	C	0.81885	0.0106269	0.770935	0.784932	FALSE	FALSE	FALSE	xPX7cl	0.00743844	0.153105	outcome	TRUE	reported	textfile	20	24899906	CST7	1e-200	TRUE	reported	IcNujr	0.0073381	2	1	TRUE	247173	0.0129778	0.00908475	2.0407	0.153139	0.608513
rs1934913	C	T	C	T	0.29	-0.0104104	NA	0.340323	FALSE	FALSE	FALSE	IOyiv4	0.00647189	0.107715	outcome	TRUE	reported	textfile	chr20	38296880	BPI	5.89e-252	FALSE	reported	YfZSSl	0.00855366	2	1	TRUE	247173	-0.0358978	0.022342	2.58162	0.108111	0.608577
rs1635277	A	G	A	G	0.14	-0.0118086	NA	0.226011	FALSE	FALSE	FALSE	IOyiv4	0.00728948	0.105242	outcome	TRUE	reported	textfile	chr17	35975155	CCL16	9.55e-38	FALSE	reported	g2CvB0	0.0109018	2	1	TRUE	247173	-0.0843472	0.0524803	2.58314	0.108007	0.608577
rs7482118	A	G	A	G	0.06	-0.0110498	NA	0.370453	FALSE	FALSE	FALSE	IOyiv4	0.00670854	0.0995329	outcome	TRUE	reported	textfile	chr11	972603	AP2A2	0	FALSE	reported	NeDekX	0.00806684	2	1	TRUE	247173	-0.184163	0.114518	2.58618	0.1078	0.608577
rs773116	A	G	A	G	-0.11	-0.0102229	NA	0.439277	FALSE	FALSE	FALSE	IOyiv4	0.00630871	0.105138	outcome	TRUE	reported	textfile	chr12	56092375	ERBB3	6.17e-41	FALSE	reported	De2a3z	0.00820985	2	1	TRUE	247173	0.0929354	0.0577699	2.58797	0.107678	0.608577
rs4803613	A	G	A	G	0.13	0.0127215	NA	0.317729	FALSE	FALSE	FALSE	IOyiv4	0.00783966	0.104652	outcome	TRUE	reported	textfile	chr19	43354165	CD177	7.41e-28	FALSE	reported	yX7Y2Z	0.0118829	2	1	TRUE	247173	0.0978576	0.0609649	2.5765	0.108461	0.608628
rs11534419	T	C	T	C	0.11	-0.0125344	NA	0.371532	FALSE	FALSE	FALSE	IOyiv4	0.00775045	0.105824	outcome	TRUE	reported	textfile	chr9	133523101	ADAMTSL2	1.17e-37	FALSE	reported	0Bk7nW	0.00857643	2	1	TRUE	247173	-0.113949	0.0710165	2.57457	0.108593	0.608628
rs116530298	A	G	A	G	0.35	0.0540619	NA	0.0135209	FALSE	FALSE	FALSE	IOyiv4	0.0331379	0.102801	outcome	TRUE	reported	textfile	chr4	55100592	KDR	7.59e-20	FALSE	reported	wcxKaG	0.0383816	2	1	TRUE	247173	0.154463	0.0961828	2.579	0.10829	0.608628
rs633683	C	T	C	T	-0.0443444	-0.00920924	0.593948	0.595646	FALSE	FALSE	FALSE	xPX7cl	0.00633944	0.14631	outcome	TRUE	reported	textfile	11	118504742	PHLDB1	0	TRUE	reported	6qAcsv	0.00614978	2	1	TRUE	247173	0.207675	0.145831	2.028	0.154424	0.609357
rs911119	T	C	T	C	0.306717	-0.0111177	0.771	0.77439	FALSE	FALSE	FALSE	xPX7cl	0.00779778	0.15394	outcome	TRUE	reported	textfile	20	23612737	CST3	1e-200	TRUE	reported	8dkvkI	0.00677028	2	1	TRUE	247173	-0.0362474	0.025436	2.03076	0.154144	0.609357
rs12979847	C	T	C	T	0.07	-0.0109574	NA	0.287947	FALSE	FALSE	FALSE	IOyiv4	0.00666093	0.099965	outcome	TRUE	reported	textfile	chr19	7949404	CCL25	0	FALSE	reported	PhbOJk	0.00987419	2	1	TRUE	247173	-0.156534	0.0976844	2.56783	0.109057	0.609454
rs28630982	G	A	G	A	-0.08	0.0125848	NA	0.23756	FALSE	FALSE	FALSE	IOyiv4	0.00767576	0.101098	outcome	TRUE	reported	textfile	chr19	14016597	IL27RA	0	FALSE	reported	fKxZo2	0.0104643	2	1	TRUE	247173	-0.15731	0.0981287	2.56993	0.108913	0.609454
rs4533001	G	A	G	A	-0.15	0.0141755	NA	0.151643	FALSE	FALSE	FALSE	IOyiv4	0.00877816	0.106342	outcome	TRUE	reported	textfile	chr11	108561745	KDELC2	7.94e-35	FALSE	reported	OJGx5Z	0.0121846	2	1	TRUE	247173	-0.094503	0.0590224	2.56364	0.109346	0.610187
rs11634545	C	G	C	G	-0.168108	0.0202434	0.937359	0.950846	FALSE	TRUE	FALSE	xPX7cl	0.0141779	0.153346	outcome	TRUE	reported	textfile	15	65087899	RBPMS2	5.44e-38	TRUE	reported	K72KQF	0.0130464	2	1	TRUE	247173	-0.120419	0.0848542	2.01392	0.155862	0.610894
rs140584594	G	A	G	A	-0.424563	0.0263859	0.722863	0.0496254	FALSE	FALSE	FALSE	xPX7cl	0.0186061	0.156153	outcome	TRUE	reported	textfile	1	110232983	GSTM4	1e-200	TRUE	reported	W0Lkwl	0.0070051	2	1	TRUE	247173	-0.0621483	0.0438362	2.00999	0.156267	0.610894
rs1532424	T	G	T	G	-0.0814351	-0.00862621	0.555414	0.575684	FALSE	FALSE	FALSE	xPX7cl	0.00604773	0.153766	outcome	TRUE	reported	textfile	8	86268192	CA1	1.92e-42	TRUE	reported	xmP6zw	0.00596433	2	1	TRUE	247173	0.105927	0.0746685	2.01253	0.156005	0.610894
rs474918	T	C	T	C	-0.594363	0.0109671	0.77905	0.722726	FALSE	FALSE	FALSE	xPX7cl	0.00773197	0.156073	outcome	TRUE	reported	textfile	1	160771197	LY9	1e-200	TRUE	reported	PRA4Dh	0.00739071	2	1	TRUE	247173	-0.0184518	0.0130109	2.01125	0.156137	0.610894
rs35700679	G	A	G	A	0.705411	-0.01166	0.149403	0.162019	FALSE	FALSE	FALSE	xPX7cl	0.00823236	0.156669	outcome	TRUE	reported	textfile	4	15960246	FGFBP2	1e-200	TRUE	reported	LFTiwQ	0.00786399	2	1	TRUE	247173	-0.0165294	0.0116718	2.00559	0.15672	0.611246
rs3917265	T	C	T	C	0.16	-0.00976345	NA	0.46703	FALSE	FALSE	FALSE	IOyiv4	0.00609163	0.108986	outcome	TRUE	reported	textfile	chr2	102162001	IL1RL2	2.4e-83	FALSE	reported	slhE1i	0.00827232	2	1	TRUE	247173	-0.0610216	0.0382032	2.55134	0.110201	0.611416
rs2303147	T	C	T	C	0.18	-0.0143953	NA	0.151234	FALSE	FALSE	FALSE	IOyiv4	0.0089632	0.108263	outcome	TRUE	reported	textfile	chr19	48639768	CA11	7.94e-65	FALSE	reported	ZmXbVS	0.010587	2	1	TRUE	247173	-0.0799742	0.0500172	2.55658	0.109836	0.611416
rs36099342	C	T	C	T	0.18	0.00997559	NA	0.443349	FALSE	FALSE	FALSE	IOyiv4	0.00606714	0.100135	outcome	TRUE	reported	textfile	chr4	94318632	HPGDS	0	FALSE	reported	4fYKmz	0.0270856	2	1	TRUE	247173	0.0554199	0.0347226	2.54746	0.110472	0.611473
rs55797991	T	C	T	C	-0.08	0.0146117	NA	0.152105	FALSE	FALSE	FALSE	IOyiv4	0.00891345	0.101155	outcome	TRUE	reported	textfile	chr4	99850238	DNAJB14	0	FALSE	reported	iWKyEX	0.0114666	2	1	TRUE	247173	-0.182646	0.114452	2.54665	0.110528	0.611473
rs872729	G	A	G	A	-0.2	-0.0529479	NA	0.00839062	FALSE	FALSE	FALSE	IOyiv4	0.0324366	0.102606	outcome	TRUE	reported	textfile	chr11	10677665	LYVE1	0	FALSE	reported	lcYABc	0.0276937	2	1	TRUE	247173	0.26474	0.166275	2.53505	0.111343	0.612469
rs9532075	T	G	T	G	0.16	0.0101886	NA	0.367054	FALSE	FALSE	FALSE	IOyiv4	0.00637392	0.109935	outcome	TRUE	reported	textfile	chr13	37530059	POSTN	4.07e-83	FALSE	reported	ubvYVo	0.00828403	2	1	TRUE	247173	0.0636788	0.0399732	2.53777	0.111152	0.612469
rs8121100	G	A	G	A	-0.43	-0.0166501	NA	0.100999	FALSE	FALSE	FALSE	IOyiv4	0.0104428	0.110843	outcome	TRUE	reported	textfile	chr20	23695261	CST4	2.45e-214	FALSE	reported	5Q6RWG	0.0137613	2	1	TRUE	247173	0.0387212	0.0243171	2.53556	0.111308	0.612469
rs1800328	G	A	G	A	-0.4	-0.0261891	NA	0.0424379	FALSE	FALSE	FALSE	IOyiv4	0.0163841	0.109945	outcome	TRUE	reported	textfile	chrX	38408967	OTC	1.12e-104	FALSE	reported	rHHJNt	0.0184096	2	1	TRUE	247173	0.0654727	0.0410711	2.54126	0.110906	0.612469
rs4233450	G	T	G	T	-0.84	-0.0130251	NA	0.182882	FALSE	FALSE	FALSE	IOyiv4	0.00823687	0.113806	outcome	TRUE	reported	textfile	chr1	116947639	PTGFRN	0	FALSE	reported	MMUy5B	0	2	1	TRUE	247173	0.0155061	0.00980579	2.50056	0.113806	0.612723
rs77746021	C	A	C	A	-0.12	0.0258672	NA	0.0409481	FALSE	FALSE	FALSE	IOyiv4	0.0159372	0.104573	outcome	TRUE	reported	textfile	chr6	46170421	ENPP5	0	FALSE	reported	QrueBe	0.0154936	2	1	TRUE	247173	-0.21556	0.135695	2.52356	0.112157	0.612723
rs1047286	A	G	A	G	-0.07	0.014678	NA	0.165438	FALSE	FALSE	FALSE	IOyiv4	0.00907758	0.10589	outcome	TRUE	reported	textfile	chr19	6713251	TNFSF14	0	FALSE	reported	HU98sp	0.00939978	2	1	TRUE	247173	-0.209685	0.132701	2.4968	0.114078	0.612723
rs6578882	A	C	A	C	-0.14	-0.0102622	NA	0.40118	FALSE	FALSE	FALSE	IOyiv4	0.00643404	0.110717	outcome	TRUE	reported	textfile	chr11	7578160	CYB5R2	1.17e-60	FALSE	reported	2Xs8M5	0.00852122	2	1	TRUE	247173	0.0733013	0.0461735	2.52021	0.112396	0.612723
rs12264350	C	T	C	T	-0.09	-0.0100377	NA	0.342108	FALSE	FALSE	FALSE	IOyiv4	0.00629934	0.111057	outcome	TRUE	reported	textfile	chr10	46032122	MSMB	1.23e-33	FALSE	reported	HfOWSF	0.00744573	2	1	TRUE	247173	0.11153	0.0705982	2.49574	0.114155	0.612723
rs597371	G	A	G	A	-0.09	-0.0103387	NA	0.434741	FALSE	FALSE	FALSE	IOyiv4	0.00643655	0.108219	outcome	TRUE	reported	textfile	chr10	114272760	VWA2	2e-21	FALSE	reported	QNb4mV	0.00946843	2	1	TRUE	247173	0.114875	0.0725312	2.50841	0.11324	0.612723
rs11248891	T	C	T	C	-0.14	0.0183009	NA	0.0744971	FALSE	FALSE	FALSE	IOyiv4	0.0114238	0.109154	outcome	TRUE	reported	textfile	chr16	1810127	HAGH	4.57e-22	FALSE	reported	7OSNGc	0.0144966	2	1	TRUE	247173	-0.130721	0.0827133	2.49769	0.114013	0.612723
rs112988186	C	T	C	T	0.53	0.0198874	NA	0.0625884	FALSE	FALSE	FALSE	IOyiv4	0.0125283	0.112421	outcome	TRUE	reported	textfile	chr19	54637391	LILRB1	5.89e-247	FALSE	reported	ajfntZ	0.0157914	2	1	TRUE	247173	0.0375234	0.0236647	2.51422	0.112823	0.612723
rs1260326	T	C	T	C	-0.09	-0.00994797	NA	0.391666	FALSE	FALSE	FALSE	IOyiv4	0.00618807	0.107922	outcome	TRUE	reported	textfile	chr2	27508073	GCKR	5.75e-25	FALSE	reported	VcWJNA	0.00872138	2	1	TRUE	247173	0.110533	0.0695857	2.52315	0.112186	0.612723
rs13205080	T	C	T	C	0.35	0.0271778	NA	0.0490317	FALSE	FALSE	FALSE	IOyiv4	0.0171125	0.112245	outcome	TRUE	reported	textfile	chr6	149716438	LRP11	5.01e-108	FALSE	reported	V40Iit	0.015852	2	1	TRUE	247173	0.077651	0.0490193	2.50934	0.113173	0.612723
rs7658970	T	C	T	C	0.08	0.011315	NA	0.292778	FALSE	FALSE	FALSE	IOyiv4	0.00701191	0.106597	outcome	TRUE	reported	textfile	chr4	73848233	CXCL6	7.41e-16	FALSE	reported	vZ8vDA	0.00992123	2	1	TRUE	247173	0.141437	0.0893868	2.5037	0.113579	0.612723
rs2230641	G	A	G	A	-0.1	0.0120239	NA	0.20414	FALSE	FALSE	FALSE	IOyiv4	0.00749237	0.108532	outcome	TRUE	reported	textfile	chr5	87399457	CCNH	1.38e-22	FALSE	reported	KZlWvd	0.0102256	2	1	TRUE	247173	-0.120239	0.0759258	2.50793	0.113275	0.612723
rs56378716	G	A	G	A	-0.41	0.0432519	NA	0.0148459	FALSE	FALSE	FALSE	IOyiv4	0.027085	0.11029	outcome	TRUE	reported	textfile	chr17	58279141	MPO	1.82e-39	FALSE	reported	JexduW	0.0311907	2	1	TRUE	247173	-0.105492	0.0665468	2.51297	0.112913	0.612723
rs42265	G	A	G	A	0.06	0.00980949	NA	0.560281	FALSE	FALSE	FALSE	IOyiv4	0.00605098	0.104987	outcome	TRUE	reported	textfile	chr5	129068533	ISOC1	0	FALSE	reported	3F2Uik	0.00837002	2	1	TRUE	247173	0.163491	0.103396	2.50023	0.11383	0.612723
rs3761376	A	G	A	G	0.06	0.0124512	NA	0.253798	FALSE	FALSE	FALSE	IOyiv4	0.00763736	0.103038	outcome	TRUE	reported	textfile	chr21	42366929	TFF2	2e-10	FALSE	reported	RZX1du	0.00942097	2	1	TRUE	247173	0.20752	0.131394	2.49443	0.11425	0.612723
rs4375934	T	C	T	C	0.07	0.0113091	NA	0.291888	FALSE	FALSE	FALSE	IOyiv4	0.00692798	0.102598	outcome	TRUE	reported	textfile	chr20	45167878	SLPI	0	FALSE	reported	l5MNz5	0.00985206	2	1	TRUE	247173	0.161559	0.10155	2.53109	0.111623	0.612723
rs76650523	C	G	C	G	-0.34	-0.0559416	0.6	0.990737	FALSE	TRUE	FALSE	IOyiv4	0.0342254	0.102153	outcome	TRUE	reported	textfile	chr8	86376756	RMDN1	0	FALSE	reported	akNvIS	0.0516113	2	1	TRUE	247173	0.164534	0.103715	2.51668	0.112648	0.612723
rs4411467	A	C	A	C	-0.15	-0.0289373	NA	0.0595563	FALSE	FALSE	FALSE	IOyiv4	0.017956	0.107056	outcome	TRUE	reported	textfile	chr15	93044813	RGMA	0	FALSE	reported	6W3JUu	0.019728	2	1	TRUE	247173	0.192916	0.122366	2.48549	0.1149	0.613072
rs7204669	A	G	A	G	0.24	-0.0109388	NA	0.313668	FALSE	FALSE	FALSE	IOyiv4	0.00692379	0.114133	outcome	TRUE	reported	textfile	chr16	2860735	PRSS22	7.08e-155	FALSE	reported	fBCBwD	0.00905256	2	1	TRUE	247173	-0.0455784	0.0289003	2.48721	0.114775	0.613072
rs2765815	A	G	A	G	0.08	-0.0113544	NA	0.278662	FALSE	FALSE	FALSE	IOyiv4	0.00712008	0.110778	outcome	TRUE	reported	textfile	chrX	47634335	CFP	2.19e-25	FALSE	reported	cuwTWI	0.00768351	2	1	TRUE	247173	-0.141931	0.0900389	2.4848	0.114951	0.613072
rs1047286	A	G	A	G	-0.06	0.014678	NA	0.165438	FALSE	FALSE	FALSE	IOyiv4	0.00907758	0.10589	outcome	TRUE	reported	textfile	chr19	6713251	MCEMP1	0	FALSE	reported	G1cywW	0.00888458	2	1	TRUE	247173	-0.244633	0.155569	2.47276	0.115834	0.613541
rs1054661	C	T	C	T	-0.08	0.010368	NA	0.369115	FALSE	FALSE	FALSE	IOyiv4	0.00649238	0.110277	outcome	TRUE	reported	textfile	chr4	3494214	LRPAP1	4.07e-20	FALSE	reported	UXh0RL	0.00870882	2	1	TRUE	247173	-0.1296	0.0823719	2.47543	0.115638	0.613541
rs74451798	G	A	G	A	0.16	0.0348045	NA	0.0170304	FALSE	FALSE	FALSE	IOyiv4	0.0215332	0.106026	outcome	TRUE	reported	textfile	chr6	131575564	ARG1	0	FALSE	reported	NIJ8kO	0.0234841	2	1	TRUE	247173	0.217528	0.138318	2.47328	0.115796	0.613541
rs34028712	C	T	C	T	0.07	-0.00972933	NA	0.425596	FALSE	FALSE	FALSE	IOyiv4	0.00607601	0.109317	outcome	TRUE	reported	textfile	chr21	32513268	EVA1C	6.76e-18	FALSE	reported	EoYhJn	0.0081217	2	1	TRUE	247173	-0.13899	0.0882855	2.47851	0.115411	0.613541
rs7820697	A	C	A	C	0.15	-0.00965027	NA	0.439947	FALSE	FALSE	FALSE	IOyiv4	0.0060996	0.113623	outcome	TRUE	reported	textfile	chr8	86490626	RMDN1	5.01e-42	FALSE	reported	akNvIS	0.0110427	2	1	TRUE	247173	-0.0643351	0.0409389	2.46959	0.116068	0.613937
rs6588740	C	T	C	T	-0.1	-0.0108213	NA	0.321342	FALSE	FALSE	FALSE	IOyiv4	0.0068417	0.113726	outcome	TRUE	reported	textfile	chr10	124095824	CHST15	3.24e-27	FALSE	reported	memLNJ	0.0092544	2	1	TRUE	247173	0.108213	0.069146	2.4492	0.117585	0.614953
rs10922098	C	T	C	T	0.11	-0.00976514	NA	0.382554	FALSE	FALSE	FALSE	IOyiv4	0.00620844	0.115746	outcome	TRUE	reported	textfile	chr1	196695521	CFHR3	1.17e-41	FALSE	reported	GYOIiR	0.00813546	2	1	TRUE	247173	-0.088774	0.0568209	2.44093	0.118206	0.614953
rs72787038	C	A	C	A	-0.1	0.0125871	NA	0.177616	FALSE	FALSE	FALSE	IOyiv4	0.00781109	0.107084	outcome	TRUE	reported	textfile	chr16	72032203	TXNL4B	1e-10	FALSE	reported	MEt1GQ	0.0152672	2	1	TRUE	247173	-0.125871	0.0804401	2.44853	0.117635	0.614953
rs1287394	C	T	C	T	-0.11	-0.0131239	NA	0.158222	FALSE	FALSE	FALSE	IOyiv4	0.00823722	0.111106	outcome	TRUE	reported	textfile	chr11	120222897	OAF	2.19e-17	FALSE	reported	1EdDMC	0.0129666	2	1	TRUE	247173	0.119308	0.0761931	2.45193	0.11738	0.614953
rs192923146	T	G	T	G	-0.26	-0.0505667	NA	0.0102477	FALSE	FALSE	FALSE	IOyiv4	0.0316623	0.110251	outcome	TRUE	reported	textfile	chr8	21897507	GFRA2	2.57e-16	FALSE	reported	RgJrTq	0.0317385	2	1	TRUE	247173	0.194487	0.124071	2.45722	0.116986	0.614953
rs62230378	G	A	G	A	-0.31	-0.0338558	NA	0.0271738	FALSE	FALSE	FALSE	IOyiv4	0.021521	0.115684	outcome	TRUE	reported	textfile	chr3	382221	CHL1	1.51e-39	FALSE	reported	FoLXyW	0.0235583	2	1	TRUE	247173	0.109212	0.0699169	2.43993	0.118282	0.614953
rs3818222	G	A	G	A	0.08	-0.00997668	NA	0.438154	FALSE	FALSE	FALSE	IOyiv4	0.00629243	0.112852	outcome	TRUE	reported	textfile	chr20	33225117	BPIFA2	6.92e-21	FALSE	reported	1ITkha	0.00853334	2	1	TRUE	247173	-0.124709	0.0797723	2.44392	0.117981	0.614953
rs713929	A	G	A	G	-0.13	-0.0121881	NA	0.191844	FALSE	FALSE	FALSE	IOyiv4	0.0075657	0.107186	outcome	TRUE	reported	textfile	chr22	36261550	APOL1	0	FALSE	reported	8JJQNT	0.0187907	2	1	TRUE	247173	0.0937549	0.0597547	2.46175	0.116649	0.614953
rs17300539	A	G	A	G	0.36	-0.0182946	NA	0.0734368	FALSE	FALSE	FALSE	IOyiv4	0.0116464	0.116219	outcome	TRUE	reported	textfile	chr3	186841671	ADIPOQ	3.8e-100	FALSE	reported	d0Emlo	0.0169465	2	1	TRUE	247173	-0.0508183	0.0324393	2.45412	0.117217	0.614953
rs1635276	G	A	G	A	0.06	-0.0117937	NA	0.226013	FALSE	FALSE	FALSE	IOyiv4	0.00728954	0.105686	outcome	TRUE	reported	textfile	chr17	35975141	CCL15	1.2e-09	FALSE	reported	4YVYs7	0.00985655	2	1	TRUE	247173	-0.196561	0.12571	2.44487	0.11791	0.614953
rs9397575	C	T	C	T	0.08	0.00953874	NA	0.503164	FALSE	FALSE	FALSE	IOyiv4	0.00598105	0.110751	outcome	TRUE	reported	textfile	chr6	153000350	MTRF1L	1.78e-16	FALSE	reported	uj70C6	0.00971327	2	1	TRUE	247173	0.119234	0.0761519	2.45155	0.117409	0.614953
rs7910135	C	A	C	A	-1.01	0.00969494	NA	0.477589	FALSE	FALSE	FALSE	IOyiv4	0.00619699	0.11771	outcome	TRUE	reported	textfile	chr10	116638535	PNLIPRP2	0	FALSE	reported	wK7wCm	0	2	1	TRUE	247173	-0.00959895	0.00613564	2.44753	0.11771	0.614953
rs8075412	T	G	T	G	0.16	0.0152622	NA	0.125276	FALSE	FALSE	FALSE	IOyiv4	0.00970458	0.115793	outcome	TRUE	reported	textfile	chr17	4727964	CXCL16	7.08e-36	FALSE	reported	OQoAtE	0.0127957	2	1	TRUE	247173	0.0953886	0.0611314	2.4348	0.118669	0.615864
rs61746508	A	C	A	C	-0.426725	-0.0372504	0.0153825	0.0142041	FALSE	FALSE	FALSE	xPX7cl	0.026354	0.157519	outcome	TRUE	reported	textfile	6	116600616	TSPYL1	2.12e-64	TRUE	reported	ZYPuIs	0.025184	2	1	TRUE	247173	0.0872938	0.0619733	1.98407	0.158962	0.618553
rs11668526	T	C	T	C	0.790242	-0.0093676	0.589038	0.564891	FALSE	FALSE	FALSE	xPX7cl	0.00665815	0.159446	outcome	TRUE	reported	textfile	19	54749060	LILRA6	1e-200	TRUE	reported	doJlUe	0.00625345	2	1	TRUE	247173	-0.0118541	0.00842599	1.97922	0.159472	0.618842
rs16829209	T	C	T	C	-0.336713	0.0113601	0.166998	0.164069	FALSE	FALSE	FALSE	xPX7cl	0.00807576	0.159518	outcome	TRUE	reported	textfile	1	24461295	IL22RA1	1e-200	TRUE	reported	5HQCyS	0.0083616	2	1	TRUE	247173	-0.0337383	0.0239987	1.97638	0.159772	0.618842
rs11548955	A	G	A	G	-0.06	0.0113505	NA	0.240101	FALSE	FALSE	FALSE	IOyiv4	0.00709535	0.109662	outcome	TRUE	reported	textfile	chr9	76394450	RFK	0	FALSE	reported	J6KtmH	0.00895121	2	1	TRUE	247173	-0.189176	0.121577	2.42118	0.119705	0.618965
rs10446427	T	C	T	C	0.11	-0.0268445	NA	0.0461534	FALSE	FALSE	FALSE	IOyiv4	0.0169439	0.113121	outcome	TRUE	reported	textfile	chr3	54056707	CACNA2D3	0	FALSE	reported	5cfbhx	0.0155096	2	1	TRUE	247173	-0.244041	0.157832	2.39077	0.122054	0.619457
rs77326070	A	G	A	G	-0.12	0.00969572	NA	0.379776	FALSE	FALSE	FALSE	IOyiv4	0.00620827	0.118349	outcome	TRUE	reported	textfile	chr5	39039653	OSMR	3.31e-43	FALSE	reported	9wyPhN	0.00870757	2	1	TRUE	247173	-0.0807977	0.0520667	2.40811	0.120708	0.619457
rs702208	G	A	G	A	0.55	0.022748	NA	0.0460347	FALSE	FALSE	FALSE	IOyiv4	0.0146467	0.120395	outcome	TRUE	reported	textfile	chr9	18639745	ADAMTSL1	1.45e-173	FALSE	reported	lTR3KJ	0.0195826	2	1	TRUE	247173	0.04136	0.026671	2.40482	0.120962	0.619457
rs438060	A	T	A	T	0.38	0.0266729	0.64	0.95018	FALSE	TRUE	FALSE	IOyiv4	0.0168573	0.113586	outcome	TRUE	reported	textfile	chr1	109683919	GSTM3	0	FALSE	reported	7y6haZ	0.0499775	2	1	TRUE	247173	0.0701918	0.0453116	2.39968	0.12136	0.619457
rs8177399	T	C	T	C	-0.56	-0.0334199	NA	0.0204914	FALSE	FALSE	FALSE	IOyiv4	0.0215413	0.120797	outcome	TRUE	reported	textfile	chr11	126290931	TIRAP	5.37e-72	FALSE	reported	EuVXFH	0.0312086	2	1	TRUE	247173	0.0596785	0.0386101	2.38909	0.122185	0.619457
rs470236	A	G	A	G	-0.17	-0.0117992	NA	0.188285	FALSE	FALSE	FALSE	IOyiv4	0.00760023	0.120549	outcome	TRUE	reported	textfile	chr11	102787479	MMP10	8.91e-60	FALSE	reported	4PZVpz	0.0104255	2	1	TRUE	247173	0.0694069	0.0449094	2.38853	0.122229	0.619457
rs12566888	T	G	T	G	-0.1	-0.0179152	NA	0.138263	FALSE	FALSE	FALSE	IOyiv4	0.0112364	0.11085	outcome	TRUE	reported	textfile	chr1	156899255	PEAR1	5e-10	FALSE	reported	glf7p1	0.0160711	2	1	TRUE	247173	0.179152	0.115994	2.38545	0.12247	0.619457
rs1926318	T	C	T	C	0.22	-0.0111726	NA	0.236295	FALSE	FALSE	FALSE	IOyiv4	0.00721938	0.121721	outcome	TRUE	reported	textfile	chr13	36070005	DCLK1	6.76e-108	FALSE	reported	gKioP9	0.00997025	2	1	TRUE	247173	-0.0507847	0.032896	2.38331	0.122637	0.619457
rs367070	G	A	G	A	-0.52	-0.0120342	NA	0.226033	FALSE	FALSE	FALSE	IOyiv4	0.00773712	0.119855	outcome	TRUE	reported	textfile	chr19	54296648	LILRA3	1.2e-48	FALSE	reported	3Y6eav	0.0354762	2	1	TRUE	247173	0.0231427	0.0149626	2.39228	0.121936	0.619457
rs12047498	T	C	T	C	0.1	0.0109702	NA	0.2394	FALSE	FALSE	FALSE	IOyiv4	0.00702942	0.118615	outcome	TRUE	reported	textfile	chr1	45488960	PRDX1	6.92e-26	FALSE	reported	r7Yioo	0.00950486	2	1	TRUE	247173	0.109702	0.0710633	2.38308	0.122655	0.619457
rs12459634	C	T	C	T	-0.63	-0.0137194	NA	0.132898	FALSE	FALSE	FALSE	IOyiv4	0.00884746	0.120983	outcome	TRUE	reported	textfile	chr19	35739273	IGFLR1	0	FALSE	reported	aOPbW2	0	2	1	TRUE	247173	0.0217768	0.0140436	2.40454	0.120983	0.619457
rs41277305	C	A	C	A	0.34	0.029006	NA	0.0368864	FALSE	FALSE	FALSE	IOyiv4	0.018697	0.120812	outcome	TRUE	reported	textfile	chr22	24005171	DDT	2.04e-52	FALSE	reported	ubcaFi	0.0223157	2	1	TRUE	247173	0.0853119	0.0552754	2.38207	0.122735	0.619457
rs4455312	A	C	A	C	0.06	0.0107918	NA	0.332995	FALSE	FALSE	FALSE	IOyiv4	0.00676856	0.110845	outcome	TRUE	reported	textfile	chr3	187244238	MASP1	2e-10	FALSE	reported	n6vLa0	0.00936914	2	1	TRUE	247173	0.179864	0.116253	2.39375	0.121821	0.619457
rs8107144	A	G	A	G	0.12	0.0149907	NA	0.140676	FALSE	FALSE	FALSE	IOyiv4	0.00957633	0.117493	outcome	TRUE	reported	textfile	chr19	43112310	PSG3	2.09e-20	FALSE	reported	4UtdTE	0.0129622	2	1	TRUE	247173	0.124922	0.0809356	2.38232	0.122715	0.619457
rs747369	A	G	A	G	0.0561669	-0.00886466	0.366546	0.366336	FALSE	FALSE	FALSE	xPX7cl	0.00623387	0.155022	outcome	TRUE	reported	textfile	4	183951300	DCTD	1.87e-18	TRUE	reported	sKTx5W	0.00640824	2	1	TRUE	247173	-0.157827	0.11244	1.97027	0.160419	0.61992
rs1637732	C	T	C	T	-0.37	0.0395917	0.78	0.0170245	FALSE	FALSE	FALSE	IOyiv4	0.0252102	0.116308	outcome	TRUE	reported	textfile	chr7	2217167	NUDT1	6.92e-16	FALSE	reported	I64dzj	0.0458377	2	1	TRUE	247173	-0.107005	0.0694134	2.3764	0.123181	0.620898
rs1050565	C	T	C	T	0.583245	-0.0089816	0.324719	0.331608	FALSE	FALSE	FALSE	xPX7cl	0.00641443	0.161448	outcome	TRUE	reported	textfile	17	28576076	BLMH	1e-200	TRUE	reported	89viR2	0.00637589	2	1	TRUE	247173	-0.0153994	0.0109991	1.96015	0.161497	0.621306
rs873110	T	C	T	C	-1.04744	-0.00977501	0.244098	0.239634	FALSE	FALSE	FALSE	xPX7cl	0.00698192	0.161499	outcome	TRUE	reported	textfile	10	88724619	SNCG	1e-200	TRUE	reported	1cG5NC	0.00693211	2	1	TRUE	247173	0.00933229	0.00666599	1.95996	0.161517	0.621306
rs6677309	C	A	C	A	-0.251159	0.0131773	0.14177	0.132977	FALSE	FALSE	FALSE	xPX7cl	0.00941078	0.161445	outcome	TRUE	reported	textfile	1	117080166	CD58	1.44e-181	TRUE	reported	cwGKdj	0.00874088	2	1	TRUE	247173	-0.0524658	0.0375139	1.956	0.161942	0.621517
rs2468844	C	T	C	T	0.1	-0.0172984	NA	0.142912	FALSE	FALSE	FALSE	IOyiv4	0.0110676	0.118058	outcome	TRUE	reported	textfile	chr11	18245480	SAA2	2.95e-19	FALSE	reported	I99HXn	0.0111476	2	1	TRUE	247173	-0.172984	0.112343	2.37092	0.123614	0.622267
rs1760928	G	A	G	A	-0.07	-0.0132595	NA	0.208521	FALSE	FALSE	FALSE	IOyiv4	0.00843087	0.115781	outcome	TRUE	reported	textfile	chr14	20487536	PNP	0	FALSE	reported	DzZqBE	0.00946567	2	1	TRUE	247173	0.189422	0.123135	2.36646	0.123968	0.622271
rs2290239	G	A	G	A	-0.17	0.0106646	NA	0.305438	FALSE	FALSE	FALSE	IOyiv4	0.00691776	0.123164	outcome	TRUE	reported	textfile	chr12	7123655	RBP5	5.75e-83	FALSE	reported	2i1dZd	0.00880992	2	1	TRUE	247173	-0.062733	0.0408224	2.36154	0.124359	0.622271
rs11751347	T	C	T	C	-0.36	-0.0155973	NA	0.0991572	FALSE	FALSE	FALSE	IOyiv4	0.0101476	0.12428	outcome	TRUE	reported	textfile	chr6	160671406	PLG	9.55e-125	FALSE	reported	cS58Gh	0.0151541	2	1	TRUE	247173	0.0433259	0.0282466	2.35269	0.125067	0.622271
rs500389	G	A	G	A	-0.16	-0.0101763	NA	0.425098	FALSE	FALSE	FALSE	IOyiv4	0.00658756	0.1224	outcome	TRUE	reported	textfile	chr11	117229878	PCSK7	5.89e-52	FALSE	reported	4GDNxi	0.0105495	2	1	TRUE	247173	0.063602	0.0413853	2.36184	0.124335	0.622271
rs2274333	G	A	G	A	0.24	-0.0106474	NA	0.318809	FALSE	FALSE	FALSE	IOyiv4	0.00692802	0.124327	outcome	TRUE	reported	textfile	chr1	8957145	CA6	1.02e-133	FALSE	reported	6gBxdd	0.00975271	2	1	TRUE	247173	-0.0443642	0.028923	2.35277	0.12506	0.622271
rs3786656	T	C	T	C	0.25	0.011623	NA	0.289122	FALSE	FALSE	FALSE	IOyiv4	0.00754023	0.123205	outcome	TRUE	reported	textfile	chr19	14395852	ADGRE2	2.4e-132	FALSE	reported	F3rT2P	0.0102123	2	1	TRUE	247173	0.0464918	0.0302207	2.36671	0.123948	0.622271
rs16823797	C	T	C	T	0.21	-0.0170062	NA	0.0780968	FALSE	FALSE	FALSE	IOyiv4	0.0110349	0.123283	outcome	TRUE	reported	textfile	chr2	182833872	FRZB	1.86e-51	FALSE	reported	3eEPfR	0.0139158	2	1	TRUE	247173	-0.0809821	0.0528203	2.35059	0.125236	0.622305
rs10882283	C	A	C	A	-0.08	0.0108837	NA	0.369678	FALSE	FALSE	FALSE	IOyiv4	0.00703161	0.121666	outcome	TRUE	reported	textfile	chr10	93601207	RBP4	2.29e-22	FALSE	reported	Arr0WQ	0.0082237	2	1	TRUE	247173	-0.136046	0.0890008	2.33659	0.126366	0.622309
rs2014055	A	G	A	G	-0.14	0.0135431	NA	0.202446	FALSE	FALSE	FALSE	IOyiv4	0.00879153	0.123446	outcome	TRUE	reported	textfile	chr17	62664556	MRC2	1.91e-37	FALSE	reported	8vaOJ6	0.0109475	2	1	TRUE	247173	-0.0967362	0.0632506	2.3391	0.126162	0.622309
rs115264949	A	G	A	G	0.16	-0.0541913	NA	0.0109237	FALSE	FALSE	FALSE	IOyiv4	0.0345891	0.117181	outcome	TRUE	reported	textfile	chr1	161532142	FCGR2A	0	FALSE	reported	uJbOdV	0.0224189	2	1	TRUE	247173	-0.338695	0.22133	2.34174	0.125948	0.622309
rs6440116	C	T	C	T	0.09	0.0104412	NA	0.358221	FALSE	FALSE	FALSE	IOyiv4	0.00671244	0.119827	outcome	TRUE	reported	textfile	chr3	142857613	PCOLCE2	3.55e-18	FALSE	reported	8oM5Mx	0.0103539	2	1	TRUE	247173	0.116014	0.0757675	2.34451	0.125725	0.622309
rs139011716	A	G	A	G	0.23	0.0415619	NA	0.0216606	FALSE	FALSE	FALSE	IOyiv4	0.0266208	0.118464	outcome	TRUE	reported	textfile	chr19	56178262	GALP	0	FALSE	reported	AvG4pA	0.029066	2	1	TRUE	247173	0.180704	0.117974	2.34618	0.125591	0.622309
rs7534175	G	A	G	A	0.13	-0.0150732	NA	0.114599	FALSE	FALSE	FALSE	IOyiv4	0.00976213	0.122578	outcome	TRUE	reported	textfile	chr1	235346698	GGPS1	2.82e-28	FALSE	reported	NOf6jC	0.0117888	2	1	TRUE	247173	-0.115947	0.0758258	2.33823	0.126233	0.622309
rs10081281	T	C	T	C	0.161767	0.00843269	0.463715	0.451811	FALSE	FALSE	FALSE	xPX7cl	0.00602995	0.161973	outcome	TRUE	reported	textfile	7	55236796	EGFR	2.97e-162	TRUE	reported	rbLgZU	0.00595956	2	1	TRUE	247173	0.0521286	0.0373249	1.95054	0.162529	0.622349
rs17780143	A	G	A	G	-0.38894	-0.020194	0.0559622	0.0537602	FALSE	FALSE	FALSE	xPX7cl	0.0144808	0.163157	outcome	TRUE	reported	textfile	14	50901768	MAP4K5	3.5e-188	TRUE	reported	hUx8nr	0.0132932	2	1	TRUE	247173	0.0519206	0.0372738	1.94031	0.163634	0.622562
rs1980532	G	A	G	A	-0.286574	-0.00895311	0.453251	0.453682	FALSE	FALSE	FALSE	xPX7cl	0.00643676	0.164245	outcome	TRUE	reported	textfile	6	110720209	WASF1	1e-200	TRUE	reported	5LD26g	0.00619872	2	1	TRUE	247173	0.0312419	0.0224712	1.93295	0.164436	0.622562
rs55706902	C	T	C	T	-0.347906	-0.0109356	0.18039	0.197952	FALSE	FALSE	FALSE	xPX7cl	0.00786004	0.164137	outcome	TRUE	reported	textfile	1	11724708	DRAXIN	1e-200	TRUE	reported	PTaJUv	0.00779295	2	1	TRUE	247173	0.0314326	0.0226034	1.93381	0.164342	0.622562
rs9311469	A	C	A	C	0.097246	-0.0126169	0.868268	0.868969	FALSE	FALSE	FALSE	xPX7cl	0.00898709	0.160352	outcome	TRUE	reported	textfile	3	51540035	MANF	7.68e-27	TRUE	reported	DomxpW	0.00906637	2	1	TRUE	247173	-0.129742	0.0932042	1.93771	0.163918	0.622562
rs3021366	A	C	A	C	1.39	0.0251236	NA	0.0346766	FALSE	FALSE	FALSE	IOyiv4	0.0164487	0.126665	outcome	TRUE	reported	textfile	chr6	31477994	MICB	0	FALSE	reported	NPsncX	0	2	1	TRUE	247173	0.0180745	0.0118336	2.33291	0.126665	0.622983
rs10412463	C	G	C	G	-0.516813	0.0154882	0.0984897	0.105363	FALSE	TRUE	FALSE	xPX7cl	0.011149	0.16477	outcome	TRUE	reported	textfile	19	43021011	CEACAM1	1e-200	TRUE	reported	6cVr17	0.0103666	2	1	TRUE	247173	-0.0299686	0.0215809	1.92839	0.164934	0.623044
rs67249092	G	A	G	A	-0.28	-0.0129247	NA	0.150365	FALSE	FALSE	FALSE	IOyiv4	0.00847322	0.12717	outcome	TRUE	reported	textfile	chr3	190639782	IL1RAP	1.51e-188	FALSE	reported	UVgKSQ	0.00956052	2	1	TRUE	247173	0.0461596	0.0303025	2.32042	0.127685	0.624728
rs8034057	A	G	A	G	-0.32	0.0188422	NA	0.0678493	FALSE	FALSE	FALSE	IOyiv4	0.0123394	0.126762	outcome	TRUE	reported	textfile	chr15	65497092	IGDCC4	1.66e-122	FALSE	reported	MTZB7H	0.0135949	2	1	TRUE	247173	-0.058882	0.0386417	2.32194	0.127561	0.624728
rs9951594	A	G	A	G	0.21	-0.0210613	NA	0.0674406	FALSE	FALSE	FALSE	IOyiv4	0.0137445	0.125436	outcome	TRUE	reported	textfile	chr18	31681631	B4GALT6	3.98e-42	FALSE	reported	I03osw	0.0154407	2	1	TRUE	247173	-0.100292	0.0658639	2.31867	0.12783	0.624728
rs2261033	G	A	G	A	-0.12	-0.00964041	NA	0.475956	FALSE	FALSE	FALSE	IOyiv4	0.0062955	0.125691	outcome	TRUE	reported	textfile	chr6	31635814	AIF1	3.89e-55	FALSE	reported	AGF8KK	0.00767266	2	1	TRUE	247173	0.0803368	0.0527134	2.32267	0.127501	0.624728
rs9658667	A	G	A	G	-0.44	0.0292167	NA	0.0247816	FALSE	FALSE	FALSE	IOyiv4	0.0190852	0.125805	outcome	TRUE	reported	textfile	chr14	92932705	CHGA	5.62e-64	FALSE	reported	Ts7yZJ	0.0260558	2	1	TRUE	247173	-0.0664017	0.0435534	2.32442	0.127358	0.624728
rs8123349	G	A	G	A	0.13	-0.0149236	NA	0.10966	FALSE	FALSE	FALSE	IOyiv4	0.00973225	0.125173	outcome	TRUE	reported	textfile	chr20	23656193	CST3	2e-30	FALSE	reported	JnwxLF	0.0113396	2	1	TRUE	247173	-0.114797	0.0755302	2.31004	0.128541	0.627409
rs5030062	C	A	C	A	0.36	-0.00962478	NA	0.390199	FALSE	FALSE	FALSE	IOyiv4	0.00633807	0.128872	outcome	TRUE	reported	textfile	chr3	186736391	KNG1	0	FALSE	reported	QD8wn0	0	2	1	TRUE	247173	-0.0267355	0.0176058	2.30604	0.128872	0.627437
rs566419452	T	G	T	G	-0.63	-0.0431483	NA	0.0157245	FALSE	FALSE	FALSE	IOyiv4	0.0282535	0.126715	outcome	TRUE	reported	textfile	chr17	78975177	LGALS3BP	9.12e-50	FALSE	reported	CbO5tX	0.0424762	2	1	TRUE	247173	0.0684894	0.045084	2.30783	0.128724	0.627437
rs35931837	T	C	T	C	-0.17	-0.015304	NA	0.118312	FALSE	FALSE	FALSE	IOyiv4	0.0100248	0.126857	outcome	TRUE	reported	textfile	chr19	51529904	SIGLEC6	5.13e-44	FALSE	reported	gPZOgs	0.0122169	2	1	TRUE	247173	0.0900236	0.0593232	2.30284	0.129138	0.627554
rs73337767	T	C	T	C	0.17	-0.0273441	NA	0.0346997	FALSE	FALSE	FALSE	IOyiv4	0.0175981	0.120229	outcome	TRUE	reported	textfile	chr5	177601825	B4GALT7	0	FALSE	reported	WWawSt	0.0241876	2	1	TRUE	247173	-0.160848	0.106018	2.30183	0.129221	0.627554
rs11063675	T	C	T	C	-0.3	0.0473449	NA	0.0115699	FALSE	FALSE	FALSE	IOyiv4	0.0306651	0.122604	outcome	TRUE	reported	textfile	chr12	5437300	NTF3	0	FALSE	reported	G7pNve	0.0388075	2	1	TRUE	247173	-0.157816	0.104236	2.2923	0.130017	0.628279
rs1624358	T	G	T	G	-0.53	-0.0171004	NA	0.086769	FALSE	FALSE	FALSE	IOyiv4	0.0112883	0.129805	outcome	TRUE	reported	textfile	chr19	50983919	KLK7	5.75e-266	FALSE	reported	ZZEq4x	0.0152118	2	1	TRUE	247173	0.0322649	0.0213189	2.29051	0.130167	0.628279
rs117229324	T	C	T	C	-0.59	0.0390856	NA	0.0168946	FALSE	FALSE	FALSE	IOyiv4	0.0257448	0.128966	outcome	TRUE	reported	textfile	chr19	51082721	KLK14	1.91e-103	FALSE	reported	UV2dij	0.0273183	2	1	TRUE	247173	-0.0662468	0.0437429	2.29358	0.12991	0.628279
rs654245	G	A	G	A	-0.12	0.0127811	NA	0.157424	FALSE	FALSE	FALSE	IOyiv4	0.00832614	0.12477	outcome	TRUE	reported	textfile	chr22	26371301	SEZ6L	6.31e-22	FALSE	reported	YxBMny	0.0124684	2	1	TRUE	247173	-0.106509	0.0702615	2.29793	0.129546	0.628279
rs2025727	G	A	G	A	-0.27	-0.0109991	NA	0.230538	FALSE	FALSE	FALSE	IOyiv4	0.00725835	0.129678	outcome	TRUE	reported	textfile	chr13	31311017	B3GALTL	7.59e-191	FALSE	reported	mmXLjm	0.00916274	2	1	TRUE	247173	0.0407374	0.0269183	2.29029	0.130185	0.628279
rs116520786	T	C	T	C	-0.247641	-0.0104294	0.196661	0.198444	FALSE	FALSE	FALSE	xPX7cl	0.00753611	0.166383	outcome	TRUE	reported	textfile	2	24272645	FKBP1B	1e-200	TRUE	reported	CVt50r	0.0077278	2	1	TRUE	247173	0.0421149	0.03046	1.91167	0.166778	0.628597
rs10852766	C	T	C	T	0.0770189	-0.00935761	0.643964	0.642335	FALSE	FALSE	FALSE	xPX7cl	0.00675235	0.165798	outcome	TRUE	reported	textfile	17	73951864	ACOX1	1.5e-31	TRUE	reported	rOpBnC	0.0065907	2	1	TRUE	247173	-0.121498	0.0882856	1.89389	0.168763	0.630105
rs11001272	G	A	G	A	-0.132765	-0.00913354	0.354379	0.338234	FALSE	FALSE	FALSE	xPX7cl	0.00661122	0.167119	outcome	TRUE	reported	textfile	10	76823164	DUSP29	1.23e-90	TRUE	reported	S7uFfj	0.00657617	2	1	TRUE	247173	0.0687948	0.0499128	1.89971	0.168111	0.630105
rs11759347	A	C	A	C	0.301221	0.0103074	0.236683	0.23321	FALSE	FALSE	FALSE	xPX7cl	0.00749754	0.169204	outcome	TRUE	reported	textfile	6	41167097	TREML2	1e-200	TRUE	reported	EwgVKe	0.00709992	2	1	TRUE	247173	0.0342186	0.0249036	1.888	0.169428	0.630105
rs12371227	T	C	T	C	-0.652131	-0.0133609	0.134847	0.114502	FALSE	FALSE	FALSE	xPX7cl	0.00971617	0.169095	outcome	TRUE	reported	textfile	12	7176978	C1S	1e-200	TRUE	reported	njLweM	0.00895256	2	1	TRUE	247173	0.020488	0.0149018	1.89028	0.169171	0.630105
rs28399657	G	A	G	A	-0.617966	-0.0263069	0.0320067	0.0259132	FALSE	FALSE	FALSE	xPX7cl	0.0190878	0.168141	outcome	TRUE	reported	textfile	19	45318351	BCAM	1e-200	TRUE	reported	9lGXlx	0.0165689	2	1	TRUE	247173	0.0425701	0.0309093	1.89685	0.168431	0.630105
rs4746	G	T	G	T	-0.325834	-0.00853843	0.449077	0.427703	FALSE	FALSE	FALSE	xPX7cl	0.00620589	0.168865	outcome	TRUE	reported	textfile	6	38650628	GLO1	1e-200	TRUE	reported	iUmFGr	0.00612216	2	1	TRUE	247173	0.0262048	0.0190525	1.89173	0.169007	0.630105
rs11177604	A	C	A	C	0.20209	-0.0089284	0.377846	0.381181	FALSE	FALSE	FALSE	xPX7cl	0.00649904	0.169503	outcome	TRUE	reported	textfile	12	41045385	CNTN1	1e-200	TRUE	reported	qy3sBE	0.00577585	2	1	TRUE	247173	-0.0441803	0.0321839	1.88443	0.169832	0.630214
rs11060065	G	A	G	A	-0.248941	0.0227957	0.0341738	0.0532911	FALSE	FALSE	FALSE	xPX7cl	0.0165662	0.16881	outcome	TRUE	reported	textfile	12	123286491	HIP1R	3.73e-51	TRUE	reported	suCvBz	0.0165465	2	1	TRUE	247173	-0.0915708	0.0668245	1.87777	0.170588	0.630237
rs6136	G	T	G	T	-0.413289	0.0145059	0.107715	0.11218	FALSE	FALSE	FALSE	xPX7cl	0.0105713	0.170003	outcome	TRUE	reported	textfile	1	169563951	SELP	1e-200	TRUE	reported	A2D5jr	0.00979465	2	1	TRUE	247173	-0.0350987	0.025592	1.88093	0.170229	0.630237
rs4407396	G	A	G	A	-0.22	-0.0167927	NA	0.0796446	FALSE	FALSE	FALSE	IOyiv4	0.0110878	0.129893	outcome	TRUE	reported	textfile	chr3	15604712	BTD	8.32e-72	FALSE	reported	CZk4iC	0.0122772	2	1	TRUE	247173	0.0763305	0.0505787	2.27751	0.131262	0.631895
rs77404765	C	T	C	T	0.44	-0.0366743	NA	0.0149495	FALSE	FALSE	FALSE	IOyiv4	0.0241716	0.129204	outcome	TRUE	reported	textfile	chr15	64300071	SNX1	2.34e-49	FALSE	reported	9lEq8n	0.0297935	2	1	TRUE	247173	-0.0833508	0.0552247	2.27799	0.131221	0.631895
rs10272589	A	G	A	G	0.1	0.0139312	NA	0.158811	FALSE	FALSE	FALSE	IOyiv4	0.00909038	0.125393	outcome	TRUE	reported	textfile	chr7	97267327	TAC1	1.95e-16	FALSE	reported	3Ek6WH	0.0121579	2	1	TRUE	247173	0.139312	0.0924682	2.26983	0.131914	0.631959
rs6952433	A	G	A	G	0.2	0.0121761	NA	0.196403	FALSE	FALSE	FALSE	IOyiv4	0.00806052	0.130894	outcome	TRUE	reported	textfile	chr7	2357003	CHST12	1.05e-95	FALSE	reported	NHcFO1	0.00963504	2	1	TRUE	247173	0.0608805	0.0404092	2.26985	0.131913	0.631959
rs294221	G	A	G	A	0.21	0.0331699	NA	0.023561	FALSE	FALSE	FALSE	IOyiv4	0.0215327	0.123453	outcome	TRUE	reported	textfile	chr1	22682322	C1QC	0	FALSE	reported	OfUxFz	0.029091	2	1	TRUE	247173	0.157952	0.104845	2.26961	0.131933	0.631959
rs150627260	A	G	A	G	-1.07	-0.0897037	0.09	0.00513507	FALSE	FALSE	FALSE	IOyiv4	0.0581969	0.123224	outcome	TRUE	reported	textfile	chr16	55764792	MMP2	0	FALSE	reported	O4EJeq	0.150528	2	1	TRUE	247173	0.0838352	0.0556537	2.26916	0.131971	0.631959
rs1800693	C	T	C	T	-0.06	-0.00967411	NA	0.40566	FALSE	FALSE	FALSE	IOyiv4	0.00625742	0.122099	outcome	TRUE	reported	textfile	chr12	6330843	TNFRSF1A	0	FALSE	reported	xioy2p	0.00901934	2	1	TRUE	247173	0.161235	0.10707	2.26771	0.132095	0.631959
rs12933657	G	A	G	A	-0.08	0.0126844	NA	0.17792	FALSE	FALSE	FALSE	IOyiv4	0.00828475	0.125757	outcome	TRUE	reported	textfile	chr16	88662105	MVD	0	FALSE	reported	cuw4zK	0.0100916	2	1	TRUE	247173	-0.158555	0.105473	2.25982	0.132769	0.634397
rs147875278	C	T	C	T	0.5	0.0527399	0.29	0.00750669	FALSE	FALSE	FALSE	IOyiv4	0.034445	0.125737	outcome	TRUE	reported	textfile	chr6	31448281	MICA	0	FALSE	reported	J2HoF7	0.0645569	2	1	TRUE	247173	0.10548	0.0702234	2.25619	0.133081	0.635099
rs2306272	C	T	C	T	-0.85385	0.00918468	0.287598	0.287747	FALSE	FALSE	FALSE	xPX7cl	0.00673026	0.172352	outcome	TRUE	reported	textfile	3	66434643	LRIG1	1e-200	TRUE	reported	wkvVat	0.00664504	2	1	TRUE	247173	-0.0107568	0.0078827	1.86215	0.172377	0.63545
rs77175653	T	C	T	C	-0.24	0.0684819	NA	0.00733562	FALSE	FALSE	FALSE	IOyiv4	0.044532	0.124094	outcome	TRUE	reported	textfile	chr16	30019456	SULT1A3	0	FALSE	reported	cCzwAb	0.0350056	2	1	TRUE	247173	-0.285341	0.19016	2.25159	0.133477	0.636202
rs10151239	A	C	A	C	0.0775119	0.00873802	0.400629	0.405625	FALSE	FALSE	FALSE	xPX7cl	0.00641893	0.173422	outcome	TRUE	reported	textfile	14	38972370	CLEC14A	1.23e-39	TRUE	reported	rMHBT3	0.00588351	2	1	TRUE	247173	0.112731	0.0832531	1.83353	0.175711	0.639439
rs11031006	A	G	A	G	-0.147324	0.0115164	0.138448	0.150186	FALSE	FALSE	FALSE	xPX7cl	0.0084866	0.174778	outcome	TRUE	reported	textfile	11	30226528	FSHB	8.15e-134	TRUE	reported	163z9J	0.00598445	2	1	TRUE	247173	-0.0781706	0.0576924	1.8359	0.175432	0.639439
rs117268623	T	C	T	C	-1.15278	0.0286562	0.0305329	0.0293446	FALSE	FALSE	FALSE	xPX7cl	0.021076	0.173938	outcome	TRUE	reported	textfile	19	51527970	KLK11	1e-200	TRUE	reported	8XZFjz	0.0174157	2	1	TRUE	247173	-0.0248583	0.0182866	1.84789	0.174029	0.639439
rs2152823	A	G	A	G	0.117274	0.0089797	0.534635	0.576229	FALSE	FALSE	FALSE	xPX7cl	0.00662077	0.175006	outcome	TRUE	reported	textfile	X	47927449	SPACA5_SPACA5B	2.86e-119	TRUE	reported	E9zf6E	0.00505052	2	1	TRUE	247173	0.0765703	0.0565518	1.83328	0.175741	0.639439
rs4414241	T	C	T	C	0.0749246	-0.012088	0.25373	0.260385	FALSE	FALSE	FALSE	xPX7cl	0.00880799	0.16994	outcome	TRUE	reported	textfile	11	60972512	PGA4	1.03e-21	TRUE	reported	cuneb7	0.00782629	2	1	TRUE	247173	-0.161336	0.11876	1.84555	0.174302	0.639439
rs7961483	T	C	T	C	-0.303074	0.00914302	0.600238	0.565807	FALSE	FALSE	FALSE	xPX7cl	0.00674774	0.175425	outcome	TRUE	reported	textfile	12	10230460	CLEC1A	1e-200	TRUE	reported	rOrkEW	0.00613701	2	1	TRUE	247173	-0.0301676	0.0222727	1.83458	0.175588	0.639439
rs12981815	T	G	T	G	-0.05	0.00975905	NA	0.453311	FALSE	FALSE	FALSE	IOyiv4	0.00636149	0.125009	outcome	TRUE	reported	textfile	chr19	51670624	SIGLEC14	1e-10	FALSE	reported	f5uJ8p	0.00761763	2	1	TRUE	247173	-0.195181	0.130659	2.23151	0.135221	0.641599
rs11925335	G	T	G	T	0.19	0.0211393	NA	0.0614866	FALSE	FALSE	FALSE	IOyiv4	0.0140498	0.132427	outcome	TRUE	reported	textfile	chr3	195194041	XXYLT1	2.04e-35	FALSE	reported	qMdcxn	0.0152982	2	1	TRUE	247173	0.11126	0.0744869	2.23108	0.135259	0.641599
rs66898738	A	G	A	G	-0.12	0.0152181	NA	0.106332	FALSE	FALSE	FALSE	IOyiv4	0.0099953	0.127876	outcome	TRUE	reported	textfile	chr1	201985912	RNPEP	0	FALSE	reported	eX4t4v	0.0155822	2	1	TRUE	247173	-0.126818	0.0849064	2.2309	0.135275	0.641599
rs77505241	C	T	C	T	-0.11	-0.0122665	NA	0.183113	FALSE	FALSE	FALSE	IOyiv4	0.00812645	0.131182	outcome	TRUE	reported	textfile	chr21	42349233	TFF2	2.51e-26	FALSE	reported	RZX1du	0.0103618	2	1	TRUE	247173	0.111514	0.0746199	2.2333	0.135065	0.641599
rs56183134	C	T	C	T	-0.16	0.0142399	NA	0.140931	FALSE	FALSE	FALSE	IOyiv4	0.00946612	0.132505	outcome	TRUE	reported	textfile	chr14	31438588	DTD2	6.31e-34	FALSE	reported	TELlo1	0.0131772	2	1	TRUE	247173	-0.0889991	0.0596155	2.2287	0.135467	0.641723
rs10427136	C	A	C	A	0.06	0.0106133	NA	0.377463	FALSE	FALSE	FALSE	IOyiv4	0.00695342	0.126924	outcome	TRUE	reported	textfile	chr19	10027130	OLFM2	0	FALSE	reported	0sylnY	0.00845219	2	1	TRUE	247173	0.176889	0.118539	2.22678	0.135636	0.641732
rs57464688	A	C	A	C	-0.23	-0.0210389	NA	0.0621711	FALSE	FALSE	FALSE	IOyiv4	0.0139208	0.130706	outcome	TRUE	reported	textfile	chr9	134858932	FCN2	1e-17	FALSE	reported	3VyAaq	0.0268255	2	1	TRUE	247173	0.0914736	0.0614585	2.21527	0.136651	0.643671
rs373191014	G	A	G	A	0.14	-0.0262177	NA	0.0316399	FALSE	FALSE	FALSE	IOyiv4	0.0172557	0.128671	outcome	TRUE	reported	textfile	chr11	117209117	PCSK7	0	FALSE	reported	4GDNxi	0.0187233	2	1	TRUE	247173	-0.187269	0.125774	2.21693	0.136505	0.643671
rs6048996	A	C	A	C	0.21	-0.00987386	NA	0.383853	FALSE	FALSE	FALSE	IOyiv4	0.00662059	0.13586	outcome	TRUE	reported	textfile	chr20	23690168	CST4	1.02e-124	FALSE	reported	5Q6RWG	0.00884099	2	1	TRUE	247173	-0.0470184	0.0315887	2.2155	0.136631	0.643671
rs3116709	A	G	A	G	0.06	0.0103467	NA	0.374758	FALSE	FALSE	FALSE	IOyiv4	0.00676412	0.126105	outcome	TRUE	reported	textfile	chr10	43053211	RET	1e-10	FALSE	reported	32fdIJ	0.00932828	2	1	TRUE	247173	0.172445	0.115879	2.21457	0.136713	0.643671
rs1383251	G	A	G	A	-0.09	0.0135625	NA	0.131898	FALSE	FALSE	FALSE	IOyiv4	0.00892648	0.128674	outcome	TRUE	reported	textfile	chr3	51329409	MANF	0	FALSE	reported	kV3Uy4	0.012345	2	1	TRUE	247173	-0.150694	0.101314	2.21234	0.136911	0.643814
rs11646135	A	G	A	G	0.431503	0.0118663	0.145372	0.15392	FALSE	FALSE	FALSE	xPX7cl	0.00880316	0.177671	outcome	TRUE	reported	textfile	16	89199108	CDH15	1e-200	TRUE	reported	Uq8Q3C	0.00745862	2	1	TRUE	247173	0.0274999	0.0204067	1.81601	0.177789	0.644724
rs9415044	T	G	T	G	-0.190808	0.00826598	0.530146	0.529996	FALSE	FALSE	FALSE	xPX7cl	0.0061363	0.177961	outcome	TRUE	reported	textfile	10	73539586	PSAP	1e-200	TRUE	reported	rQXhZT	0.00595786	2	1	TRUE	247173	-0.0433209	0.032188	1.81137	0.178344	0.644724
rs9554228	G	A	G	A	-0.0899036	-0.00831223	0.616767	0.610159	FALSE	FALSE	FALSE	xPX7cl	0.00614532	0.17618	outcome	TRUE	reported	textfile	13	28637838	FLT3	1.86e-44	TRUE	reported	cVZaNs	0.00642746	2	1	TRUE	247173	0.0924572	0.0686735	1.81261	0.178196	0.644724
rs6873659	A	G	A	G	0.65	-0.0115095	NA	0.180314	FALSE	FALSE	FALSE	IOyiv4	0.00775422	0.137733	outcome	TRUE	reported	textfile	chr5	157102841	HAVCR2	0	FALSE	reported	MMqYM8	0	2	1	TRUE	247173	-0.0177069	0.0119296	2.2031	0.137733	0.646894
rs872914	G	A	G	A	0.32	0.0103017	NA	0.292619	FALSE	FALSE	FALSE	IOyiv4	0.00695339	0.138462	outcome	TRUE	reported	textfile	chr4	73852384	PF4V1	3.09e-298	FALSE	reported	9L5VFC	0.00866953	2	1	TRUE	247173	0.032193	0.0217468	2.19144	0.13878	0.649943
rs12146727	A	G	A	G	-0.4481	-0.0130706	0.132419	0.111807	FALSE	FALSE	FALSE	xPX7cl	0.00974949	0.180037	outcome	TRUE	reported	textfile	12	7170336	C1R	1e-200	TRUE	reported	pqM3Rl	0.00900864	2	1	TRUE	247173	0.0291688	0.0217653	1.79601	0.180196	0.650019
rs11689384	T	G	T	G	0.28	-0.020847	NA	0.062289	FALSE	FALSE	FALSE	IOyiv4	0.01404	0.137589	outcome	TRUE	reported	textfile	chr2	232383769	ALPPL2	7.94e-63	FALSE	reported	GEK9Bf	0.0167365	2	1	TRUE	247173	-0.0744536	0.0503399	2.18749	0.139136	0.650313
rs73053480	A	G	A	G	-0.21	-0.0133678	NA	0.197979	FALSE	FALSE	FALSE	IOyiv4	0.00899451	0.13722	outcome	TRUE	reported	textfile	chr19	54239181	LILRA6	2.45e-44	FALSE	reported	dzLiUq	0.0150347	2	1	TRUE	247173	0.0636564	0.0430728	2.18413	0.13944	0.650945
rs734725	T	G	T	G	0.781571	0.0151861	0.0841527	0.0654103	FALSE	FALSE	FALSE	xPX7cl	0.0113466	0.18077	outcome	TRUE	reported	textfile	1	27709858	CD164L2	1e-200	TRUE	reported	L4Dlav	0.0113769	2	1	TRUE	247173	0.0194302	0.0145204	1.7906	0.180853	0.650994
rs6950051	T	C	T	C	0.16	0.0158949	NA	0.100956	FALSE	FALSE	FALSE	IOyiv4	0.0106497	0.135563	outcome	TRUE	reported	textfile	chr7	47990536	UPP1	9.12e-25	FALSE	reported	zdVpe5	0.0155715	2	1	TRUE	247173	0.0993428	0.0672591	2.18158	0.139671	0.651234
rs61917912	A	G	A	G	0.15	0.0166864	NA	0.0912946	FALSE	FALSE	FALSE	IOyiv4	0.011131	0.133849	outcome	TRUE	reported	textfile	chr12	7096260	C1RL	7.76e-17	FALSE	reported	J8UgDR	0.0179968	2	1	TRUE	247173	0.111242	0.0753971	2.17687	0.1401	0.651657
rs2806542	G	A	G	A	0.11	-0.0105474	NA	0.275738	FALSE	FALSE	FALSE	IOyiv4	0.00708452	0.136542	outcome	TRUE	reported	textfile	chr1	64147073	ROR1	3.39e-29	FALSE	reported	9BtYp4	0.00980708	2	1	TRUE	247173	-0.0958853	0.0649696	2.17813	0.139985	0.651657
rs2856876	A	C	A	C	0.223344	0.0121993	0.127975	0.129187	FALSE	FALSE	FALSE	xPX7cl	0.00911686	0.180864	outcome	TRUE	reported	textfile	22	23249440	IGLC2	2.06e-132	TRUE	reported	61VVDH	0.00912114	2	1	TRUE	247173	0.054621	0.0408807	1.78518	0.181515	0.651979
rs17429341	A	G	A	G	-0.08	-0.0130095	NA	0.15164	FALSE	FALSE	FALSE	IOyiv4	0.00855647	0.128405	outcome	TRUE	reported	textfile	chr2	71081526	NAGK	1.6e-09	FALSE	reported	WZDjZZ	0.0132468	2	1	TRUE	247173	0.162618	0.110293	2.1739	0.14037	0.652128
rs3217860	G	A	G	A	-0.0612815	-0.0099291	0.248529	0.262216	FALSE	FALSE	FALSE	xPX7cl	0.0073524	0.176869	outcome	TRUE	reported	textfile	12	4399050	TIGAR	5.71e-17	TRUE	reported	R13IvH	0.00732056	2	1	TRUE	247173	0.162024	0.121529	1.77748	0.182459	0.652583
rs56101188	C	T	C	T	0.218461	0.0160351	0.0925856	0.0929529	FALSE	FALSE	FALSE	xPX7cl	0.0119966	0.181343	outcome	TRUE	reported	textfile	19	586745	BSG	1.51e-101	TRUE	reported	Yf30We	0.0102111	2	1	TRUE	247173	0.0734002	0.0550213	1.77964	0.182194	0.652583
rs10832164	T	C	T	C	-0.288408	0.00844525	0.511635	0.520017	FALSE	FALSE	FALSE	xPX7cl	0.00633861	0.182745	outcome	TRUE	reported	textfile	11	14048480	SPON1	1e-200	TRUE	reported	HW8BNP	0.00578702	2	1	TRUE	247173	-0.0292823	0.0219858	1.77389	0.182902	0.652777
rs11190812	A	G	A	G	-1.70422	-0.0204684	0.0382048	0.0494476	FALSE	FALSE	FALSE	xPX7cl	0.0154143	0.184216	outcome	TRUE	reported	textfile	10	102824292	KAZALD1	1e-200	TRUE	reported	QYblZf	0.0160827	2	1	TRUE	247173	0.0120104	0.00904549	1.763	0.184251	0.652848
rs117801489	C	T	C	T	0.653756	0.0406845	0.0161316	0.014616	FALSE	FALSE	FALSE	xPX7cl	0.0306091	0.183794	outcome	TRUE	reported	textfile	12	104408832	GLT8D2	2.39e-151	TRUE	reported	J8rtJ8	0.0249487	2	1	TRUE	247173	0.062232	0.0468806	1.76214	0.184358	0.652848
rs12408663	C	T	C	T	-0.113899	-0.0101872	0.228662	0.235356	FALSE	FALSE	FALSE	xPX7cl	0.00765675	0.18336	outcome	TRUE	reported	textfile	1	19968058	NBL1	1.26e-56	TRUE	reported	iMqHl2	0.00718283	2	1	TRUE	247173	0.0894403	0.0674603	1.7578	0.184899	0.652848
rs2659067	G	A	G	A	0.680996	0.0141684	0.912043	0.913101	FALSE	FALSE	FALSE	xPX7cl	0.0106785	0.18457	outcome	TRUE	reported	textfile	19	51485622	KLK7	1e-200	TRUE	reported	yd4OH8	0.0105871	2	1	TRUE	247173	0.0208054	0.0156841	1.75969	0.184663	0.652848
rs6602909	C	T	C	T	-0.332675	0.00910696	0.34081	0.357779	FALSE	FALSE	FALSE	xPX7cl	0.00687228	0.185114	outcome	TRUE	reported	textfile	13	114551993	GAS6	1e-200	TRUE	reported	trUXjo	0.00630195	2	1	TRUE	247173	-0.027375	0.0206641	1.75498	0.185252	0.652848
rs74637005	A	G	A	G	-0.325908	-0.0248496	0.0344319	0.0290873	FALSE	FALSE	FALSE	xPX7cl	0.0186879	0.183611	outcome	TRUE	reported	textfile	2	69650730	NFU1	3.95e-79	TRUE	reported	0kZNI8	0.0173039	2	1	TRUE	247173	0.0762474	0.0574837	1.75938	0.184702	0.652848
rs148085735	G	C	G	C	1.68857	-0.0382676	0.0128129	0.0130174	FALSE	TRUE	FALSE	xPX7cl	0.0289065	0.185555	outcome	TRUE	reported	textfile	2	109608575	EDAR	1e-200	TRUE	reported	KwlW97	0.0266788	2	1	TRUE	247173	-0.0226627	0.0171227	1.75179	0.185652	0.652887
rs1726867	G	A	G	A	-0.27901	-0.00886584	0.6935	0.675891	FALSE	FALSE	FALSE	xPX7cl	0.00672418	0.187336	outcome	TRUE	reported	textfile	7	141660700	CLEC5A	1e-200	TRUE	reported	FqBfxD	0.00633665	2	1	TRUE	247173	0.0317761	0.024111	1.73689	0.187534	0.65813
rs11591147	T	G	T	G	-0.89	-0.038096	NA	0.0191861	FALSE	FALSE	FALSE	IOyiv4	0.0258929	0.141212	outcome	TRUE	reported	textfile	chr1	55039974	PCSK9	3.98e-117	FALSE	reported	FG3wmp	0.0386841	2	1	TRUE	247173	0.0428045	0.0291526	2.15589	0.142024	0.658362
rs35552143	A	G	A	G	0.42	-0.00903421	NA	0.408359	FALSE	FALSE	FALSE	IOyiv4	0.0061533	0.142053	outcome	TRUE	reported	textfile	chr8	60276129	CA8	0	FALSE	reported	FPQNk9	0	2	1	TRUE	247173	-0.02151	0.0146507	2.15558	0.142053	0.658362
rs2569491	A	G	A	G	0.402085	0.00848526	0.316304	0.304154	FALSE	FALSE	FALSE	xPX7cl	0.00646383	0.189274	outcome	TRUE	reported	textfile	19	51584916	KLK14	1e-200	TRUE	reported	wyXWss	0.00649191	2	1	TRUE	247173	0.0211032	0.0160794	1.72249	0.189373	0.660723
rs4626350	A	G	A	G	0.498155	-0.00816026	0.537918	0.537407	FALSE	FALSE	FALSE	xPX7cl	0.00621693	0.189322	outcome	TRUE	reported	textfile	5	30839451	CDH6	1e-200	TRUE	reported	VvRzcj	0.00613721	2	1	TRUE	247173	-0.016381	0.0124815	1.72243	0.18938	0.660723
rs59265584	C	T	C	T	-0.528646	-0.013607	0.133246	0.120384	FALSE	FALSE	FALSE	xPX7cl	0.010367	0.18934	outcome	TRUE	reported	textfile	8	144950715	EPPK1	1e-200	TRUE	reported	GLBizi	0.0090394	2	1	TRUE	247173	0.0257394	0.0196154	1.72188	0.189452	0.660723
rs11581248	T	C	T	C	-0.931688	0.0134764	0.128275	0.112364	FALSE	FALSE	FALSE	xPX7cl	0.010305	0.190957	outcome	TRUE	reported	textfile	1	160720074	SLAMF7	1e-200	TRUE	reported	rczixN	0.00922738	2	1	TRUE	247173	-0.0144645	0.0110615	1.70993	0.190994	0.661869
rs2781375	G	A	G	A	-0.0834534	-0.00855191	0.429624	0.401366	FALSE	FALSE	FALSE	xPX7cl	0.00651034	0.188984	outcome	TRUE	reported	textfile	14	65569597	MAX	1.25e-39	TRUE	reported	w6yr0B	0.00633513	2	1	TRUE	247173	0.102475	0.0783985	1.70853	0.191176	0.661869
rs40468	G	A	G	A	-0.125441	0.00893042	0.3523	0.353458	FALSE	FALSE	FALSE	xPX7cl	0.00682151	0.190482	outcome	TRUE	reported	textfile	5	4982814	ADAMTS16	1.93e-96	TRUE	reported	BkkRrk	0.00601961	2	1	TRUE	247173	-0.0711922	0.0544874	1.70715	0.191355	0.661869
rs61318481	G	C	G	C	0.616582	-0.0109315	0.17798	0.179524	FALSE	TRUE	FALSE	xPX7cl	0.00835023	0.190492	outcome	TRUE	reported	textfile	4	7433863	PSAPL1	1e-200	TRUE	reported	e3TuHR	0.00769713	2	1	TRUE	247173	-0.0177292	0.0135446	1.71335	0.190551	0.661869
rs12240047	C	T	C	T	-0.10179	0.00947507	0.210504	0.222608	FALSE	FALSE	FALSE	xPX7cl	0.00723851	0.190541	outcome	TRUE	reported	textfile	1	101181342	VCAM1	2.15e-43	TRUE	reported	5ug7oq	0.00736957	2	1	TRUE	247173	-0.0930845	0.0714308	1.69818	0.192526	0.662216
rs12601658	A	T	A	T	-0.0693641	-0.00981429	0.233007	0.249853	FALSE	TRUE	FALSE	xPX7cl	0.0074716	0.188999	outcome	TRUE	reported	textfile	17	32533423	CCL2	1.72e-24	TRUE	reported	k9ng9l	0.00679114	2	1	TRUE	247173	0.141489	0.108603	1.69733	0.192637	0.662216
rs12894807	G	A	G	A	0.126215	0.0100994	0.805169	0.815933	FALSE	FALSE	FALSE	xPX7cl	0.00772394	0.191027	outcome	TRUE	reported	textfile	14	65043404	HSPA2	8.85e-61	TRUE	reported	rsyGcZ	0.00767416	2	1	TRUE	247173	0.0800176	0.0613897	1.69894	0.192426	0.662216
rs13347079	C	T	C	T	-0.13	-0.0117	NA	0.216116	FALSE	FALSE	FALSE	IOyiv4	0.00794379	0.140791	outcome	TRUE	reported	textfile	chr19	54281073	LILRA3	5.01e-35	FALSE	reported	3Y6eav	0.0105283	2	1	TRUE	247173	0.0900002	0.0615393	2.13886	0.143608	0.663974
rs1867254	T	C	T	C	0.326157	-0.00867716	0.695695	0.693003	FALSE	FALSE	FALSE	xPX7cl	0.006674	0.193552	outcome	TRUE	reported	textfile	9	123429078	MEGF9	1e-200	TRUE	reported	ARaDx8	0.00654936	2	1	TRUE	247173	-0.0266042	0.0204695	1.68922	0.193704	0.664522
rs2453868	C	T	C	T	0.1	0.00900018	NA	0.396704	FALSE	FALSE	FALSE	IOyiv4	0.00611634	0.141157	outcome	TRUE	reported	textfile	chr8	85390467	CA1	1.12e-33	FALSE	reported	Rnj7hv	0.00826786	2	1	TRUE	247173	0.0900018	0.0616144	2.13372	0.14409	0.664642
rs368358023	T	C	T	C	-0.12	0.0159226	NA	0.0931759	FALSE	FALSE	FALSE	IOyiv4	0.0106663	0.135492	outcome	TRUE	reported	textfile	chr6	56302970	GFRAL	0	FALSE	reported	0jKfpp	0.0169424	2	1	TRUE	247173	-0.132688	0.0908386	2.13365	0.144098	0.664642
rs11621340	C	T	C	T	-0.06	0.0103514	NA	0.250834	FALSE	FALSE	FALSE	IOyiv4	0.00694978	0.136369	outcome	TRUE	reported	textfile	chr14	100060323	EVL	0	FALSE	reported	XanPlb	0.00821254	2	1	TRUE	247173	-0.172523	0.118212	2.12994	0.144446	0.664661
rs67023356	G	A	G	A	0.36	-0.010975	NA	0.277843	FALSE	FALSE	FALSE	IOyiv4	0.00751275	0.144057	outcome	TRUE	reported	textfile	chr19	14396821	ADGRE2	7.58577523180441e-318	FALSE	reported	F3rT2P	0.00944541	2	1	TRUE	247173	-0.030486	0.0208841	2.13095	0.144352	0.664661
rs2183012	A	G	A	G	0.22	0.0360999	NA	0.0142593	FALSE	FALSE	FALSE	IOyiv4	0.0243436	0.138093	outcome	TRUE	reported	textfile	chr9	34554022	CNTFR	0	FALSE	reported	k7ghdI	0.0279442	2	1	TRUE	247173	0.16409	0.112599	2.12373	0.145033	0.664978
rs12134598	G	T	G	T	0.18	0.0115913	NA	0.175577	FALSE	FALSE	FALSE	IOyiv4	0.00791426	0.143027	outcome	TRUE	reported	textfile	chr1	196711871	CFH	7.41e-50	FALSE	reported	qiIiRa	0.0121247	2	1	TRUE	247173	0.0643962	0.0441816	2.12441	0.144969	0.664978
rs61765292	G	A	G	A	0.12	0.0112307	NA	0.194088	FALSE	FALSE	FALSE	IOyiv4	0.00763824	0.141475	outcome	TRUE	reported	textfile	chr1	63647788	PGM1	4.37e-29	FALSE	reported	Ug8npb	0.0107201	2	1	TRUE	247173	0.0935888	0.0641988	2.12517	0.144896	0.664978
rs16850073	T	C	T	C	0.559026	0.00879845	0.363982	0.358145	FALSE	FALSE	FALSE	xPX7cl	0.0067838	0.194638	outcome	TRUE	reported	textfile	4	74703999	CXCL6	1e-200	TRUE	reported	D3P8Oz	0.00641571	2	1	TRUE	247173	0.0157389	0.0121364	1.68179	0.194687	0.665182
rs57416515	T	C	T	C	-0.11	-0.0149582	NA	0.130884	FALSE	FALSE	FALSE	IOyiv4	0.0101875	0.142023	outcome	TRUE	reported	textfile	chr16	1261360	TPSB2	3.39e-27	FALSE	reported	e8XKXp	0.0101838	2	1	TRUE	247173	0.135984	0.093465	2.11679	0.145692	0.667207
rs4748650	C	A	C	A	0.0779119	0.00972403	0.206635	0.203748	FALSE	FALSE	FALSE	xPX7cl	0.00745795	0.192286	outcome	TRUE	reported	textfile	10	20583239	PLXDC2	1.03e-25	TRUE	reported	BSp9K2	0.00743221	2	1	TRUE	247173	0.124808	0.0964605	1.67412	0.195708	0.667313
rs12328730	T	C	T	C	0.05	0.00981954	NA	0.393588	FALSE	FALSE	FALSE	IOyiv4	0.00658151	0.135702	outcome	TRUE	reported	textfile	chr2	232386656	ALPPL2	1e-10	FALSE	reported	GEK9Bf	0.00774413	2	1	TRUE	247173	0.196391	0.135099	2.11319	0.146035	0.667867
rs7019083	A	C	A	C	0.08	0.00981085	NA	0.295477	FALSE	FALSE	FALSE	IOyiv4	0.00661287	0.137915	outcome	TRUE	reported	textfile	chr9	5500703	PDCD1LG2	0	FALSE	reported	bdoQF1	0.0110968	2	1	TRUE	247173	0.122636	0.0843931	2.11164	0.146183	0.667867
rs9302635	C	T	C	T	0.83	-0.0113333	NA	0.179393	FALSE	FALSE	FALSE	IOyiv4	0.00780435	0.146453	outcome	TRUE	reported	textfile	chr16	72110275	HP	0	FALSE	reported	AZ8REe	0	2	1	TRUE	247173	-0.0136546	0.00940283	2.10881	0.146453	0.66831
rs9874911	G	A	G	A	-0.292988	-0.0108584	0.175277	0.194712	FALSE	FALSE	FALSE	xPX7cl	0.00840344	0.196307	outcome	TRUE	reported	textfile	3	126407080	CHCHD6	1e-200	TRUE	reported	VL7i1D	0.00798099	2	1	TRUE	247173	0.0370611	0.0286996	1.66757	0.196584	0.668944
rs10911135	C	T	C	T	0.08	0.0115362	NA	0.181629	FALSE	FALSE	FALSE	IOyiv4	0.0078093	0.139613	outcome	TRUE	reported	textfile	chr1	182787832	NPL	0	FALSE	reported	j20vyh	0.0108766	2	1	TRUE	247173	0.144202	0.0995656	2.0976	0.14753	0.669214
rs11049365	A	C	A	C	0.12	0.00994155	NA	0.254901	FALSE	FALSE	FALSE	IOyiv4	0.0068239	0.145152	outcome	TRUE	reported	textfile	chr12	28138401	PTHLH	7.24e-43	FALSE	reported	bLzJn6	0.0087435	2	1	TRUE	247173	0.0828463	0.0571853	2.09883	0.147412	0.669214
rs187371642	G	A	G	A	-0.44	-0.0654815	0.75	0.00550626	FALSE	FALSE	FALSE	IOyiv4	0.0446035	0.142082	outcome	TRUE	reported	textfile	chr3	52869083	SEMA3G	2.34e-21	FALSE	reported	svTflP	0.046372	2	1	TRUE	247173	0.148822	0.102578	2.10487	0.146831	0.669214
rs526934	G	A	G	A	-0.11	0.0105226	NA	0.278756	FALSE	FALSE	FALSE	IOyiv4	0.00719733	0.143739	outcome	TRUE	reported	textfile	chr11	59866020	TCN1	7.24e-24	FALSE	reported	nLek9q	0.0109199	2	1	TRUE	247173	-0.0956595	0.0661158	2.09337	0.147939	0.669214
rs35239983	A	G	A	G	0.08	-0.0124005	NA	0.152718	FALSE	FALSE	FALSE	IOyiv4	0.00840609	0.140163	outcome	TRUE	reported	textfile	chr6	168901700	THBS2	0	FALSE	reported	dnh4si	0.0106688	2	1	TRUE	247173	-0.155007	0.10709	2.09508	0.147774	0.669214
rs12939873	T	C	T	C	-0.06	-0.0102623	NA	0.39147	FALSE	FALSE	FALSE	IOyiv4	0.00692565	0.1384	outcome	TRUE	reported	textfile	chr17	76464066	SPHK1	1e-10	FALSE	reported	7FZHZP	0.00916033	2	1	TRUE	247173	0.171038	0.118344	2.08876	0.148386	0.669214
rs55788848	T	C	T	C	-0.26	-0.0108903	NA	0.199016	FALSE	FALSE	FALSE	IOyiv4	0.00752132	0.147637	outcome	TRUE	reported	textfile	chr2	24045851	FKBP1B	1.1e-148	FALSE	reported	xpmq3x	0.0100118	2	1	TRUE	247173	0.0418859	0.0289731	2.09	0.148266	0.669214
rs9729962	C	T	C	T	0.1	0.0194394	NA	0.0994982	FALSE	FALSE	FALSE	IOyiv4	0.0131648	0.139779	outcome	TRUE	reported	textfile	chr1	153596510	S100A16	0	FALSE	reported	wBOme3	0.0139134	2	1	TRUE	247173	0.194394	0.134398	2.09208	0.148064	0.669214
rs1127233	G	T	G	T	0.239679	0.00900643	0.261447	0.252692	FALSE	FALSE	FALSE	xPX7cl	0.00700097	0.198284	outcome	TRUE	reported	textfile	3	124627024	MUC13	1e-200	TRUE	reported	fNWn0Q	0.00697157	2	1	TRUE	247173	0.0375771	0.0292302	1.65265	0.198598	0.66984
rs1408035	T	A	T	A	-0.181901	0.00919606	0.220945	0.219717	FALSE	TRUE	FALSE	xPX7cl	0.00718663	0.200683	outcome	TRUE	reported	textfile	11	34475749	CAT	2.74e-148	TRUE	reported	WpJ8og	0.00701394	2	1	TRUE	247173	-0.0505553	0.0395565	1.63342	0.201231	0.66984
rs148328786	G	A	G	A	0.284863	0.0387295	0.0130894	0.01422	FALSE	FALSE	FALSE	xPX7cl	0.030038	0.197277	outcome	TRUE	reported	textfile	22	40342993	GRAP2	6.46e-24	TRUE	reported	ZzahLQ	0.0282472	2	1	TRUE	247173	0.135958	0.106306	1.63568	0.200919	0.66984
rs2186564	A	G	A	G	-1.07303	-0.01275	0.107993	0.108526	FALSE	FALSE	FALSE	xPX7cl	0.00992229	0.198796	outcome	TRUE	reported	textfile	11	77583266	AAMDC	1e-200	TRUE	reported	SSiLIC	0.00992227	2	1	TRUE	247173	0.0118823	0.00924763	1.65096	0.198828	0.66984
rs2516600	C	T	C	T	0.573733	-0.00778449	0.536176	0.552139	FALSE	FALSE	FALSE	xPX7cl	0.0060721	0.199839	outcome	TRUE	reported	textfile	14	52487766	NID2	1e-200	TRUE	reported	eLNMZe	0.00611418	2	1	TRUE	247173	-0.0135681	0.0105845	1.64324	0.199881	0.66984
rs2741189	C	G	C	G	0.0856413	0.00944277	0.219048	0.22665	FALSE	TRUE	FALSE	xPX7cl	0.00733699	0.198091	outcome	TRUE	reported	textfile	18	707511	YES1	2.98e-31	TRUE	reported	9fmzkC	0.0073653	2	1	TRUE	247173	0.11026	0.0861944	1.63634	0.200828	0.66984
rs36160143	T	C	T	C	0.0873582	-0.00986273	0.191287	0.200026	FALSE	FALSE	FALSE	xPX7cl	0.00763005	0.196143	outcome	TRUE	reported	textfile	17	43244389	HEXIM1	4.1e-29	TRUE	reported	4b13op	0.00780023	2	1	TRUE	247173	-0.1129	0.0879219	1.64889	0.19911	0.66984
rs55763631	A	C	A	C	0.652645	0.0243094	0.0464049	0.0390427	FALSE	FALSE	FALSE	xPX7cl	0.0190032	0.200818	outcome	TRUE	reported	textfile	19	5293583	PTPRS	1e-200	TRUE	reported	jyixhs	0.0153433	2	1	TRUE	247173	0.0372476	0.0291304	1.63494	0.201021	0.66984
rs61652119	A	G	A	G	0.773224	-0.019591	0.0472854	0.042656	FALSE	FALSE	FALSE	xPX7cl	0.0153083	0.200631	outcome	TRUE	reported	textfile	11	20955270	NELL1	1e-200	TRUE	reported	GTQl53	0.013986	2	1	TRUE	247173	-0.0253367	0.0198034	1.6369	0.200751	0.66984
rs7434077	C	A	C	A	-0.23741	-0.0170542	0.0711462	0.0545516	FALSE	FALSE	FALSE	xPX7cl	0.0132125	0.196786	outcome	TRUE	reported	textfile	3	48541016	SHISA5	8.35e-91	TRUE	reported	E3Z9ht	0.0117484	2	1	TRUE	247173	0.0718345	0.0557662	1.6593	0.197698	0.66984
rs7585265	T	C	T	C	-0.0543386	0.00838926	0.345196	0.347243	FALSE	FALSE	FALSE	xPX7cl	0.00645808	0.193933	outcome	TRUE	reported	textfile	2	210885022	RPE	5.37e-17	TRUE	reported	zCnbzV	0.00648563	2	1	TRUE	247173	-0.154389	0.120269	1.64787	0.199249	0.66984
rs11239028	T	C	T	C	0.191253	0.00816021	0.333653	0.326857	FALSE	FALSE	FALSE	xPX7cl	0.00639287	0.201795	outcome	TRUE	reported	textfile	10	44883165	CXCL12	2.31e-185	TRUE	reported	d87AbU	0.00658675	2	1	TRUE	247173	0.0426671	0.0334585	1.62619	0.20223	0.670289
rs33950747	T	C	T	C	-0.77797	0.0194988	0.0701112	0.0512753	FALSE	FALSE	FALSE	xPX7cl	0.0152839	0.202035	outcome	TRUE	reported	textfile	19	36339247	NPHS1	1e-200	TRUE	reported	lxDXWW	0.0121901	2	1	TRUE	247173	-0.0250637	0.0196498	1.62695	0.202125	0.670289
rs6451582	A	T	A	T	0.0529879	-0.0089164	0.258482	0.249453	FALSE	TRUE	FALSE	xPX7cl	0.00689101	0.195694	outcome	TRUE	reported	textfile	5	41884903	OXCT1	0	TRUE	reported	ePJAY5	0.00721609	2	1	TRUE	247173	-0.168272	0.132052	1.6238	0.202562	0.670289
rs10144561	C	T	C	T	0.14	-0.00911848	NA	0.340623	FALSE	FALSE	FALSE	IOyiv4	0.00629797	0.147661	outcome	TRUE	reported	textfile	chr14	94579567	SERPINA5	1.91e-58	FALSE	reported	ag9EFH	0.00868592	2	1	TRUE	247173	-0.065132	0.0451666	2.07947	0.149292	0.670803
rs11499293	C	T	C	T	-0.08	-0.0105456	NA	0.278415	FALSE	FALSE	FALSE	IOyiv4	0.00723962	0.145214	outcome	TRUE	reported	textfile	chr10	122561749	PLEKHA1	8.32e-23	FALSE	reported	bu4wi2	0.00813791	2	1	TRUE	247173	0.13182	0.0914833	2.07624	0.149609	0.670803
rs3210587	A	G	A	G	0.11	-0.00918961	NA	0.360113	FALSE	FALSE	FALSE	IOyiv4	0.00633381	0.146813	outcome	TRUE	reported	textfile	chr22	33920089	LARGE	4.9e-40	FALSE	reported	iySsra	0.00830575	2	1	TRUE	247173	-0.0835419	0.0579246	2.08009	0.149231	0.670803
rs4919682	T	C	T	C	0.11	0.00962757	NA	0.287035	FALSE	FALSE	FALSE	IOyiv4	0.00662573	0.146207	outcome	TRUE	reported	textfile	chr10	102824573	NT5C2	7.24e-35	FALSE	reported	YNghLI	0.00893	2	1	TRUE	247173	0.0875234	0.0606515	2.0824	0.149005	0.670803
rs1215741	T	A	T	A	0.196107	0.00968354	0.264123	0.27713	FALSE	TRUE	FALSE	xPX7cl	0.00763265	0.204548	outcome	TRUE	reported	textfile	12	106634872	CKAP4	1.85e-194	TRUE	reported	3GErMI	0.00659229	2	1	TRUE	247173	0.0493788	0.0389562	1.60668	0.20496	0.670909
rs147223423	T	A	T	A	0.206413	0.0492571	0.0112694	0.00584033	FALSE	TRUE	FALSE	xPX7cl	0.0382505	0.197833	outcome	TRUE	reported	textfile	19	11232261	LDLR	0	TRUE	reported	qbcNoe	0.0285438	2	1	TRUE	247173	0.238634	0.188226	1.60733	0.204868	0.670909
rs1611115	C	T	C	T	1.1618	0.00957862	0.792417	0.798633	FALSE	FALSE	FALSE	xPX7cl	0.0075663	0.205528	outcome	TRUE	reported	textfile	9	136500515	DBH	1e-200	TRUE	reported	oo9XtE	0.00755309	2	1	TRUE	247173	0.00824464	0.00651279	1.60254	0.205543	0.670909
rs1630171	G	A	G	A	1.05497	0.0114032	0.170239	0.167122	FALSE	FALSE	FALSE	xPX7cl	0.00900506	0.205404	outcome	TRUE	reported	textfile	9	33234039	SPINK4	1e-200	TRUE	reported	21ACN0	0.00815115	2	1	TRUE	247173	0.010809	0.00853625	1.60338	0.205426	0.670909
rs679515	C	T	C	T	-0.545222	-0.0102304	0.83068	0.829369	FALSE	FALSE	FALSE	xPX7cl	0.00805057	0.203813	outcome	TRUE	reported	textfile	1	207750568	CR1	1e-200	TRUE	reported	zJIuwT	0.00803023	2	1	TRUE	247173	0.0187636	0.0147683	1.61427	0.203893	0.670909
rs75143612	C	G	C	G	0.232923	0.0275737	0.0256334	0.0247353	FALSE	TRUE	FALSE	xPX7cl	0.0216336	0.202459	outcome	TRUE	reported	textfile	8	133849655	TG	7.58e-35	TRUE	reported	EJhInj	0.0189147	2	1	TRUE	247173	0.118381	0.093375	1.60733	0.204868	0.670909
rs10445580	T	C	T	C	0.06	-0.0108305	NA	0.315376	FALSE	FALSE	FALSE	IOyiv4	0.00736633	0.14149	outcome	TRUE	reported	textfile	chr19	50559871	LRRC4B	0	FALSE	reported	kjDHY0	0.00842204	2	1	TRUE	247173	-0.180508	0.125359	2.07337	0.14989	0.671285
rs2753408	A	G	A	G	-0.32	-0.00915776	NA	0.482059	FALSE	FALSE	FALSE	IOyiv4	0.00636289	0.150081	outcome	TRUE	reported	textfile	chr11	33378145	KIAA1549L	0	FALSE	reported	tgx4sE	0	2	1	TRUE	247173	0.028618	0.019884	2.07142	0.150081	0.671361
rs11570136	A	T	A	T	-0.138387	0.00813073	0.325024	0.325697	FALSE	TRUE	FALSE	xPX7cl	0.00644185	0.206887	outcome	TRUE	reported	textfile	16	12058832	TNFRSF17	1.53e-102	TRUE	reported	Ie84TG	0.00643638	2	1	TRUE	247173	-0.0587535	0.0466297	1.58761	0.207669	0.671388
rs16956504	C	T	C	T	0.295865	0.0134735	0.100403	0.108196	FALSE	FALSE	FALSE	xPX7cl	0.0107134	0.208527	outcome	TRUE	reported	textfile	16	66432381	CDH5	1e-200	TRUE	reported	E2JKpI	0.00911988	2	1	TRUE	247173	0.0455393	0.0362377	1.57925	0.208869	0.671388
rs28384500	G	A	G	A	-0.995846	0.0123897	0.113361	0.107427	FALSE	FALSE	FALSE	xPX7cl	0.00982033	0.20708	outcome	TRUE	reported	textfile	19	55084982	LILRA2	1e-200	TRUE	reported	v3rBti	0.00967733	2	1	TRUE	247173	-0.0124414	0.00986203	1.59148	0.207114	0.671388
rs4591185	A	T	A	T	-0.669852	0.00839869	0.639321	0.637949	FALSE	TRUE	FALSE	xPX7cl	0.0066673	0.207784	outcome	TRUE	reported	textfile	17	48909434	WFIKKN2	1e-200	TRUE	reported	vmAuGK	0.00644271	2	1	TRUE	247173	-0.0125381	0.00995413	1.58657	0.207817	0.671388
rs4646787	G	A	G	A	0.473504	0.00827204	0.659576	0.659415	FALSE	FALSE	FALSE	xPX7cl	0.00655804	0.20718	outcome	TRUE	reported	textfile	17	19649249	ALDH3A1	1e-200	TRUE	reported	CRDYMQ	0.00631295	2	1	TRUE	247173	0.0174698	0.013852	1.59058	0.207244	0.671388
rs678	T	A	T	A	-0.135765	-0.0077871	0.348623	0.368263	FALSE	TRUE	FALSE	xPX7cl	0.00618541	0.208049	outcome	TRUE	reported	textfile	3	52820981	ITIH1	1.11e-95	TRUE	reported	dUvhSQ	0.00654136	2	1	TRUE	247173	0.0573572	0.0456434	1.57914	0.208885	0.671388
rs7543171	C	G	C	G	0.828281	-0.00953956	0.192191	0.200465	FALSE	TRUE	FALSE	xPX7cl	0.0075901	0.208811	outcome	TRUE	reported	textfile	1	168505133	XCL1	1e-200	TRUE	reported	3NCGK4	0.00768709	2	1	TRUE	247173	-0.0115173	0.00916431	1.57944	0.208842	0.671388
rs7549785	A	G	A	G	0.158759	0.010164	0.159243	0.171222	FALSE	FALSE	FALSE	xPX7cl	0.00805392	0.206951	outcome	TRUE	reported	textfile	1	159277868	FCER1A	3.76e-78	TRUE	reported	GR6RN3	0.00848313	2	1	TRUE	247173	0.0640216	0.0508457	1.58542	0.207981	0.671388
rs2608074	A	C	A	C	-0.08	0.0102017	NA	0.357383	FALSE	FALSE	FALSE	IOyiv4	0.00692301	0.140589	outcome	TRUE	reported	textfile	chr3	142928805	PCOLCE2	0	FALSE	reported	8oM5Mx	0.0121375	2	1	TRUE	247173	-0.127522	0.088674	2.06812	0.150407	0.672037
rs7703662	T	G	T	G	0.06	0.00951182	NA	0.521713	FALSE	FALSE	FALSE	IOyiv4	0.00646447	0.141183	outcome	TRUE	reported	textfile	chr5	43420061	CCL28	0	FALSE	reported	3vjdEj	0.00894224	2	1	TRUE	247173	0.15853	0.110301	2.06568	0.150648	0.672336
rs746738	C	T	C	T	0.394543	-0.00757915	0.437028	0.418588	FALSE	FALSE	FALSE	xPX7cl	0.00604563	0.209966	outcome	TRUE	reported	textfile	19	50386340	TBC1D17	1e-200	TRUE	reported	Jq9bEi	0.00608644	2	1	TRUE	247173	-0.01921	0.015326	1.57107	0.210052	0.67285
rs9472860	C	T	C	T	-0.186397	-0.00803601	0.392802	0.372712	FALSE	FALSE	FALSE	xPX7cl	0.00640753	0.209787	outcome	TRUE	reported	textfile	6	46760212	MEP1A	1e-200	TRUE	reported	ArB3rV	0.00585302	2	1	TRUE	247173	0.0431123	0.0344024	1.57046	0.210141	0.67285
rs140604580	T	C	T	C	-0.14	-0.0391259	NA	0.0115456	FALSE	FALSE	FALSE	IOyiv4	0.026733	0.143309	outcome	TRUE	reported	textfile	chr1	154301165	IL6R	0	FALSE	reported	CPek2O	0.0192033	2	1	TRUE	247173	0.279471	0.19476	2.05908	0.151302	0.673054
rs12233688	T	C	T	C	0.06	-0.00970585	NA	0.325567	FALSE	FALSE	FALSE	IOyiv4	0.00663688	0.143628	outcome	TRUE	reported	textfile	chr4	39411290	KLB	0	FALSE	reported	ISg3zJ	0.00808671	2	1	TRUE	247173	-0.161764	0.112743	2.05867	0.151342	0.673054
rs77246730	T	C	T	C	-1.3	0.0486429	NA	0.00891194	FALSE	FALSE	FALSE	IOyiv4	0.0338905	0.151203	outcome	TRUE	reported	textfile	chr2	3595166	COLEC11	1.38e-302	FALSE	reported	WNDPlB	0.034964	2	1	TRUE	247173	-0.0374176	0.026089	2.05701	0.151507	0.673054
rs1691273	T	C	T	C	-0.163436	-0.00831137	0.695218	0.711557	FALSE	FALSE	FALSE	xPX7cl	0.0066308	0.210042	outcome	TRUE	reported	textfile	4	75323645	AREG	3.58e-133	TRUE	reported	7jASWE	0.00665519	2	1	TRUE	247173	0.050854	0.0406241	1.56705	0.210636	0.673153
rs184262	A	G	A	G	-0.42	0.0114939	NA	0.172155	FALSE	FALSE	FALSE	IOyiv4	0.00801327	0.151472	outcome	TRUE	reported	textfile	chr3	12093240	TIMP4	7.76247116600002e-310	FALSE	reported	i4IShx	0.0111622	2	1	TRUE	247173	-0.0273663	0.0190931	2.05438	0.151769	0.673442
rs1354034	C	T	C	T	0.0720902	0.00799838	0.589347	0.614769	FALSE	FALSE	FALSE	xPX7cl	0.00637332	0.209487	outcome	TRUE	reported	textfile	3	56849749	SLMAP	2.05e-31	TRUE	reported	1GDFJe	0.0061829	2	1	TRUE	247173	0.11095	0.0889182	1.55693	0.212115	0.673638
rs2461286	G	A	G	A	-1.02774	-0.00854797	0.660192	0.666073	FALSE	FALSE	FALSE	xPX7cl	0.00685451	0.212376	outcome	TRUE	reported	textfile	16	203254	HBZ	1e-200	TRUE	reported	cfvk0L	0.00651992	2	1	TRUE	247173	0.00831725	0.0066697	1.55506	0.21239	0.673638
rs4316067	G	A	G	A	-0.115747	0.00900574	0.299729	0.311525	FALSE	FALSE	FALSE	xPX7cl	0.00718771	0.210229	outcome	TRUE	reported	textfile	7	33081514	NT5C3A	9.42e-67	TRUE	reported	4ZO55E	0.00670611	2	1	TRUE	247173	-0.0778054	0.0622618	1.56162	0.211428	0.673638
rs4442925	T	C	T	C	0.507513	-0.00835452	0.453175	0.492965	FALSE	FALSE	FALSE	xPX7cl	0.00669827	0.2123	outcome	TRUE	reported	textfile	19	54554950	OSCAR	1e-200	TRUE	reported	KhkcFa	0.00614775	2	1	TRUE	247173	-0.0164617	0.0131997	1.55532	0.212352	0.673638
rs6046	A	G	A	G	-1.25	0.014096	NA	0.11471	FALSE	FALSE	FALSE	IOyiv4	0.00984143	0.152053	outcome	TRUE	reported	textfile	chr13	113118845	F7	0	FALSE	reported	HPL6WD	0	2	1	TRUE	247173	-0.0112768	0.00787314	2.05153	0.152053	0.673929
rs1566154	G	A	G	A	0.2	0.0119355	NA	0.198895	FALSE	FALSE	FALSE	IOyiv4	0.00828211	0.149552	outcome	TRUE	reported	textfile	chr1	103787255	AMY1A	1.95e-29	FALSE	reported	GVpCc7	0.0177538	2	1	TRUE	247173	0.0596773	0.041748	2.04337	0.152871	0.674449
rs2425068	C	T	C	T	-0.71	-0.0207592	NA	0.0591777	FALSE	FALSE	FALSE	IOyiv4	0.0145103	0.152531	outcome	TRUE	reported	textfile	chr20	35626801	CPNE1	0	FALSE	reported	yAnxVF	0	2	1	TRUE	247173	0.0292383	0.0204371	2.04675	0.152531	0.674449
rs17720606	A	C	A	C	-0.07	0.00953083	NA	0.313489	FALSE	FALSE	FALSE	IOyiv4	0.00656228	0.1464	outcome	TRUE	reported	textfile	chr14	50864597	PYGL	3.55e-16	FALSE	reported	1T6MeG	0.00858573	2	1	TRUE	247173	-0.136155	0.0952227	2.04448	0.152759	0.674449
rs75689278	G	A	G	A	-0.14	0.0231596	NA	0.0391015	FALSE	FALSE	FALSE	IOyiv4	0.0157643	0.141801	outcome	TRUE	reported	textfile	chr22	35376664	HMOX1	5e-10	FALSE	reported	JwUVZA	0.0224605	2	1	TRUE	247173	-0.165426	0.115688	2.04472	0.152736	0.674449
rs34593562	G	A	G	A	-0.0710844	0.00822067	0.43246	0.439948	FALSE	FALSE	FALSE	xPX7cl	0.0065642	0.210443	outcome	TRUE	reported	textfile	19	1083556	ARHGAP45	3.42e-30	TRUE	reported	wWiD3u	0.0062259	2	1	TRUE	247173	-0.115647	0.0928976	1.54973	0.213175	0.674854
rs11159226	G	T	G	T	0.215406	-0.0158352	0.0673245	0.0942744	FALSE	FALSE	FALSE	xPX7cl	0.0127072	0.212707	outcome	TRUE	reported	textfile	14	77181432	VASH1	8.42e-68	TRUE	reported	c6prcg	0.0123805	2	1	TRUE	247173	-0.0735131	0.059143	1.54498	0.213879	0.675489
rs3219175	A	G	A	G	1.40751	0.0441475	0.0117649	0.0174477	FALSE	FALSE	FALSE	xPX7cl	0.0355276	0.214006	outcome	TRUE	reported	textfile	19	7733855	RETN	1e-200	TRUE	reported	9tkkBV	0.031227	2	1	TRUE	247173	0.0313657	0.025251	1.54295	0.21418	0.675489
rs11214489	T	C	T	C	-0.332299	0.00938782	0.187297	0.198049	FALSE	FALSE	FALSE	xPX7cl	0.00757479	0.215216	outcome	TRUE	reported	textfile	11	112975934	NCAM1	1e-200	TRUE	reported	YOs47j	0.00745875	2	1	TRUE	247173	-0.0282511	0.0228039	1.5348	0.215393	0.676593
rs191912523	G	T	G	T	0.238308	0.0149629	0.0838946	0.0835374	FALSE	FALSE	FALSE	xPX7cl	0.0120867	0.215729	outcome	TRUE	reported	textfile	9	74346987	CEMIP2	3.42e-97	TRUE	reported	hPGodT	0.0113906	2	1	TRUE	247173	0.062788	0.0508074	1.52721	0.216531	0.676593
rs35249183	G	A	G	A	0.332778	-0.0154143	0.0956417	0.0776668	FALSE	FALSE	FALSE	xPX7cl	0.012464	0.216198	outcome	TRUE	reported	textfile	1	12099345	TNFRSF8	1e-200	TRUE	reported	wDumZg	0.0104202	2	1	TRUE	247173	-0.04632	0.0374826	1.52714	0.216542	0.676593
rs599816	A	G	A	G	0.129775	0.00771266	0.551031	0.560982	FALSE	FALSE	FALSE	xPX7cl	0.00622651	0.215463	outcome	TRUE	reported	textfile	11	75293982	SERPINH1	2.02e-94	TRUE	reported	ewHd17	0.00629524	2	1	TRUE	247173	0.059431	0.0480658	1.52881	0.216291	0.676593
rs62196005	T	A	T	A	0.201323	0.00879606	0.287253	0.306789	FALSE	TRUE	FALSE	xPX7cl	0.00709231	0.214892	outcome	TRUE	reported	textfile	2	239007130	SCLY	1e-200	TRUE	reported	7Yrd6R	0.00657033	2	1	TRUE	247173	0.0436913	0.0352573	1.53564	0.215267	0.676593
rs11698449	G	A	G	A	-0.08	-0.00985279	NA	0.259666	FALSE	FALSE	FALSE	IOyiv4	0.00683105	0.149203	outcome	TRUE	reported	textfile	chr20	41427151	EMILIN3	1.2e-19	FALSE	reported	OSBVMX	0.00882136	2	1	TRUE	247173	0.12316	0.0864613	2.02906	0.154316	0.679272
rs2723875	C	A	C	A	0.11	-0.00958709	NA	0.273319	FALSE	FALSE	FALSE	IOyiv4	0.00668395	0.151474	outcome	TRUE	reported	textfile	chr12	103974671	HSP90B1	4.68e-28	FALSE	reported	FmvLai	0.0100166	2	1	TRUE	247173	-0.0871554	0.0612793	2.02283	0.15495	0.680595
rs148032261	A	G	A	G	0.72	-0.0631502	0.85	0.00681285	FALSE	FALSE	FALSE	IOyiv4	0.0442839	0.153859	outcome	TRUE	reported	textfile	chr6	41048698	TREML1	1.02e-59	FALSE	reported	KTGbpn	0.0441778	2	1	TRUE	247173	-0.0877086	0.0617404	2.01811	0.155432	0.68185
rs6687664	A	G	A	G	-0.64	-0.0128956	NA	0.129877	FALSE	FALSE	FALSE	IOyiv4	0.0091386	0.15821	outcome	TRUE	reported	textfile	chr1	116967895	PTGFRN	2.82e-186	FALSE	reported	MMUy5B	0.0219869	2	1	TRUE	247173	0.0201495	0.0142958	1.98659	0.158698	0.684372
rs192814714	C	T	C	T	0.22	-0.0408016	NA	0.0136605	FALSE	FALSE	FALSE	IOyiv4	0.0284375	0.151349	outcome	TRUE	reported	textfile	chr1	168581398	DPT	0	FALSE	reported	T5YVuF	0.0316212	2	1	TRUE	247173	-0.185462	0.131981	1.97462	0.159958	0.684372
rs181481353	A	G	A	G	-1.1	0.0462722	NA	0.0122111	FALSE	FALSE	FALSE	IOyiv4	0.0329311	0.159985	outcome	TRUE	reported	textfile	chr19	51617075	SIGLEC5	0	FALSE	reported	41a8Mp	0	2	1	TRUE	247173	-0.0420656	0.0299374	1.97437	0.159985	0.684372
rs181481353	A	G	A	G	-1.16	0.0462722	NA	0.0122111	FALSE	FALSE	FALSE	IOyiv4	0.0329311	0.159985	outcome	TRUE	reported	textfile	chr19	51617075	SIGLEC14	0	FALSE	reported	f5uJ8p	0	2	1	TRUE	247173	-0.0398898	0.0283889	1.97437	0.159985	0.684372
rs4044682	G	T	G	T	0.9	-0.00864432	NA	0.450979	FALSE	FALSE	FALSE	IOyiv4	0.00611096	0.157198	outcome	TRUE	reported	textfile	chr1	196925335	CFHR4	0	FALSE	reported	oYDwjI	0	2	1	TRUE	247173	-0.0096048	0.00678995	2.00098	0.157198	0.684372
rs2465383	G	A	G	A	0.12	-0.00876294	NA	0.434586	FALSE	FALSE	FALSE	IOyiv4	0.00606425	0.148454	outcome	TRUE	reported	textfile	chr8	119067509	TNFRSF11B	1e-10	FALSE	reported	icE0lV	0.0184864	2	1	TRUE	247173	-0.0730245	0.0517724	1.98948	0.158395	0.684372
rs12358676	T	G	T	G	0.11	-0.00880432	NA	0.458855	FALSE	FALSE	FALSE	IOyiv4	0.00612473	0.150575	outcome	TRUE	reported	textfile	chr10	79995888	SFTPD	0	FALSE	reported	cKFGt7	0.0152448	2	1	TRUE	247173	-0.0800393	0.0567736	1.98753	0.158599	0.684372
rs41297690	C	A	C	A	0.22	0.0435458	NA	0.012552	FALSE	FALSE	FALSE	IOyiv4	0.0303363	0.151162	outcome	TRUE	reported	textfile	chr1	161524567	FCGR2A	0	FALSE	reported	uJbOdV	0.0303711	2	1	TRUE	247173	0.197936	0.140573	1.98263	0.159114	0.684372
rs62574238	A	G	A	G	0.08	0.0148372	NA	0.120076	FALSE	FALSE	FALSE	IOyiv4	0.0102965	0.149587	outcome	TRUE	reported	textfile	chr9	133574956	ADAMTSL2	1e-10	FALSE	reported	0Bk7nW	0.0121882	2	1	TRUE	247173	0.185465	0.131771	1.98098	0.159287	0.684372
rs11568055	T	C	T	C	0.23	0.0395508	NA	0.019045	FALSE	FALSE	FALSE	IOyiv4	0.0280172	0.15805	outcome	TRUE	reported	textfile	chr1	230708860	AGT	3.63e-47	FALSE	reported	lBWp6y	0.0159451	2	1	TRUE	247173	0.17196	0.122396	1.97388	0.160037	0.684372
rs11668526	C	T	C	T	0.7	0.0093676	NA	0.435109	FALSE	FALSE	FALSE	IOyiv4	0.00665816	0.159446	outcome	TRUE	reported	textfile	chr19	54245208	LILRB3	0	FALSE	reported	doPsLr	0	2	1	TRUE	247173	0.0133823	0.00951165	1.97947	0.159446	0.684372
rs12792040	A	G	A	G	-0.28	-0.0148468	NA	0.0929099	FALSE	FALSE	FALSE	IOyiv4	0.0105195	0.158139	outcome	TRUE	reported	textfile	chr11	124754254	ESAM	5.62e-92	FALSE	reported	hhdhYx	0.0137656	2	1	TRUE	247173	0.0530243	0.0376601	1.98238	0.159139	0.684372
rs34372645	A	G	A	G	0.25	-0.0402977	NA	0.0133242	FALSE	FALSE	FALSE	IOyiv4	0.0282398	0.153585	outcome	TRUE	reported	textfile	chr2	42054172	PKDCC	9.12e-24	FALSE	reported	jEpEOz	0.0248738	2	1	TRUE	247173	-0.161191	0.114092	1.99604	0.15771	0.684372
rs6000220	T	C	T	C	-0.2	0.013718	NA	0.122454	FALSE	FALSE	FALSE	IOyiv4	0.00958219	0.152254	outcome	TRUE	reported	textfile	chr22	36253920	APOL1	2.29e-19	FALSE	reported	8JJQNT	0.0222262	2	1	TRUE	247173	-0.06859	0.0485135	1.99892	0.157411	0.684372
rs9381797	T	C	T	C	-0.08	-0.00887341	NA	0.456201	FALSE	FALSE	FALSE	IOyiv4	0.00620214	0.152516	outcome	TRUE	reported	textfile	chr6	49556733	CRISP2	8.32e-21	FALSE	reported	r7G1GG	0.00855109	2	1	TRUE	247173	0.110918	0.078428	2.00013	0.157286	0.684372
rs2465124	G	A	G	A	-0.65	0.0254591	NA	0.057822	FALSE	FALSE	FALSE	IOyiv4	0.018061	0.158652	outcome	TRUE	reported	textfile	chr1	1013855	ISG15	4.27e-79	FALSE	reported	8qbsyg	0.0345189	2	1	TRUE	247173	-0.0391678	0.0278639	1.97595	0.159817	0.684372
rs72682933	C	T	C	T	-0.17	0.0330304	NA	0.0212069	FALSE	FALSE	FALSE	IOyiv4	0.0230999	0.152748	outcome	TRUE	reported	textfile	chr8	85359743	CA3	0	FALSE	reported	2n2bqN	0.0212539	2	1	TRUE	247173	-0.194296	0.138036	1.98127	0.159256	0.684372
rs2271967	C	T	C	T	0.36	-0.0109015	NA	0.274838	FALSE	FALSE	FALSE	IOyiv4	0.00771824	0.157822	outcome	TRUE	reported	textfile	chr1	160817915	LY9	1.86e-80	FALSE	reported	MlqEp0	0.018952	2	1	TRUE	247173	-0.030282	0.0214988	1.984	0.158969	0.684372
rs2822638	C	T	C	T	0.11	0.00983123	NA	0.251348	FALSE	FALSE	FALSE	IOyiv4	0.00692242	0.155549	outcome	TRUE	reported	textfile	chr21	14372785	HSPA13	1.51e-30	FALSE	reported	c8aqb4	0.0095751	2	1	TRUE	247173	0.0893748	0.0634102	1.98661	0.158696	0.684372
rs35390680	A	C	A	C	-0.13	-0.0178347	NA	0.0909781	FALSE	FALSE	FALSE	IOyiv4	0.012422	0.151077	outcome	TRUE	reported	textfile	chr2	3592823	COLEC11	4.57e-18	FALSE	reported	WNDPlB	0.0150053	2	1	TRUE	247173	0.13719	0.0968567	2.00624	0.156653	0.684372
rs73013841	T	C	T	C	-0.3	-0.0134114	NA	0.119521	FALSE	FALSE	FALSE	IOyiv4	0.00949422	0.157777	outcome	TRUE	reported	textfile	chr1	117312289	MAN1A2	7.76e-110	FALSE	reported	GWZUo0	0.013473	2	1	TRUE	247173	0.0447047	0.031711	1.98741	0.158612	0.684372
rs6556885	A	G	A	G	-0.08	0.00995741	NA	0.247969	FALSE	FALSE	FALSE	IOyiv4	0.00700706	0.155301	outcome	TRUE	reported	textfile	chr5	95825737	GLRX	1.32e-20	FALSE	reported	Sw3jf9	0.00859593	2	1	TRUE	247173	-0.124468	0.0886034	1.97338	0.160089	0.684372
rs17578845	A	T	A	T	-0.0715932	-0.00837141	0.353957	0.413362	FALSE	TRUE	FALSE	xPX7cl	0.00678187	0.217061	outcome	TRUE	reported	textfile	8	82043998	PAG1	3.44e-28	TRUE	reported	EjagKJ	0.00650281	2	1	TRUE	247173	0.11693	0.0953214	1.50478	0.219938	0.685516
rs4686837	A	G	A	G	-0.169751	0.00815781	0.312673	0.308678	FALSE	FALSE	FALSE	xPX7cl	0.00665292	0.220123	outcome	TRUE	reported	textfile	3	186739677	ST6GAL1	2.46e-153	TRUE	reported	ChW5m9	0.00643537	2	1	TRUE	247173	-0.0480575	0.0392345	1.50033	0.220621	0.685516
rs4762	A	G	A	G	0.710977	-0.0111255	0.116396	0.125143	FALSE	FALSE	FALSE	xPX7cl	0.00907892	0.220416	outcome	TRUE	reported	textfile	1	230845977	AGT	1e-200	TRUE	reported	2g84IH	0.00950971	2	1	TRUE	247173	-0.0156482	0.0127714	1.50125	0.220478	0.685516
rs11668526	C	T	C	T	-0.21	0.0093676	NA	0.435109	FALSE	FALSE	FALSE	IOyiv4	0.00665816	0.159446	outcome	TRUE	reported	textfile	chr19	54245208	LILRA6	1.2e-75	FALSE	reported	dzLiUq	0.0114101	2	1	TRUE	247173	-0.0446076	0.031798	1.96797	0.160664	0.685575
rs28540713	T	C	T	C	-0.13	-0.00936882	NA	0.44362	FALSE	FALSE	FALSE	IOyiv4	0.00664907	0.158823	outcome	TRUE	reported	textfile	chr22	50280736	PLXNB2	1.95e-44	FALSE	reported	fuoKzU	0.00929629	2	1	TRUE	247173	0.0720678	0.0514057	1.96544	0.160932	0.685575
rs145650062	T	G	T	G	0.24	0.0416419	NA	0.00976788	FALSE	FALSE	FALSE	IOyiv4	0.0294437	0.157277	outcome	TRUE	reported	textfile	chr20	14660002	FLRT3	1.38e-27	FALSE	reported	DSIKIJ	0.0220516	2	1	TRUE	247173	0.173508	0.123714	1.967	0.160766	0.685575
rs8181938	G	A	G	A	-0.18	-0.00947559	NA	0.323497	FALSE	FALSE	FALSE	IOyiv4	0.00674749	0.160225	outcome	TRUE	reported	textfile	chr14	65088994	MAX	1.41e-106	FALSE	reported	rVqC9c	0.00820878	2	1	TRUE	247173	0.0526422	0.0375628	1.96404	0.161082	0.685575
rs138131257	G	A	G	A	-1.61	0.0183002	NA	0.0624945	FALSE	FALSE	FALSE	IOyiv4	0.013085	0.161942	outcome	TRUE	reported	textfile	chr19	54572135	LILRB1	0	FALSE	reported	ajfntZ	0	2	1	TRUE	247173	-0.0113666	0.00812731	1.956	0.161942	0.687264
rs952414	T	C	T	C	-0.18	0.020487	NA	0.0556592	FALSE	FALSE	FALSE	IOyiv4	0.0145142	0.158094	outcome	TRUE	reported	textfile	chr6	149840425	LRP11	4.37e-26	FALSE	reported	V40Iit	0.0170386	2	1	TRUE	247173	-0.113816	0.0813511	1.95742	0.16179	0.687264
rs9675315	C	T	C	T	-0.06	-0.00933544	NA	0.451174	FALSE	FALSE	FALSE	IOyiv4	0.00653593	0.153198	outcome	TRUE	reported	textfile	chr17	34214241	CCL11	0	FALSE	reported	6iEh6H	0.00874721	2	1	TRUE	247173	0.155591	0.111269	1.95533	0.162013	0.687264
rs72682933	C	T	C	T	-0.14	0.0330304	NA	0.0212069	FALSE	FALSE	FALSE	IOyiv4	0.0230999	0.152748	outcome	TRUE	reported	textfile	chr8	85359743	CA1	1e-10	FALSE	reported	Rnj7hv	0.0213741	2	1	TRUE	247173	-0.235931	0.168885	1.95159	0.162416	0.688216
rs12540573	C	A	C	A	0.701813	0.0167594	0.0640353	0.056261	FALSE	FALSE	FALSE	xPX7cl	0.0137514	0.222941	outcome	TRUE	reported	textfile	7	76039013	SSC4D	1e-200	TRUE	reported	gRnsNy	0.0116974	2	1	TRUE	247173	0.0238802	0.0195981	1.48473	0.223036	0.688296
rs12908199	C	G	C	G	0.109162	-0.0120376	0.101036	0.104161	FALSE	TRUE	FALSE	xPX7cl	0.00980345	0.219487	outcome	TRUE	reported	textfile	15	73371822	NEO1	6.81e-27	TRUE	reported	qZVh7z	0.0101668	2	1	TRUE	247173	-0.110273	0.0903918	1.48826	0.222487	0.688296
rs1799895	G	C	G	C	2.25382	0.0423769	0.0129021	0.0142066	FALSE	TRUE	FALSE	xPX7cl	0.0349533	0.225365	outcome	TRUE	reported	textfile	4	24801834	SOD3	1e-200	TRUE	reported	Nr0KGI	0.0258228	2	1	TRUE	247173	0.0188022	0.01551	1.46959	0.22541	0.688296
rs225343	C	A	C	A	0.120325	0.00859817	0.712694	0.695073	FALSE	FALSE	FALSE	xPX7cl	0.00708054	0.224618	outcome	TRUE	reported	textfile	21	43775780	TFF2	9.35e-77	TRUE	reported	W50k12	0.00648912	2	1	TRUE	247173	0.0714579	0.0589711	1.46832	0.22561	0.688296
rs2304904	A	G	A	G	0.647091	-0.0149247	0.0729171	0.063547	FALSE	FALSE	FALSE	xPX7cl	0.0122497	0.22308	outcome	TRUE	reported	textfile	15	75315975	PPCDC	1e-200	TRUE	reported	yBtZlH	0.0117366	2	1	TRUE	247173	-0.0230644	0.018935	1.48372	0.223193	0.688296
rs230509	A	G	A	G	-0.119493	-0.00779836	0.663425	0.668617	FALSE	FALSE	FALSE	xPX7cl	0.00641436	0.224074	outcome	TRUE	reported	textfile	4	103478265	NFKB1	1.7e-74	TRUE	reported	EFZ497	0.00654372	2	1	TRUE	247173	0.0652621	0.0537986	1.47157	0.225099	0.688296
rs486055	T	C	T	C	-0.395338	0.0102114	0.153643	0.159261	FALSE	FALSE	FALSE	xPX7cl	0.00839995	0.224118	outcome	TRUE	reported	textfile	11	102650424	MMP10	1e-200	TRUE	reported	cs4f7p	0.00855632	2	1	TRUE	247173	-0.0258295	0.0212549	1.47678	0.224279	0.688296
rs59291670	T	C	T	C	0.254231	-0.0331166	0.019887	0.0121872	FALSE	FALSE	FALSE	xPX7cl	0.0271982	0.223376	outcome	TRUE	reported	textfile	17	42991449	GFAP	9.22e-36	TRUE	reported	UNtmzh	0.0203659	2	1	TRUE	247173	-0.130262	0.10749	1.46858	0.22557	0.688296
rs945214	G	A	G	A	-0.0818868	-0.00896532	0.618076	0.535122	FALSE	FALSE	FALSE	xPX7cl	0.00734394	0.22217	outcome	TRUE	reported	textfile	1	32047305	TINAGL1	1.03e-38	TRUE	reported	B1ZtdF	0.00629263	2	1	TRUE	247173	0.109484	0.0900778	1.4773	0.224198	0.688296
rs7975385	C	T	C	T	0.121035	-0.00890928	0.24475	0.220683	FALSE	FALSE	FALSE	xPX7cl	0.00734115	0.224897	outcome	TRUE	reported	textfile	12	49190992	CACNB3	9.52e-64	TRUE	reported	DWohBE	0.00718065	2	1	TRUE	247173	-0.0736091	0.0608101	1.46525	0.226097	0.68853
rs56259296	A	T	A	T	0.0949557	-0.00833076	0.363036	0.366808	FALSE	TRUE	FALSE	xPX7cl	0.00686757	0.225108	outcome	TRUE	reported	textfile	5	137480609	GFRA3	7.8e-47	TRUE	reported	IKnYma	0.00660716	2	1	TRUE	247173	-0.0877332	0.0725811	1.4611	0.226755	0.689286
rs10160790	T	G	T	G	-0.14	-0.0125138	NA	0.135035	FALSE	FALSE	FALSE	IOyiv4	0.00891761	0.160536	outcome	TRUE	reported	textfile	chr11	11986116	DKK3	2.34e-38	FALSE	reported	EFRIIS	0.0108107	2	1	TRUE	247173	0.0893845	0.0640701	1.94632	0.162984	0.689865
rs17552047	A	G	A	G	-0.866784	0.0085474	0.275064	0.280646	FALSE	FALSE	FALSE	xPX7cl	0.00708227	0.227481	outcome	TRUE	reported	textfile	13	53602462	OLFM4	1e-200	TRUE	reported	F2uFC3	0.00734834	2	1	TRUE	247173	-0.00986105	0.00817117	1.45639	0.227505	0.690319
rs1024949	C	T	C	T	-0.12	-0.0149359	NA	0.139507	FALSE	FALSE	FALSE	IOyiv4	0.0105759	0.157874	outcome	TRUE	reported	textfile	chr3	190629943	IL1RAP	2.57e-18	FALSE	reported	UVgKSQ	0.0137474	2	1	TRUE	247173	0.124466	0.0892786	1.9436	0.163279	0.690353
rs9547922	G	A	G	A	0.244415	0.00769048	0.361413	0.382086	FALSE	FALSE	FALSE	xPX7cl	0.00637563	0.227728	outcome	TRUE	reported	textfile	13	38091317	POSTN	1e-200	TRUE	reported	mKWv3L	0.00636389	2	1	TRUE	247173	0.0314648	0.0260981	1.45356	0.227958	0.690445
rs10425544	C	T	C	T	0.497457	0.00981783	0.719408	0.726355	FALSE	FALSE	FALSE	xPX7cl	0.00817075	0.229525	outcome	TRUE	reported	textfile	19	836043	PRTN3	1e-200	TRUE	reported	YhONuo	0.00729057	2	1	TRUE	247173	0.019736	0.0164276	1.44336	0.229597	0.69054
rs16910526	C	A	C	A	-1.55637	-0.0148585	0.0826498	0.0571902	FALSE	FALSE	FALSE	xPX7cl	0.0123682	0.229616	outcome	TRUE	reported	textfile	12	10271087	CLEC7A	1e-200	TRUE	reported	9dE8WM	0.0109509	2	1	TRUE	247173	0.00954688	0.00794708	1.44314	0.229632	0.69054
rs35318931	A	G	A	G	-1.00311	0.0140094	0.0827582	0.0809604	FALSE	FALSE	FALSE	xPX7cl	0.0116457	0.22899	outcome	TRUE	reported	textfile	X	38009121	SRPX	1e-200	TRUE	reported	82Jqu7	0.00847651	2	1	TRUE	247173	-0.013966	0.0116102	1.44697	0.229014	0.69054
rs78109196	A	C	A	C	0.638974	0.0122909	0.096103	0.110464	FALSE	FALSE	FALSE	xPX7cl	0.0102291	0.229532	outcome	TRUE	reported	textfile	6	169624701	THBS2	1e-200	TRUE	reported	XgnBj6	0.0103013	2	1	TRUE	247173	0.0192354	0.0160116	1.44322	0.229619	0.69054
rs139104615	T	C	T	C	0.44	-0.0438013	0.89	0.00935823	FALSE	FALSE	FALSE	IOyiv4	0.0311357	0.15949	outcome	TRUE	reported	textfile	chr1	22615055	C1QC	1.51e-23	FALSE	reported	OfUxFz	0.043997	2	1	TRUE	247173	-0.0995484	0.0714596	1.94065	0.163598	0.690944
rs542539624	G	A	G	A	0.43	0.0514221	0.82	0.00814711	FALSE	FALSE	FALSE	IOyiv4	0.0366448	0.16054	outcome	TRUE	reported	textfile	chr19	42766244	CD177	4.79e-27	FALSE	reported	yX7Y2Z	0.0399269	2	1	TRUE	247173	0.119586	0.0859408	1.93626	0.164076	0.692205
rs4471947	G	T	G	T	0.07	0.00931845	NA	0.412633	FALSE	FALSE	FALSE	IOyiv4	0.00657962	0.156699	outcome	TRUE	reported	textfile	chr20	1627375	SIRPB1	0	FALSE	reported	oejF0P	0.00950507	2	1	TRUE	247173	0.133121	0.0957168	1.93426	0.164293	0.692366
rs66967287	T	C	T	C	0.17	0.0159071	NA	0.112193	FALSE	FALSE	FALSE	IOyiv4	0.0113222	0.160039	outcome	TRUE	reported	textfile	chr17	36024968	CCL18	7.59e-21	FALSE	reported	L1VxKy	0.0181522	2	1	TRUE	247173	0.0935709	0.0673465	1.93042	0.164713	0.693377
rs1229984	T	C	T	C	-0.43	0.0230127	0.41	0.047993	FALSE	FALSE	FALSE	IOyiv4	0.0162418	0.156517	outcome	TRUE	reported	textfile	chr4	99318162	ADH1B	0	FALSE	reported	MrbZn6	0.061834	2	1	TRUE	247173	-0.0535179	0.0385476	1.92754	0.165028	0.693946
rs4687552	C	T	C	T	0.259964	-0.00749625	0.335038	0.353963	FALSE	FALSE	FALSE	xPX7cl	0.00626073	0.231173	outcome	TRUE	reported	textfile	3	52838402	ITIH4	1e-200	TRUE	reported	h4pqv9	0.00623222	2	1	TRUE	247173	-0.0288357	0.024093	1.43245	0.231365	0.694507
rs729940	T	C	T	C	-0.242407	-0.0109159	0.149576	0.144485	FALSE	FALSE	FALSE	xPX7cl	0.00912518	0.231602	outcome	TRUE	reported	textfile	14	93399101	CHGA	1.34e-184	TRUE	reported	3O5XJG	0.00836594	2	1	TRUE	247173	0.0450314	0.0376761	1.42856	0.232	0.695172
rs57092250	G	A	G	A	0.135946	-0.0118023	0.124203	0.124186	FALSE	FALSE	FALSE	xPX7cl	0.00984947	0.230814	outcome	TRUE	reported	textfile	16	5003700	PPL	3.28e-47	TRUE	reported	hpz1gt	0.00942017	2	1	TRUE	247173	-0.086816	0.0727007	1.42601	0.232417	0.695183
rs3828998	C	T	C	T	-0.08	-0.0086825	NA	0.393198	FALSE	FALSE	FALSE	IOyiv4	0.00619371	0.160968	outcome	TRUE	reported	textfile	chr7	45889209	IGFBP1	3.63e-21	FALSE	reported	3GfvlI	0.0084721	2	1	TRUE	247173	0.108531	0.0782699	1.92274	0.165555	0.695404
rs1704878	A	G	A	G	-0.19	0.00928264	NA	0.302726	FALSE	FALSE	FALSE	IOyiv4	0.00668208	0.164777	outcome	TRUE	reported	textfile	chr12	104577480	CHST11	5.5e-70	FALSE	reported	ihbhS8	0.0107437	2	1	TRUE	247173	-0.048856	0.0352772	1.91799	0.166078	0.696841
rs144373891	T	C	T	C	-0.698042	-0.0409561	0.00900963	0.0102034	FALSE	FALSE	FALSE	xPX7cl	0.0343742	0.233466	outcome	TRUE	reported	textfile	19	39379770	SIRT2	2.98e-103	TRUE	reported	YLmqcZ	0.0323518	2	1	TRUE	247173	0.0586728	0.0493187	1.41531	0.234178	0.69764
rs36043533	G	T	G	T	0.468495	-0.0158039	0.056565	0.0533892	FALSE	FALSE	FALSE	xPX7cl	0.0132775	0.23394	outcome	TRUE	reported	textfile	1	38079517	RSPO1	1e-200	TRUE	reported	6hl3bA	0.0129294	2	1	TRUE	247173	-0.0337333	0.0283561	1.41522	0.234192	0.69764
rs6898349	T	C	T	C	0.0723366	0.00886254	0.215938	0.21057	FALSE	FALSE	FALSE	xPX7cl	0.00740198	0.231182	outcome	TRUE	reported	textfile	5	54489940	GZMA	1.06e-23	TRUE	reported	sCiM6j	0.00720782	2	1	TRUE	247173	0.122518	0.103053	1.41346	0.234483	0.69764
rs281439	C	G	C	G	0.807	0.00934136	0.77286	0.762063	FALSE	TRUE	FALSE	xPX7cl	0.00786784	0.235116	outcome	TRUE	reported	textfile	19	10400110	ICAM5	1e-200	TRUE	reported	ssEclm	0.0070358	2	1	TRUE	247173	0.0115754	0.00975001	1.40949	0.235141	0.698359
rs74661620	A	C	A	C	0.17	-0.0104189	NA	0.200743	FALSE	FALSE	FALSE	IOyiv4	0.00752343	0.166096	outcome	TRUE	reported	textfile	chr2	24142390	TP53I3	1.91e-66	FALSE	reported	oCD9jM	0.00987269	2	1	TRUE	247173	-0.0612875	0.0443984	1.9055	0.167464	0.699609
rs2576575	T	C	T	C	-0.48	-0.00827141	NA	0.470827	FALSE	FALSE	FALSE	IOyiv4	0.00599147	0.167423	outcome	TRUE	reported	textfile	chr8	56448734	PENK	0	FALSE	reported	NMXDmb	0	2	1	TRUE	247173	0.0172321	0.0124822	1.90587	0.167423	0.699609
rs1969539	A	G	A	G	0.28	-0.00875789	NA	0.478826	FALSE	FALSE	FALSE	IOyiv4	0.00634366	0.16741	outcome	TRUE	reported	textfile	chr11	14017074	SPON1	8.51e-254	FALSE	reported	VwOkgn	0.00822845	2	1	TRUE	247173	-0.0312782	0.0226746	1.90285	0.16776	0.69992
rs6136377	G	A	G	A	-1.26	0.00936328	NA	0.395512	FALSE	FALSE	FALSE	IOyiv4	0.0067962	0.168289	outcome	TRUE	reported	textfile	chr20	1915642	SIRPA	0	FALSE	reported	D2wY1N	0	2	1	TRUE	247173	-0.00743117	0.00539381	1.89812	0.168289	0.700781
rs1049742	T	C	T	C	0.50754	0.0138642	0.0784498	0.0699423	FALSE	FALSE	FALSE	xPX7cl	0.0117242	0.236993	outcome	TRUE	reported	textfile	7	150554553	AOC1	1e-200	TRUE	reported	azdZgG	0.011632	2	1	TRUE	247173	0.0273165	0.0231085	1.39736	0.237166	0.701841
rs1106476	A	T	A	T	-1.1693	0.0120697	0.112316	0.137216	FALSE	TRUE	FALSE	xPX7cl	0.0102186	0.237543	outcome	TRUE	reported	textfile	19	52130637	SIGLEC5	1e-200	TRUE	reported	UYBIPs	0.00972151	2	1	TRUE	247173	-0.0103222	0.00873949	1.39498	0.237565	0.701841
rs2495366	A	G	A	G	0.113124	-0.0075074	0.503836	0.496929	FALSE	FALSE	FALSE	xPX7cl	0.00633267	0.235818	outcome	TRUE	reported	textfile	1	2488930	TNFRSF14	1.78e-79	TRUE	reported	XixnxS	0.00599281	2	1	TRUE	247173	-0.0663643	0.0560902	1.3999	0.236741	0.701841
rs1127354	A	C	A	C	-1.20143	0.0141317	0.0749477	0.0689286	FALSE	FALSE	FALSE	xPX7cl	0.0120007	0.238965	outcome	TRUE	reported	textfile	20	3193842	ITPA	1e-200	TRUE	reported	C3Bznr	0.0117352	2	1	TRUE	247173	-0.0117624	0.00998933	1.38651	0.238996	0.702979
rs344560	C	T	C	T	0.555496	-0.016107	0.946115	0.950017	FALSE	FALSE	FALSE	xPX7cl	0.0136906	0.239395	outcome	TRUE	reported	textfile	19	6665020	TNFSF14	1e-200	TRUE	reported	3UXKJQ	0.0136622	2	1	TRUE	247173	-0.0289958	0.0246561	1.383	0.239591	0.702979
rs57682907	G	T	G	T	0.0848885	-0.0146059	0.06548	0.0632089	FALSE	FALSE	FALSE	xPX7cl	0.012228	0.232296	outcome	TRUE	reported	textfile	10	97155873	SORBS1	0	TRUE	reported	VyFSgY	0.0123253	2	1	TRUE	247173	-0.17206	0.146198	1.38509	0.239236	0.702979
rs6921438	A	G	A	G	-0.674741	-0.00792904	0.484215	0.467912	FALSE	FALSE	FALSE	xPX7cl	0.00674242	0.239598	outcome	TRUE	reported	textfile	6	43925607	VEGFA	1e-200	TRUE	reported	mjswul	0.0059963	2	1	TRUE	247173	0.0117512	0.00999316	1.38281	0.239623	0.702979
rs146513610	A	G	A	G	0.17	-0.0199255	NA	0.0475734	FALSE	FALSE	FALSE	IOyiv4	0.0143875	0.166078	outcome	TRUE	reported	textfile	chr6	37697712	MDGA1	2.57e-30	FALSE	reported	DCfi1F	0.0148572	2	1	TRUE	247173	-0.117209	0.0852499	1.89031	0.169168	0.70343
rs3848616	G	A	G	A	0.13	-0.0110753	NA	0.195614	FALSE	FALSE	FALSE	IOyiv4	0.00800202	0.166341	outcome	TRUE	reported	textfile	chr19	54282847	LILRB2	1.15e-31	FALSE	reported	IsU8Wv	0.0111027	2	1	TRUE	247173	-0.0851943	0.0619826	1.88922	0.16929	0.70343
rs1042499	C	T	C	T	0.816673	-0.0176051	0.0582743	0.0636955	FALSE	FALSE	FALSE	xPX7cl	0.0150368	0.241678	outcome	TRUE	reported	textfile	15	90328305	ANPEP	1e-200	TRUE	reported	ythWKZ	0.0130104	2	1	TRUE	247173	-0.0215571	0.0184154	1.3703	0.24176	0.703738
rs1422313	T	C	T	C	0.40306	0.00698722	0.449201	0.455514	FALSE	FALSE	FALSE	xPX7cl	0.00599754	0.244014	outcome	TRUE	reported	textfile	5	126630016	MEGF10	1e-200	TRUE	reported	MeVZM6	0.00592732	2	1	TRUE	247173	0.0173354	0.0148822	1.35686	0.244083	0.703738
rs143486729	A	G	A	G	-0.55101	-0.0206332	0.0348496	0.0352946	FALSE	FALSE	FALSE	xPX7cl	0.0177177	0.244199	outcome	TRUE	reported	textfile	4	3525656	LRPAP1	1e-200	TRUE	reported	J43hnS	0.0142156	2	1	TRUE	247173	0.0374461	0.0321694	1.35496	0.244412	0.703738
rs1700657	T	C	T	C	-0.569263	0.00750806	0.638001	0.651365	FALSE	FALSE	FALSE	xPX7cl	0.00639616	0.24046	outcome	TRUE	reported	textfile	5	76211261	CRHBP	1e-200	TRUE	reported	t1xWGw	0.00624021	2	1	TRUE	247173	-0.0131891	0.0112368	1.37767	0.240498	0.703738
rs2739393	A	G	A	G	-0.119593	0.0078415	0.663348	0.684787	FALSE	FALSE	FALSE	xPX7cl	0.00674782	0.245204	outcome	TRUE	reported	textfile	21	18934539	CXADR	1.47e-79	TRUE	reported	9FV0Iq	0.00633215	2	1	TRUE	247173	-0.0655682	0.0565299	1.34533	0.246096	0.703738
rs34772505	T	C	T	C	0.384006	0.00717762	0.407245	0.415568	FALSE	FALSE	FALSE	xPX7cl	0.00614031	0.24243	outcome	TRUE	reported	textfile	15	64276772	DAPK2	1e-200	TRUE	reported	xeDieW	0.00637712	2	1	TRUE	247173	0.0186914	0.0159932	1.36589	0.242519	0.703738
rs3756011	A	C	A	C	0.385293	-0.00722995	0.390089	0.394306	FALSE	FALSE	FALSE	xPX7cl	0.00621541	0.244736	outcome	TRUE	reported	textfile	4	187206249	F11	1e-200	TRUE	reported	KXplIV	0.0057661	2	1	TRUE	247173	-0.0187648	0.0161341	1.35269	0.244808	0.703738
rs4259	A	G	A	G	-0.117125	-0.00784279	0.716717	0.720132	FALSE	FALSE	FALSE	xPX7cl	0.0067106	0.242517	outcome	TRUE	reported	textfile	7	30543734	GGCT	1.04e-66	TRUE	reported	HLIsuY	0.00678821	2	1	TRUE	247173	0.0669609	0.0574256	1.35966	0.243596	0.703738
rs5746011	C	T	C	T	-0.382463	-0.0191778	0.0375857	0.034216	FALSE	FALSE	FALSE	xPX7cl	0.0164954	0.244987	outcome	TRUE	reported	textfile	1	12250004	TNFRSF1B	3.01e-134	TRUE	reported	EFTvmb	0.0155106	2	1	TRUE	247173	0.0501428	0.0431774	1.34867	0.245511	0.703738
rs62353655	A	G	A	G	-0.360316	-0.0197459	0.0445883	0.037721	FALSE	FALSE	FALSE	xPX7cl	0.0169754	0.244745	outcome	TRUE	reported	textfile	5	38493566	LIFR	7.94e-137	TRUE	reported	coNhqm	0.0144721	2	1	TRUE	247173	0.0548017	0.047164	1.3501	0.24526	0.703738
rs6672434	G	A	G	A	-0.865384	-0.00900347	0.195171	0.190009	FALSE	FALSE	FALSE	xPX7cl	0.00767842	0.240969	outcome	TRUE	reported	textfile	1	159782684	FCRL6	1e-200	TRUE	reported	COzTVm	0.00763494	2	1	TRUE	247173	0.010404	0.00887333	1.37477	0.240995	0.703738
rs6897932	T	C	T	C	-0.889381	0.00782932	0.261998	0.277126	FALSE	FALSE	FALSE	xPX7cl	0.00674472	0.24572	outcome	TRUE	reported	textfile	5	35874575	IL7R	1e-200	TRUE	reported	Z5pDkM	0.00661167	2	1	TRUE	247173	-0.00880311	0.00758389	1.34737	0.245738	0.703738
rs7848667	G	A	G	A	0.332545	0.00985046	0.163662	0.160735	FALSE	FALSE	FALSE	xPX7cl	0.00849022	0.245962	outcome	TRUE	reported	textfile	9	34340949	NUDT2	1e-200	TRUE	reported	xVpviN	0.00833887	2	1	TRUE	247173	0.0296214	0.0255418	1.34496	0.246162	0.703738
rs9807459	A	G	A	G	0.244399	-0.00763392	0.304078	0.299953	FALSE	FALSE	FALSE	xPX7cl	0.00653105	0.242458	outcome	TRUE	reported	textfile	18	49481736	DCC	1e-200	TRUE	reported	Ftfvr9	0.0067457	2	1	TRUE	247173	-0.0312355	0.0267368	1.36483	0.242703	0.703738
rs11574915	C	A	C	A	0.106145	0.0103561	0.123535	0.130212	FALSE	FALSE	FALSE	xPX7cl	0.00897718	0.248661	outcome	TRUE	reported	textfile	9	34710084	CCL19	1.22e-31	TRUE	reported	Fu4HFW	0.00906913	2	1	TRUE	247173	0.097566	0.0849845	1.318	0.25095	0.703825
rs137203	T	G	T	G	-0.556308	0.0260242	0.0257768	0.0335725	FALSE	FALSE	FALSE	xPX7cl	0.0226311	0.250173	outcome	TRUE	reported	textfile	22	26688831	SEZ6L	3.44e-190	TRUE	reported	mTPYKS	0.0189118	2	1	TRUE	247173	-0.0467802	0.040712	1.32032	0.250535	0.703825
rs198389	G	A	G	A	0.251287	0.00710733	0.41994	0.413286	FALSE	FALSE	FALSE	xPX7cl	0.00620046	0.251689	outcome	TRUE	reported	textfile	1	11919271	NTproBNP	1e-200	TRUE	reported	IWEp3D	0.00572227	2	1	TRUE	247173	0.0282837	0.0246832	1.31301	0.25185	0.703825
rs198389	G	A	G	A	0.179732	0.00710733	0.42006	0.413286	FALSE	FALSE	FALSE	xPX7cl	0.00620046	0.251689	outcome	TRUE	reported	textfile	1	11919271	NPPB	2.42e-187	TRUE	reported	mjM7ri	0.00615678	2	1	TRUE	247173	0.039544	0.034525	1.31188	0.252054	0.703825
rs2223286	C	T	C	T	-0.407092	0.00747655	0.319473	0.300516	FALSE	FALSE	FALSE	xPX7cl	0.00652462	0.251837	outcome	TRUE	reported	textfile	1	169665632	SELL	1e-200	TRUE	reported	1C35c2	0.00637152	2	1	TRUE	247173	-0.0183657	0.01603	1.31266	0.251914	0.703825
rs2282683	G	A	G	A	-0.498231	-0.00859604	0.213277	0.207543	FALSE	FALSE	FALSE	xPX7cl	0.00747238	0.249989	outcome	TRUE	reported	textfile	9	79117751	GCNT1	1e-200	TRUE	reported	Of9tk7	0.00714245	2	1	TRUE	247173	0.0172531	0.0149999	1.323	0.250054	0.703825
rs33986943	A	G	A	G	-0.85493	0.0123431	0.105303	0.0975085	FALSE	FALSE	FALSE	xPX7cl	0.0107476	0.25078	outcome	TRUE	reported	textfile	17	41004637	AOC3	1e-200	TRUE	reported	TXzSe8	0.00954739	2	1	TRUE	247173	-0.0144376	0.0125723	1.31874	0.250819	0.703825
rs56944668	T	C	T	C	-0.0970322	-0.00965398	0.15847	0.159385	FALSE	FALSE	FALSE	xPX7cl	0.00831552	0.245659	outcome	TRUE	reported	textfile	12	94243853	CRADD	1.42e-30	TRUE	reported	JSIMPg	0.00844221	2	1	TRUE	247173	0.0994926	0.0861347	1.33421	0.248057	0.703825
rs5934255	A	G	A	G	0.146135	-0.00843097	0.291733	0.29753	FALSE	FALSE	FALSE	xPX7cl	0.00729769	0.24797	outcome	TRUE	reported	textfile	X	15664386	ACE2	1.47e-187	TRUE	reported	678W0H	0.00500302	2	1	TRUE	247173	-0.057693	0.049977	1.33262	0.24834	0.703825
rs6561283	G	A	G	A	0.661614	-0.00786888	0.738991	0.746311	FALSE	FALSE	FALSE	xPX7cl	0.00686035	0.251378	outcome	TRUE	reported	textfile	13	46640837	CPB2	1e-200	TRUE	reported	sQNxUd	0.00692416	2	1	TRUE	247173	-0.0118935	0.0103699	1.31544	0.251412	0.703825
rs6596251	G	A	G	A	-0.0632316	0.00714822	0.365014	0.394654	FALSE	FALSE	FALSE	xPX7cl	0.00614849	0.244993	outcome	TRUE	reported	textfile	5	134955821	CXCL14	7.68e-28	TRUE	reported	iJNqZA	0.00578152	2	1	TRUE	247173	-0.113048	0.0977854	1.33653	0.247647	0.703825
rs68120218	A	G	A	G	0.0939221	0.00780044	0.341425	0.321531	FALSE	FALSE	FALSE	xPX7cl	0.00676411	0.248824	outcome	TRUE	reported	textfile	12	6141449	VWF	9.6e-50	TRUE	reported	2cfVBB	0.00633392	2	1	TRUE	247173	0.0830523	0.0722358	1.3219	0.250251	0.703825
rs72734290	T	C	T	C	-1.24697	-0.0368544	0.0104194	0.0128338	FALSE	FALSE	FALSE	xPX7cl	0.0321272	0.251325	outcome	TRUE	reported	textfile	14	75519285	ACYP1	1e-200	TRUE	reported	PODCH8	0.0297809	2	1	TRUE	247173	0.0295551	0.0257739	1.31494	0.251502	0.703825
rs12981004	G	A	G	A	-0.14	-0.00933259	NA	0.462554	FALSE	FALSE	FALSE	IOyiv4	0.00678198	0.168795	outcome	TRUE	reported	textfile	chr19	43341879	CD177	6.03e-55	FALSE	reported	yX7Y2Z	0.00896742	2	1	TRUE	247173	0.0666614	0.0486305	1.87901	0.170446	0.704438
rs3020919	T	C	T	C	-0.13	-0.00975323	NA	0.233709	FALSE	FALSE	FALSE	IOyiv4	0.00706173	0.167236	outcome	TRUE	reported	textfile	chr11	102842315	MMP10	1e-34	FALSE	reported	4PZVpz	0.010576	2	1	TRUE	247173	0.0750249	0.0546628	1.88376	0.169907	0.704438
rs6136	G	T	G	T	-0.4	0.0145059	NA	0.11218	FALSE	FALSE	FALSE	IOyiv4	0.0105713	0.170003	outcome	TRUE	reported	textfile	chr1	169594713	SELP	1.48e-227	FALSE	reported	Yt9OOO	0.0124202	2	1	TRUE	247173	-0.0362648	0.0264523	1.87951	0.17039	0.704438
rs3135859	T	G	T	G	0.14	-0.0113882	NA	0.173414	FALSE	FALSE	FALSE	IOyiv4	0.0082526	0.1676	outcome	TRUE	reported	textfile	chr4	1797763	FGFR3	3.09e-34	FALSE	reported	N5CRaF	0.011475	2	1	TRUE	247173	-0.0813444	0.059323	1.88022	0.170309	0.704438
rs35223569	T	C	T	C	-0.14	0.0222479	NA	0.0504335	FALSE	FALSE	FALSE	IOyiv4	0.0159705	0.163602	outcome	TRUE	reported	textfile	chr9	75087456	NRK1	0	FALSE	reported	cqlvRu	0.019269	2	1	TRUE	247173	-0.158914	0.116153	1.8718	0.171269	0.705174
rs1800307	A	G	A	G	-1.53	-0.0541447	0.49	0.0141982	FALSE	FALSE	FALSE	IOyiv4	0.0395491	0.170983	outcome	TRUE	reported	textfile	chr17	80112072	GAA	5.62e-159	FALSE	reported	yCkYBu	0.0569513	2	1	TRUE	247173	0.0353887	0.0258826	1.86944	0.171539	0.705174
rs17658926	A	G	A	G	0.19	0.0105023	NA	0.186404	FALSE	FALSE	FALSE	IOyiv4	0.00765646	0.17016	outcome	TRUE	reported	textfile	chr19	51081153	KLK14	5.25e-77	FALSE	reported	UV2dij	0.0102295	2	1	TRUE	247173	0.0552753	0.0404069	1.87133	0.171323	0.705174
rs2711897	T	C	T	C	0.2	-0.00840595	NA	0.39163	FALSE	FALSE	FALSE	IOyiv4	0.00613876	0.170898	outcome	TRUE	reported	textfile	chr4	103102410	BDH2	5.25e-138	FALSE	reported	2MeQu1	0.00799805	2	1	TRUE	247173	-0.0420298	0.0307398	1.86944	0.171539	0.705174
rs13078881	C	G	C	G	-1.63555	0.0178971	0.0422661	0.0419293	FALSE	TRUE	FALSE	xPX7cl	0.0156853	0.253865	outcome	TRUE	reported	textfile	3	15686693	BTD	1e-200	TRUE	reported	1wrV6z	0.0151461	2	1	TRUE	247173	-0.0109426	0.00959077	1.30176	0.253892	0.70661
rs8078118	A	C	A	C	0.732344	-0.00732447	0.419145	0.428475	FALSE	FALSE	FALSE	xPX7cl	0.00641787	0.253761	outcome	TRUE	reported	textfile	17	4690038	VMO1	1e-200	TRUE	reported	Dx3JqF	0.00614923	2	1	TRUE	247173	-0.0100014	0.00876386	1.30236	0.253783	0.70661
rs73126793	T	C	T	C	-0.29	0.0204798	NA	0.0440067	FALSE	FALSE	FALSE	IOyiv4	0.0149803	0.171591	outcome	TRUE	reported	textfile	chr20	45917156	PLTP	6.92e-71	FALSE	reported	pOnvdd	0.016291	2	1	TRUE	247173	-0.0706198	0.0518085	1.85803	0.172853	0.70676
rs4260306	T	C	T	C	-0.56	-0.00989538	NA	0.296448	FALSE	FALSE	FALSE	IOyiv4	0.00727169	0.173574	outcome	TRUE	reported	textfile	chr20	23749699	CST1	0	FALSE	reported	NPi3dc	0	2	1	TRUE	247173	0.0176703	0.0129852	1.8518	0.173574	0.70676
rs4260306	T	C	T	C	-0.55	-0.00989538	NA	0.296448	FALSE	FALSE	FALSE	IOyiv4	0.00727169	0.173574	outcome	TRUE	reported	textfile	chr20	23749699	CST2	0	FALSE	reported	4yaOPP	0	2	1	TRUE	247173	0.0179916	0.0132213	1.8518	0.173574	0.70676
rs3816018	C	T	C	T	-1.18	0.00858563	NA	0.423846	FALSE	FALSE	FALSE	IOyiv4	0.00628852	0.172163	outcome	TRUE	reported	textfile	chr5	150128912	PDGFRB	0	FALSE	reported	hfwjPe	0	2	1	TRUE	247173	-0.00727596	0.00532925	1.86401	0.172163	0.70676
rs2306272	C	T	C	T	-0.67	0.00918468	NA	0.287747	FALSE	FALSE	FALSE	IOyiv4	0.00673026	0.172352	outcome	TRUE	reported	textfile	chr3	66384219	LRIG1	0	FALSE	reported	aUgk3l	0	2	1	TRUE	247173	-0.0137085	0.0100452	1.86236	0.172352	0.70676
rs840873	C	T	C	T	-0.19	0.0237261	NA	0.0396081	FALSE	FALSE	FALSE	IOyiv4	0.0171906	0.167532	outcome	TRUE	reported	textfile	chr2	128309506	HS6ST1	1.91e-18	FALSE	reported	EPF9Ke	0.0216827	2	1	TRUE	247173	-0.124874	0.0915924	1.85878	0.172766	0.70676
rs73085637	C	T	C	T	-0.08	0.0132119	NA	0.134876	FALSE	FALSE	FALSE	IOyiv4	0.00948501	0.163642	outcome	TRUE	reported	textfile	chr1	202160068	PTPN7	0	FALSE	reported	mxA94l	0.0120197	2	1	TRUE	247173	-0.165149	0.121131	1.85883	0.17276	0.70676
rs362562	A	G	A	G	-0.11109	0.00698163	0.409617	0.417113	FALSE	FALSE	FALSE	xPX7cl	0.00611444	0.253527	outcome	TRUE	reported	textfile	20	10243186	SNAP25	6.8e-74	TRUE	reported	vxkL3p	0.00610893	2	1	TRUE	247173	-0.0628466	0.0551488	1.29865	0.254461	0.707023
rs73015669	A	C	A	C	1.3	-0.0115745	NA	0.137563	FALSE	FALSE	FALSE	IOyiv4	0.00851128	0.173863	outcome	TRUE	reported	textfile	chr3	158738529	RARRES1	0	FALSE	reported	yUTzYM	0	2	1	TRUE	247173	-0.00890343	0.00654714	1.84932	0.173863	0.707188
rs2434484	G	T	G	T	-0.24	-0.00886582	NA	0.328284	FALSE	FALSE	FALSE	IOyiv4	0.00651653	0.173668	outcome	TRUE	reported	textfile	chr11	43927458	ALKBH3	1.86e-172	FALSE	reported	5bUTiL	0.00857292	2	1	TRUE	247173	0.0369409	0.0271842	1.84664	0.174175	0.707713
rs700750	C	A	C	A	-0.14	-0.00846523	NA	0.364422	FALSE	FALSE	FALSE	IOyiv4	0.00621627	0.173265	outcome	TRUE	reported	textfile	chr7	46713893	IGFBP3	3.47e-64	FALSE	reported	ujFNZ2	0.0082765	2	1	TRUE	247173	0.060466	0.0445456	1.84252	0.174656	0.708919
rs1961993	A	C	A	C	1.12877	0.00908175	0.799198	0.79171	FALSE	FALSE	FALSE	xPX7cl	0.008	0.256284	outcome	TRUE	reported	textfile	13	24891017	C1QTNF9	1e-200	TRUE	reported	e5giIq	0.00779773	2	1	TRUE	247173	0.00804571	0.00708758	1.28864	0.256298	0.710953
rs62008105	G	A	G	A	0.13	-0.00861437	NA	0.41105	FALSE	FALSE	FALSE	IOyiv4	0.00632671	0.173328	outcome	TRUE	reported	textfile	chr15	69123143	GLCE	2.51e-36	FALSE	reported	e3nwfq	0.0103287	2	1	TRUE	247173	-0.0662644	0.0489509	1.83248	0.175835	0.711031
rs4380535	T	C	T	C	-0.05	0.00840063	NA	0.416034	FALSE	FALSE	FALSE	IOyiv4	0.0060615	0.165778	outcome	TRUE	reported	textfile	chr4	95428256	UNC5C	2e-10	FALSE	reported	IRmkeA	0.00782481	2	1	TRUE	247173	-0.168013	0.124049	1.83442	0.175606	0.711031
rs17543709	T	G	T	G	0.14	0.0132173	NA	0.122544	FALSE	FALSE	FALSE	IOyiv4	0.00968092	0.172161	outcome	TRUE	reported	textfile	chr1	235401609	TBCE	2.88e-28	FALSE	reported	AspHgM	0.012698	2	1	TRUE	247173	0.0944093	0.0696776	1.83588	0.175435	0.711031
rs143801286	A	G	A	G	0.23	-0.0473815	NA	0.00932117	FALSE	FALSE	FALSE	IOyiv4	0.034196	0.165873	outcome	TRUE	reported	textfile	chr1	104164765	AMY1A	1.2e-09	FALSE	reported	GVpCc7	0.0377835	2	1	TRUE	247173	-0.206007	0.152481	1.82528	0.176686	0.711059
rs953239	C	A	C	A	-0.1	0.00825227	NA	0.40872	FALSE	FALSE	FALSE	IOyiv4	0.00607614	0.174419	outcome	TRUE	reported	textfile	chr3	142727363	PCOLCE2	3.89e-32	FALSE	reported	8oM5Mx	0.00847438	2	1	TRUE	247173	-0.0825227	0.0611626	1.82044	0.177261	0.711059
rs13183672	C	A	C	A	-0.07	0.0101951	NA	0.220141	FALSE	FALSE	FALSE	IOyiv4	0.00739808	0.16818	outcome	TRUE	reported	textfile	chr5	133197825	FSTL4	0	FALSE	reported	7e22YW	0.0103246	2	1	TRUE	247173	-0.145644	0.107848	1.82375	0.176868	0.711059
rs147540796	T	C	T	C	0.12	0.0253916	NA	0.0449771	FALSE	FALSE	FALSE	IOyiv4	0.0184337	0.168372	outcome	TRUE	reported	textfile	chr19	48794238	HSD17B14	0	FALSE	reported	kSRtwL	0.0167918	2	1	TRUE	247173	0.211597	0.156442	1.82942	0.176197	0.711059
rs2038332	G	A	G	A	-0.19	-0.0103449	NA	0.192464	FALSE	FALSE	FALSE	IOyiv4	0.0076556	0.176605	outcome	TRUE	reported	textfile	chr6	152999591	MTRF1L	6.31e-90	FALSE	reported	uj70C6	0.00944908	2	1	TRUE	247173	0.0544468	0.0403835	1.81776	0.17758	0.711059
rs147335546	A	G	A	G	-0.38	-0.0736907	0.38	0.00688035	FALSE	FALSE	FALSE	IOyiv4	0.053404	0.167626	outcome	TRUE	reported	textfile	chr9	111599574	PTGR1	9e-10	FALSE	reported	QUQU7B	0.0619388	2	1	TRUE	247173	0.193923	0.144048	1.81237	0.178225	0.712078
rs6677126	C	T	C	T	0.08	-0.00888531	NA	0.303632	FALSE	FALSE	FALSE	IOyiv4	0.00649346	0.171203	outcome	TRUE	reported	textfile	chr1	53241157	LRP8	0	FALSE	reported	BHjuJs	0.0108994	2	1	TRUE	247173	-0.111066	0.0825667	1.80949	0.17857	0.712078
rs7027357	G	A	G	A	0.1	0.0148848	NA	0.116348	FALSE	FALSE	FALSE	IOyiv4	0.010893	0.171796	outcome	TRUE	reported	textfile	chr9	127897127	ST6GALNAC6	0	FALSE	reported	jAtc1L	0.012688	2	1	TRUE	247173	0.148848	0.110555	1.81272	0.178183	0.712078
rs36518	A	G	A	G	0.649675	0.0106608	0.137674	0.144714	FALSE	FALSE	FALSE	xPX7cl	0.00940752	0.25712	outcome	TRUE	reported	textfile	19	51942903	SIGLEC8	1e-200	TRUE	reported	VoFTUo	0.00857945	2	1	TRUE	247173	0.0164095	0.014482	1.28391	0.257174	0.712206
rs117268623	T	C	T	C	-0.27	0.0286562	NA	0.0293446	FALSE	FALSE	FALSE	IOyiv4	0.021076	0.173938	outcome	TRUE	reported	textfile	chr19	51024714	KLK11	7.59e-18	FALSE	reported	lSCb2P	0.0313746	2	1	TRUE	247173	-0.106134	0.0790275	1.80365	0.179272	0.71274
rs11079936	T	C	T	C	0.53	-0.00895394	NA	0.359247	FALSE	FALSE	FALSE	IOyiv4	0.00668408	0.180378	outcome	TRUE	reported	textfile	chr17	50830473	WFIKKN2	0	FALSE	reported	isMxq8	0	2	1	TRUE	247173	-0.0168942	0.0126115	1.79451	0.180378	0.71274
rs12146727	A	G	A	G	-0.51	-0.0130706	NA	0.111807	FALSE	FALSE	FALSE	IOyiv4	0.00974949	0.180037	outcome	TRUE	reported	textfile	chr12	7063032	C1R	0	FALSE	reported	ygrmm8	0	2	1	TRUE	247173	0.0256285	0.0191166	1.79732	0.180037	0.71274
rs12074120	G	T	G	T	0.08	0.0096478	NA	0.290822	FALSE	FALSE	FALSE	IOyiv4	0.00711869	0.175329	outcome	TRUE	reported	textfile	chr1	37731729	EPHA10	1.12e-18	FALSE	reported	CW3sDa	0.009068	2	1	TRUE	247173	0.120598	0.0900275	1.79443	0.180388	0.71274
rs12146727	A	G	A	G	-0.8	-0.0130706	NA	0.111807	FALSE	FALSE	FALSE	IOyiv4	0.00974949	0.180037	outcome	TRUE	reported	textfile	chr12	7063032	C1S	0	FALSE	reported	fC6JWL	0	2	1	TRUE	247173	0.0163382	0.0121869	1.79732	0.180037	0.71274
rs7729320	G	A	G	A	-0.1	0.00876955	NA	0.524988	FALSE	FALSE	FALSE	IOyiv4	0.00650349	0.177518	outcome	TRUE	reported	textfile	chr5	38725047	LIFR	1.95e-31	FALSE	reported	h1vr9b	0.00857349	2	1	TRUE	247173	-0.0876955	0.0654681	1.7943	0.180403	0.71274
rs148990036	T	C	T	C	0.3	-0.0573443	0.84	0.00954874	FALSE	FALSE	FALSE	IOyiv4	0.0420959	0.173126	outcome	TRUE	reported	textfile	chr15	65392175	IGDCC4	0	FALSE	reported	MTZB7H	0.0441832	2	1	TRUE	247173	-0.191148	0.143116	1.78387	0.181675	0.713385
rs1867981	C	T	C	T	0.27	-0.00835022	NA	0.51717	FALSE	FALSE	FALSE	IOyiv4	0.00623853	0.180736	outcome	TRUE	reported	textfile	chr10	71835464	PSAP	1.41e-244	FALSE	reported	JsLNIi	0.00808405	2	1	TRUE	247173	-0.0309267	0.0231242	1.78869	0.181086	0.713385
rs2286470	C	T	C	T	0.1	-0.0141498	NA	0.113556	FALSE	FALSE	FALSE	IOyiv4	0.0104101	0.174074	outcome	TRUE	reported	textfile	chr16	2019692	NPW	0	FALSE	reported	L61tWY	0.0147277	2	1	TRUE	247173	-0.141498	0.106167	1.77632	0.182601	0.713385
rs11557236	A	G	A	G	-0.87	0.0177378	NA	0.069442	FALSE	FALSE	FALSE	IOyiv4	0.0132991	0.182283	outcome	TRUE	reported	textfile	chr16	4469438	NMRAL1	0	FALSE	reported	uiodaN	0	2	1	TRUE	247173	-0.0203883	0.0152864	1.77891	0.182283	0.713385
rs7971713	A	G	A	G	-0.43	0.00821737	NA	0.413666	FALSE	FALSE	FALSE	IOyiv4	0.00614434	0.181095	outcome	TRUE	reported	textfile	chr12	94229298	PLXNC1	0	FALSE	reported	JK3mOa	0	2	1	TRUE	247173	-0.0191102	0.0142892	1.78861	0.181095	0.713385
rs12935091	G	A	G	A	0.12	0.020841	NA	0.0457729	FALSE	FALSE	FALSE	IOyiv4	0.0153223	0.173776	outcome	TRUE	reported	textfile	chr16	71491305	HP	0	FALSE	reported	AZ8REe	0.0173535	2	1	TRUE	247173	0.173675	0.130133	1.78115	0.182008	0.713385
rs557240144	A	G	A	G	-0.31	0.0470674	NA	0.0109695	FALSE	FALSE	FALSE	IOyiv4	0.0347619	0.175739	outcome	TRUE	reported	textfile	chr19	14397452	ADGRE2	5.5e-17	FALSE	reported	F3rT2P	0.0370124	2	1	TRUE	247173	-0.15183	0.113591	1.78661	0.18134	0.713385
rs36502	A	G	A	G	0.09	-0.0147779	NA	0.0946834	FALSE	FALSE	FALSE	IOyiv4	0.0107825	0.170518	outcome	TRUE	reported	textfile	chr19	51468806	SIGLEC12	1.2e-09	FALSE	reported	Av6RZR	0.0148118	2	1	TRUE	247173	-0.164199	0.122815	1.78744	0.181238	0.713385
rs6458555	A	G	A	G	0.11	0.00923356	NA	0.32483	FALSE	FALSE	FALSE	IOyiv4	0.00689136	0.180286	outcome	TRUE	reported	textfile	chr6	47309833	TNFRSF21	3.24e-40	FALSE	reported	uqsJRp	0.0082863	2	1	TRUE	247173	0.0839415	0.062967	1.77716	0.182498	0.713385
rs548617381	T	C	T	C	-0.39	-0.067262	0.44	0.00796153	FALSE	FALSE	FALSE	IOyiv4	0.0493029	0.172485	outcome	TRUE	reported	textfile	chr11	71700749	IL18BP	9e-10	FALSE	reported	NnSudu	0.0636829	2	1	TRUE	247173	0.172467	0.129516	1.77321	0.182985	0.713438
rs75466623	T	C	T	C	-0.35	-0.0359634	0.98	0.0091755	FALSE	FALSE	FALSE	IOyiv4	0.0266758	0.177605	outcome	TRUE	reported	textfile	chr1	146020555	HFE2	5.25e-18	FALSE	reported	NlWeyK	0.0404725	2	1	TRUE	247173	0.102753	0.0771372	1.77442	0.182835	0.713438
rs73037291	C	T	C	T	-0.38	-0.0194229	NA	0.0480477	FALSE	FALSE	FALSE	IOyiv4	0.0145566	0.182105	outcome	TRUE	reported	textfile	chr2	182847155	FRZB	7.76e-56	FALSE	reported	3eEPfR	0.0241389	2	1	TRUE	247173	0.0511128	0.0384441	1.76766	0.183672	0.713949
rs1048709	A	G	A	G	-0.13	0.0103331	NA	0.189053	FALSE	FALSE	FALSE	IOyiv4	0.0077346	0.181564	outcome	TRUE	reported	textfile	chr6	31947158	CFB	1.23e-42	FALSE	reported	Yu76mQ	0.00949873	2	1	TRUE	247173	-0.0794853	0.0597797	1.76793	0.183638	0.713949
rs109467	C	T	C	T	0.16	-0.00851508	NA	0.377648	FALSE	FALSE	FALSE	IOyiv4	0.00624925	0.173016	outcome	TRUE	reported	textfile	chr7	83649577	SEMA3E	1e-09	FALSE	reported	f87mdR	0.0262049	2	1	TRUE	247173	-0.0532193	0.0400186	1.76854	0.183563	0.713949
rs12362956	T	C	T	C	-0.22	-0.00824323	NA	0.38565	FALSE	FALSE	FALSE	IOyiv4	0.00620021	0.183681	outcome	TRUE	reported	textfile	chr11	7661453	CYB5R2	2e-149	FALSE	reported	2Xs8M5	0.0084502	2	1	TRUE	247173	0.0374692	0.0282195	1.76299	0.184252	0.71437
rs138457055	C	T	C	T	-0.21	0.0330891	NA	0.0203822	FALSE	FALSE	FALSE	IOyiv4	0.024378	0.174676	outcome	TRUE	reported	textfile	chr2	74417751	LOXL3	3e-10	FALSE	reported	4o2peH	0.0332887	2	1	TRUE	247173	-0.157567	0.118743	1.76083	0.184521	0.71437
rs2269340	C	T	C	T	0.2	-0.0161217	NA	0.0717144	FALSE	FALSE	FALSE	IOyiv4	0.0120499	0.180926	outcome	TRUE	reported	textfile	chr1	109629614	GSTM4	2.19e-29	FALSE	reported	wxjTh5	0.0177698	2	1	TRUE	247173	-0.0806086	0.0606738	1.76506	0.183994	0.71437
rs221205	T	C	T	C	0.1	0.0131557	NA	0.108248	FALSE	FALSE	FALSE	IOyiv4	0.00978486	0.178787	outcome	TRUE	reported	textfile	chr2	31861868	DPY30	1.35e-16	FALSE	reported	WmCUIB	0.0120931	2	1	TRUE	247173	0.131557	0.0991335	1.76112	0.184485	0.71437
rs17886395	G	C	G	C	0.914401	-0.0106276	0.13649	0.133976	FALSE	TRUE	FALSE	xPX7cl	0.00942412	0.259447	outcome	TRUE	reported	textfile	10	81318663	SFTPA2	1e-200	TRUE	reported	Vg2UGO	0.00905558	2	1	TRUE	247173	-0.0116224	0.010307	1.27155	0.259477	0.715119
rs36029876	A	C	A	C	-0.360608	0.0114041	0.103173	0.11055	FALSE	FALSE	FALSE	xPX7cl	0.0101033	0.259004	outcome	TRUE	reported	textfile	20	4723988	PRND	1e-200	TRUE	reported	G0XrzJ	0.00992867	2	1	TRUE	247173	-0.0316247	0.028031	1.27284	0.259234	0.715119
rs504122	A	G	A	G	-0.0842388	0.00716036	0.358984	0.358278	FALSE	FALSE	FALSE	xPX7cl	0.00632641	0.25771	outcome	TRUE	reported	textfile	13	80911525	SPRY2	9.16e-39	TRUE	reported	Pb0mkT	0.00646892	2	1	TRUE	247173	-0.0850007	0.075384	1.27141	0.259502	0.715119
rs11746090	A	G	A	G	-0.0562521	-0.00815231	0.295311	0.26584	FALSE	FALSE	FALSE	xPX7cl	0.00718751	0.256697	outcome	TRUE	reported	textfile	5	77339846	AP3B1	5.91e-17	TRUE	reported	yPsaQr	0.00672314	2	1	TRUE	247173	0.144925	0.128942	1.26327	0.261033	0.716988
rs374039502	A	T	A	T	0.758662	-0.0230169	0.0199655	0.024914	FALSE	TRUE	FALSE	xPX7cl	0.0204663	0.260747	outcome	TRUE	reported	textfile	13	108960385	TNFSF13B	1e-200	TRUE	reported	oW5Nkm	0.0219636	2	1	TRUE	247173	-0.0303389	0.0269911	1.26345	0.261	0.716988
rs6602909	C	T	C	T	-0.26	0.00910696	NA	0.357779	FALSE	FALSE	FALSE	IOyiv4	0.00687228	0.185114	outcome	TRUE	reported	textfile	chr13	113849020	GAS6	1.91e-195	FALSE	reported	1bN18Z	0.0087178	2	1	TRUE	247173	-0.0350268	0.0264579	1.75262	0.185547	0.717623
rs4076808	G	A	G	A	0.07	0.00808775	NA	0.519688	FALSE	FALSE	FALSE	IOyiv4	0.00603084	0.179899	outcome	TRUE	reported	textfile	chr11	7545656	CYB5R2	5.37e-16	FALSE	reported	2Xs8M5	0.00863898	2	1	TRUE	247173	0.115539	0.0873269	1.75051	0.185813	0.717932
rs12377780	A	C	A	C	0.14	0.00854261	NA	0.339565	FALSE	FALSE	FALSE	IOyiv4	0.00640934	0.182585	outcome	TRUE	reported	textfile	chr9	134917115	FCN1	2.57e-26	FALSE	reported	X43eT8	0.0131904	2	1	TRUE	247173	0.0610187	0.0461406	1.74888	0.186018	0.718003
rs117323981	G	A	G	A	-0.14	-0.0195447	NA	0.0661534	FALSE	FALSE	FALSE	IOyiv4	0.0144879	0.177324	outcome	TRUE	reported	textfile	chr22	50573508	CHKB	0	FALSE	reported	pm32FL	0.0211531	2	1	TRUE	247173	0.139605	0.105613	1.74731	0.186215	0.718046
rs12470864	A	G	A	G	-0.677849	0.00705249	0.383303	0.36482	FALSE	FALSE	FALSE	xPX7cl	0.00628627	0.261911	outcome	TRUE	reported	textfile	2	102926362	IL1RL1	1e-200	TRUE	reported	wPre2H	0.00582063	2	1	TRUE	247173	-0.0104042	0.00927429	1.25851	0.261933	0.718285
rs12459419	T	C	T	C	-1.08	0.0084819	NA	0.329671	FALSE	FALSE	FALSE	IOyiv4	0.00642179	0.186568	outcome	TRUE	reported	textfile	chr19	51225221	CD33	0	FALSE	reported	ue9fSc	0	2	1	TRUE	247173	-0.00785361	0.0059461	1.74451	0.186568	0.718689
rs474415	A	G	A	G	0.12	0.00899144	NA	0.308632	FALSE	FALSE	FALSE	IOyiv4	0.00678164	0.184889	outcome	TRUE	reported	textfile	chr11	35621175	FJX1	9.55e-47	FALSE	reported	l89j29	0.00835795	2	1	TRUE	247173	0.0749287	0.0567541	1.74302	0.186757	0.718697
rs41302235	C	T	C	T	-0.621616	0.0100817	0.191046	0.174318	FALSE	FALSE	FALSE	xPX7cl	0.00899785	0.262518	outcome	TRUE	reported	textfile	1	206328803	CTSE	1e-200	TRUE	reported	25yQW2	0.00772635	2	1	TRUE	247173	-0.0162186	0.0144763	1.25519	0.262564	0.718843
rs10402931	A	G	A	G	0.376049	-0.00780273	0.694	0.713673	FALSE	FALSE	FALSE	xPX7cl	0.00700043	0.265018	outcome	TRUE	reported	textfile	19	33072069	PDCD5	1e-200	TRUE	reported	JpjEfZ	0.00667091	2	1	TRUE	247173	-0.0207493	0.0186194	1.24187	0.265112	0.718968
rs1050785	A	C	A	C	0.090355	-0.00695104	0.610132	0.593366	FALSE	FALSE	FALSE	xPX7cl	0.00622821	0.264398	outcome	TRUE	reported	textfile	2	238232752	COL6A3	1.86e-48	TRUE	reported	FYOOY0	0.00617689	2	1	TRUE	247173	-0.0769303	0.0691308	1.23838	0.265784	0.718968
rs1805404	A	G	A	G	-0.156066	-0.00894235	0.150498	0.171507	FALSE	FALSE	FALSE	xPX7cl	0.00808991	0.268999	outcome	TRUE	reported	textfile	1	226589958	PARP1	2.19e-77	TRUE	reported	qZPP2o	0.00838141	2	1	TRUE	247173	0.0572985	0.0519277	1.21755	0.269841	0.718968
rs218263	T	C	T	C	-0.0648835	0.0101785	0.130437	0.147458	FALSE	FALSE	FALSE	xPX7cl	0.00914808	0.265866	outcome	TRUE	reported	textfile	4	55408104	KIT	0	TRUE	reported	Mk7hCD	0.00851561	2	1	TRUE	247173	-0.156873	0.142488	1.21211	0.270915	0.718968
rs2250417	C	T	C	T	-0.285217	-0.00674539	0.522487	0.535757	FALSE	FALSE	FALSE	xPX7cl	0.00604894	0.264793	outcome	TRUE	reported	textfile	11	112085316	IL18	1e-200	TRUE	reported	Sg7dfl	0.00598966	2	1	TRUE	247173	0.02365	0.021214	1.24284	0.264924	0.718968
rs228648	A	G	A	G	0.357195	0.00678283	0.56186	0.555656	FALSE	FALSE	FALSE	xPX7cl	0.00616454	0.271202	outcome	TRUE	reported	textfile	1	7913430	PER3	1e-200	TRUE	reported	bF3Irw	0.00622561	2	1	TRUE	247173	0.0189892	0.0172614	1.21021	0.27129	0.718968
rs2438632	T	G	T	G	0.224743	-0.00704978	0.392846	0.383488	FALSE	FALSE	FALSE	xPX7cl	0.00629631	0.262855	outcome	TRUE	reported	textfile	5	79392193	THBS4	1e-200	TRUE	reported	nr8wXi	0.00617493	2	1	TRUE	247173	-0.0313682	0.0280289	1.25247	0.263081	0.718968
rs3014874	A	G	A	G	-0.23507	0.00884192	0.259937	0.255326	FALSE	FALSE	FALSE	xPX7cl	0.00804508	0.271747	outcome	TRUE	reported	textfile	1	153337943	S100A12	1e-200	TRUE	reported	12z7YF	0.0068633	2	1	TRUE	247173	-0.037614	0.0342418	1.20666	0.271994	0.718968
rs3181238	T	C	T	C	0.294315	-0.00697038	0.639211	0.649938	FALSE	FALSE	FALSE	xPX7cl	0.00634539	0.271988	outcome	TRUE	reported	textfile	6	24654443	KIAA0319	1e-200	TRUE	reported	9qnLVW	0.00635239	2	1	TRUE	247173	-0.0236834	0.0215659	1.20601	0.272123	0.718968
rs383369	C	T	C	T	-1.14723	-0.00884603	0.200138	0.204904	FALSE	FALSE	FALSE	xPX7cl	0.00804542	0.271545	outcome	TRUE	reported	textfile	19	54784130	LILRB2	1e-200	TRUE	reported	ptMzmc	0.00754301	2	1	TRUE	247173	0.00771077	0.00701309	1.20886	0.271558	0.718968
rs41302089	T	G	T	G	-0.598903	-0.0304158	0.0147706	0.00904157	FALSE	FALSE	FALSE	xPX7cl	0.0273979	0.266934	outcome	TRUE	reported	textfile	1	145475529	HJV	6.53e-119	TRUE	reported	CcKTgv	0.025832	2	1	TRUE	247173	0.0507858	0.0457991	1.22962	0.267481	0.718968
rs4619875	T	C	T	C	0.154976	-0.00689993	0.398124	0.412609	FALSE	FALSE	FALSE	xPX7cl	0.00620718	0.266308	outcome	TRUE	reported	textfile	4	153701130	ARFIP1	5.47e-136	TRUE	reported	YOtNmw	0.00624402	2	1	TRUE	247173	-0.0445226	0.0400927	1.23319	0.266787	0.718968
rs4880140	C	G	C	G	0.652134	0.0086243	0.774479	0.764416	FALSE	TRUE	FALSE	xPX7cl	0.00773144	0.264643	outcome	TRUE	reported	textfile	9	139658576	LCN15	1e-200	TRUE	reported	v5ReCQ	0.00723773	2	1	TRUE	247173	0.0132247	0.0118565	1.24412	0.264679	0.718968
rs59321237	T	C	T	C	0.723556	-0.0194326	0.0295834	0.0313562	FALSE	FALSE	FALSE	xPX7cl	0.0175343	0.26775	outcome	TRUE	reported	textfile	6	101329742	GRIK2	1e-200	TRUE	reported	wXmAYj	0.0182499	2	1	TRUE	247173	-0.0268571	0.024243	1.22728	0.267936	0.718968
rs6547623	A	T	A	T	0.0857847	-0.00722207	0.298084	0.304329	FALSE	TRUE	FALSE	xPX7cl	0.00651072	0.267318	outcome	TRUE	reported	textfile	2	85801964	VAMP5	3.19e-36	TRUE	reported	yYLyGv	0.00682591	2	1	TRUE	247173	-0.0841884	0.0761911	1.22094	0.269175	0.718968
rs72911294	T	C	T	C	-0.0834691	-0.0088945	0.260086	0.242071	FALSE	FALSE	FALSE	xPX7cl	0.00805013	0.269208	outcome	TRUE	reported	textfile	18	8253602	PTPRM	1.5e-39	TRUE	reported	ugL9Zp	0.00634284	2	1	TRUE	247173	0.10656	0.0967838	1.21223	0.27089	0.718968
rs73070113	T	A	T	A	-1.05457	-0.011353	0.128357	0.109956	FALSE	TRUE	FALSE	xPX7cl	0.0103262	0.271577	outcome	TRUE	reported	textfile	19	55014172	LAIR2	1e-200	TRUE	reported	LAknzO	0.00959783	2	1	TRUE	247173	0.0107656	0.00979238	1.20864	0.271601	0.718968
rs78803121	T	G	T	G	-0.193589	0.0196127	0.0555764	0.0426641	FALSE	FALSE	FALSE	xPX7cl	0.0175819	0.264633	outcome	TRUE	reported	textfile	4	75248505	EREG	6.97e-47	TRUE	reported	RtCuHq	0.0134629	2	1	TRUE	247173	-0.101311	0.0910935	1.23691	0.266067	0.718968
rs873697	A	G	A	G	1.4197	0.0178798	0.04551	0.0460226	FALSE	FALSE	FALSE	xPX7cl	0.0161982	0.269673	outcome	TRUE	reported	textfile	22	51064169	ARSA	1e-200	TRUE	reported	C5kIVq	0.014226	2	1	TRUE	247173	0.0125941	0.0114103	1.21826	0.269702	0.718968
rs910792	G	A	G	A	-0.112657	-0.00740329	0.426899	0.440604	FALSE	FALSE	FALSE	xPX7cl	0.00660968	0.262685	outcome	TRUE	reported	textfile	14	95996822	GLRX5	2.88e-72	TRUE	reported	MWsfv0	0.00626626	2	1	TRUE	247173	0.0657153	0.0587846	1.2497	0.263609	0.718968
rs9409964	A	G	A	G	0.869309	-0.00865301	0.184432	0.168631	FALSE	FALSE	FALSE	xPX7cl	0.00788437	0.272428	outcome	TRUE	reported	textfile	9	138471928	PAEP	1e-200	TRUE	reported	0DOwJt	0.00705434	2	1	TRUE	247173	-0.00995389	0.00907005	1.20439	0.272447	0.718968
rs9610447	T	C	T	C	0.323259	-0.00827472	0.754288	0.760164	FALSE	FALSE	FALSE	xPX7cl	0.00750498	0.270217	outcome	TRUE	reported	textfile	22	20768891	SCARF2	1e-200	TRUE	reported	lBH38q	0.006189	2	1	TRUE	247173	-0.0255978	0.0232218	1.2151	0.270324	0.718968
rs9911630	G	A	G	A	-0.144935	0.00702689	0.349936	0.341417	FALSE	FALSE	FALSE	xPX7cl	0.00632419	0.266519	outcome	TRUE	reported	textfile	17	41188342	VAT1	4.55e-110	TRUE	reported	mdCzYG	0.00650204	2	1	TRUE	247173	-0.0484831	0.0436888	1.23151	0.267113	0.718968
rs226379	C	T	C	T	-0.1	-0.00872518	NA	0.334701	FALSE	FALSE	FALSE	IOyiv4	0.00657876	0.184751	outcome	TRUE	reported	textfile	chr12	9115989	A2M	7.41e-33	FALSE	reported	6TDSg8	0.00837593	2	1	TRUE	247173	0.0872518	0.0661922	1.73754	0.187451	0.719214
rs11977936	C	T	C	T	0.34	0.031947	NA	0.0346792	FALSE	FALSE	FALSE	IOyiv4	0.0240381	0.183842	outcome	TRUE	reported	textfile	chr7	97479644	TAC1	6.17e-23	FALSE	reported	3Ek6WH	0.0344805	2	1	TRUE	247173	0.0939617	0.0713394	1.73477	0.187803	0.719559
rs1736117	A	G	A	G	0.06	-0.00910985	NA	0.302244	FALSE	FALSE	FALSE	IOyiv4	0.00675909	0.177725	outcome	TRUE	reported	textfile	chr8	11873502	CTSB	1e-09	FALSE	reported	lcGYiP	0.00980912	2	1	TRUE	247173	-0.151831	0.115354	1.73243	0.1881	0.719559
rs75904281	T	C	T	C	-0.39	0.0531839	NA	0.011024	FALSE	FALSE	FALSE	IOyiv4	0.0401297	0.185072	outcome	TRUE	reported	textfile	chr20	963194	RSPO4	1.45e-29	FALSE	reported	jS1nEL	0.0345392	2	1	TRUE	247173	-0.136369	0.103603	1.73255	0.188086	0.719559
rs116847314	C	A	C	A	0.1507	0.0271051	0.0221633	0.0116081	FALSE	FALSE	FALSE	xPX7cl	0.0245026	0.268634	outcome	TRUE	reported	textfile	18	61057007	VPS4B	0	TRUE	reported	cdRHXr	0.0209426	2	1	TRUE	247173	0.179861	0.164502	1.19546	0.274232	0.720272
rs2167285	T	C	T	C	-0.46683	-0.00700088	0.567741	0.573231	FALSE	FALSE	FALSE	xPX7cl	0.00641596	0.2752	outcome	TRUE	reported	textfile	12	7284301	CLSTN3	1e-200	TRUE	reported	1jBBbq	0.00610872	2	1	TRUE	247173	0.0149966	0.0137451	1.1904	0.275248	0.720272
rs2227674	G	A	G	A	-0.10871	-0.0081387	0.210242	0.197701	FALSE	FALSE	FALSE	xPX7cl	0.00744938	0.274598	outcome	TRUE	reported	textfile	7	100776208	SERPINE1	3.15e-48	TRUE	reported	yKqOcr	0.00744994	2	1	TRUE	247173	0.0748662	0.0687171	1.18698	0.27594	0.720272
rs2509049	T	C	T	C	-0.0526992	0.00670491	0.422917	0.422338	FALSE	FALSE	FALSE	xPX7cl	0.00608739	0.270704	outcome	TRUE	reported	textfile	11	118966521	C2CD2L	1.37e-16	TRUE	reported	zRG1Td	0.00637451	2	1	TRUE	247173	-0.12723	0.116533	1.19202	0.274923	0.720272
rs2834234	C	T	C	T	-0.1279	-0.00769794	0.773085	0.768686	FALSE	FALSE	FALSE	xPX7cl	0.00705116	0.274953	outcome	TRUE	reported	textfile	21	34894623	GART	5.55e-68	TRUE	reported	tR873K	0.00734102	2	1	TRUE	247173	0.0601872	0.0552384	1.18721	0.275894	0.720272
rs2976388	A	G	A	G	1.16316	-0.00660024	0.414607	0.438741	FALSE	FALSE	FALSE	xPX7cl	0.00603264	0.273916	outcome	TRUE	reported	textfile	8	143760256	PSCA	1e-200	TRUE	reported	KKyCxO	0.00626483	2	1	TRUE	247173	-0.00567441	0.00518652	1.19699	0.273925	0.720272
rs6123685	A	G	A	G	0.06	0.0100671	NA	0.266587	FALSE	FALSE	FALSE	IOyiv4	0.0074992	0.17946	outcome	TRUE	reported	textfile	chr20	57260984	BMP7	1e-10	FALSE	reported	s2Y0n6	0.0092088	2	1	TRUE	247173	0.167784	0.127612	1.7287	0.188577	0.720666
rs4714431	C	A	C	A	0.22	-0.00856088	NA	0.37756	FALSE	FALSE	FALSE	IOyiv4	0.00650308	0.188028	outcome	TRUE	reported	textfile	chr6	41200599	TREML2	1.07e-100	FALSE	reported	7AFjFU	0.0103273	2	1	TRUE	247173	-0.0389131	0.0296158	1.72641	0.18887	0.721072
rs6503726	C	T	C	T	-0.10326	0.00691487	0.35936	0.347836	FALSE	FALSE	FALSE	xPX7cl	0.00634293	0.275638	outcome	TRUE	reported	textfile	17	41284742	TMEM106A	4.43e-57	TRUE	reported	kdOj5Q	0.00648518	2	1	TRUE	247173	-0.0669656	0.0615706	1.18293	0.276761	0.721296
rs13413887	G	A	G	A	0.103302	-0.0078165	0.753955	0.76355	FALSE	FALSE	FALSE	xPX7cl	0.00718537	0.276668	outcome	TRUE	reported	textfile	2	68996668	ARHGAP25	2.27e-46	TRUE	reported	QPpEQM	0.00722515	2	1	TRUE	247173	-0.0756665	0.069758	1.17657	0.278055	0.721311
rs5743659	A	G	A	G	-0.524902	-0.0521307	0.00567901	0.00742287	FALSE	FALSE	FALSE	xPX7cl	0.0478937	0.276389	outcome	TRUE	reported	textfile	11	71709878	IL18BP	1.86e-40	TRUE	reported	pkMZMO	0.0394175	2	1	TRUE	247173	0.0993151	0.0915474	1.1769	0.277989	0.721311
rs7857243	A	G	A	G	0.470732	0.00832218	0.806782	0.799637	FALSE	FALSE	FALSE	xPX7cl	0.00765877	0.277205	outcome	TRUE	reported	textfile	9	38409081	IGFBPL1	1e-200	TRUE	reported	kXWpvo	0.00729659	2	1	TRUE	247173	0.0176792	0.0162722	1.18041	0.277273	0.721311
rs74952932	T	C	T	C	0.17	0.0195296	NA	0.0467598	FALSE	FALSE	FALSE	IOyiv4	0.0146955	0.183863	outcome	TRUE	reported	textfile	chr2	229486034	DNER	1.45e-16	FALSE	reported	qcgT3c	0.0205788	2	1	TRUE	247173	0.11488	0.0875556	1.72157	0.189492	0.722016
rs61802301	T	C	T	C	-0.1	0.00928873	NA	0.421811	FALSE	FALSE	FALSE	IOyiv4	0.00704236	0.187176	outcome	TRUE	reported	textfile	chr1	161605359	FCGR2B	4.07e-34	FALSE	reported	memsPf	0.00821156	2	1	TRUE	247173	-0.0928873	0.0708355	1.71954	0.189753	0.722296
rs10180345	G	A	G	A	-0.260766	0.00699103	0.625884	0.637691	FALSE	FALSE	FALSE	xPX7cl	0.00648896	0.281314	outcome	TRUE	reported	textfile	2	112741293	MERTK	1e-200	TRUE	reported	wf7i6Z	0.00596903	2	1	TRUE	247173	-0.0268096	0.0248918	1.16003	0.28146	0.722343
rs1805377	A	G	A	G	0.0972752	0.0102114	0.122974	0.118612	FALSE	FALSE	FALSE	xPX7cl	0.00940801	0.277748	outcome	TRUE	reported	textfile	5	82648943	XRCC4	2.93e-23	TRUE	reported	VLrybG	0.00979125	2	1	TRUE	247173	0.104974	0.0972909	1.16418	0.2806	0.722343
rs2908203	T	G	T	G	-0.554043	0.00788541	0.245818	0.275405	FALSE	FALSE	FALSE	xPX7cl	0.00730421	0.280333	outcome	TRUE	reported	textfile	7	75924218	HSPB1	1e-200	TRUE	reported	uVOopq	0.00719031	2	1	TRUE	247173	-0.0142325	0.0131848	1.16524	0.28038	0.722343
rs35299026	A	G	A	G	-1.55135	0.0163648	0.045856	0.0419535	FALSE	FALSE	FALSE	xPX7cl	0.0151478	0.279992	outcome	TRUE	reported	textfile	19	49318380	HSD17B14	1e-200	TRUE	reported	1CzOfO	0.0146413	2	1	TRUE	247173	-0.0105487	0.0097648	1.16701	0.280017	0.722343
rs3747617	T	C	T	C	-0.482854	0.0148822	0.0536815	0.0704769	FALSE	FALSE	FALSE	xPX7cl	0.0137654	0.279636	outcome	TRUE	reported	textfile	1	159912899	IGSF9	1e-200	TRUE	reported	iERoAK	0.0134125	2	1	TRUE	247173	-0.0308214	0.0285212	1.1678	0.279853	0.722343
rs7513428	C	T	C	T	-0.240816	0.00935256	0.837914	0.853324	FALSE	FALSE	FALSE	xPX7cl	0.0086705	0.280737	outcome	TRUE	reported	textfile	1	167515272	CREG1	1.59e-199	TRUE	reported	qW9Y6Q	0.0079907	2	1	TRUE	247173	-0.0388369	0.0360277	1.16203	0.281045	0.722343
rs7789303	G	A	G	A	-0.306329	0.00751107	0.282302	0.275884	FALSE	FALSE	FALSE	xPX7cl	0.00696071	0.280558	outcome	TRUE	reported	textfile	7	142552547	EPHB6	1e-200	TRUE	reported	CEXSeW	0.00699918	2	1	TRUE	247173	-0.0245196	0.0227299	1.16368	0.280705	0.722343
rs13178668	G	A	G	A	0.08	-0.0080848	NA	0.412678	FALSE	FALSE	FALSE	IOyiv4	0.00610426	0.185353	outcome	TRUE	reported	textfile	chr5	108771079	FER	1.38e-19	FALSE	reported	iuhh8B	0.00883604	2	1	TRUE	247173	-0.10106	0.0771154	1.71742	0.190025	0.722621
rs10212397	A	G	A	G	-0.26	0.0108613	NA	0.157748	FALSE	FALSE	FALSE	IOyiv4	0.00828143	0.189681	outcome	TRUE	reported	textfile	chr3	133888296	RAB6B	9.55e-135	FALSE	reported	1JGNLe	0.0105244	2	1	TRUE	247173	-0.0417742	0.0318965	1.71526	0.190304	0.722631
rs11581248	T	C	T	C	-1.27	0.0134764	NA	0.112364	FALSE	FALSE	FALSE	IOyiv4	0.010305	0.190957	outcome	TRUE	reported	textfile	chr1	160750284	SLAMF7	0	FALSE	reported	Wl3YlP	0	2	1	TRUE	247173	-0.0106114	0.0081142	1.71022	0.190957	0.722631
rs11666870	A	G	A	G	-0.06	-0.00803641	NA	0.468943	FALSE	FALSE	FALSE	IOyiv4	0.00602526	0.182274	outcome	TRUE	reported	textfile	chr19	51095412	KLK10	0	FALSE	reported	eTMjxn	0.00904239	2	1	TRUE	247173	0.13394	0.10243	1.7099	0.190998	0.722631
rs12445586	T	C	T	C	0.23	-0.00820368	NA	0.380157	FALSE	FALSE	FALSE	IOyiv4	0.00616363	0.183195	outcome	TRUE	reported	textfile	chr16	72092377	HP	0	FALSE	reported	AZ8REe	0.0335955	2	1	TRUE	247173	-0.0356682	0.0273001	1.707	0.191376	0.722631
rs4951315	A	C	A	C	-0.06	0.00878542	NA	0.30118	FALSE	FALSE	FALSE	IOyiv4	0.006567	0.180957	outcome	TRUE	reported	textfile	chr1	204188040	REN	4e-10	FALSE	reported	B3NnyO	0.00958717	2	1	TRUE	247173	-0.146424	0.111923	1.71154	0.190786	0.722631
rs4698801	A	C	A	C	0.1	-0.00836106	NA	0.329182	FALSE	FALSE	FALSE	IOyiv4	0.00636005	0.188637	outcome	TRUE	reported	textfile	chr4	109961320	EGF	1.82e-30	FALSE	reported	MQgUs5	0.00871672	2	1	TRUE	247173	-0.0836106	0.0640167	1.70583	0.191527	0.722631
rs77938199	G	A	G	A	1.01	-0.016219	NA	0.0631542	FALSE	FALSE	FALSE	IOyiv4	0.0124091	0.191206	outcome	TRUE	reported	textfile	chr10	7700504	ITIH2	0	FALSE	reported	6iiUfD	0	2	1	TRUE	247173	-0.0160584	0.0122863	1.7083	0.191206	0.722631
rs1475133	A	G	A	G	0.308878	0.00730639	0.755334	0.755052	FALSE	FALSE	FALSE	xPX7cl	0.00690977	0.29033	outcome	TRUE	reported	textfile	1	236716686	LGALS8	1e-200	TRUE	reported	GGvASH	0.00687262	2	1	TRUE	247173	0.0236546	0.0223768	1.11747	0.290463	0.724434
rs163352	C	G	C	G	-0.314865	-0.00937535	0.804178	0.76133	FALSE	TRUE	FALSE	xPX7cl	0.00876731	0.28491	outcome	TRUE	reported	textfile	3	3098041	CNTN4	1e-200	TRUE	reported	A5FRcp	0.00759936	2	1	TRUE	247173	0.0297758	0.0278539	1.14276	0.285071	0.724434
rs1805110	A	G	A	G	-0.234166	0.0113468	0.0864981	0.0856998	FALSE	FALSE	FALSE	xPX7cl	0.0106758	0.287849	outcome	TRUE	reported	textfile	1	92327045	TGFBR3	2.79e-107	TRUE	reported	wqo7zQ	0.0106432	2	1	TRUE	247173	-0.0484561	0.0456438	1.12702	0.288411	0.724434
rs2022934	A	G	A	G	-0.0654035	-0.00664414	0.400127	0.383144	FALSE	FALSE	FALSE	xPX7cl	0.00624188	0.287128	outcome	TRUE	reported	textfile	8	110567774	EBAG9	4.19e-25	TRUE	reported	P9MMKk	0.00631921	2	1	TRUE	247173	0.101587	0.09594	1.12118	0.289664	0.724434
rs2231569	T	G	T	G	0.131025	-0.0191627	0.0409954	0.0351953	FALSE	FALSE	FALSE	xPX7cl	0.017959	0.285961	outcome	TRUE	reported	textfile	19	36605875	TBCB	8.01e-17	TRUE	reported	LNsUHd	0.0157271	2	1	TRUE	247173	-0.146252	0.138185	1.12017	0.289883	0.724434
rs2334114	A	C	A	C	-0.219581	0.00823241	0.201051	0.207031	FALSE	FALSE	FALSE	xPX7cl	0.00766717	0.282947	outcome	TRUE	reported	textfile	4	156856193	CTSO	1.21e-187	TRUE	reported	GAB1el	0.00751574	2	1	TRUE	247173	-0.0374915	0.0349408	1.15133	0.283272	0.724434
rs2486950	C	G	C	G	-1.07368	0.0084326	0.204768	0.222078	FALSE	TRUE	FALSE	xPX7cl	0.00790576	0.286134	outcome	TRUE	reported	textfile	1	203174670	CHIT1	1e-200	TRUE	reported	BTcOPz	0.00729506	2	1	TRUE	247173	-0.00785392	0.00736343	1.13766	0.286147	0.724434
rs34324219	A	C	A	C	-0.748316	0.0111679	0.104902	0.101479	FALSE	FALSE	FALSE	xPX7cl	0.0104602	0.285678	outcome	TRUE	reported	textfile	11	59623378	TCN1	1e-200	TRUE	reported	3T9FyY	0.00961685	2	1	TRUE	247173	-0.014924	0.0139797	1.13966	0.285724	0.724434
rs370517451	A	G	A	G	-0.310605	-0.0409965	0.014378	0.0107523	FALSE	FALSE	FALSE	xPX7cl	0.0384877	0.286792	outcome	TRUE	reported	textfile	3	28283101	CMC1	2.71e-29	TRUE	reported	JwsZvM	0.0276437	2	1	TRUE	247173	0.131989	0.124468	1.12451	0.288949	0.724434
rs56393506	T	C	T	C	0.722247	-0.00857487	0.171834	0.170317	FALSE	FALSE	FALSE	xPX7cl	0.00803077	0.285632	outcome	TRUE	reported	textfile	6	161089307	LPA	1e-200	TRUE	reported	THpUi6	0.00841814	2	1	TRUE	247173	-0.0118725	0.01112	1.13992	0.285669	0.724434
rs5749246	G	A	G	A	-0.330403	-0.00778169	0.217686	0.206978	FALSE	FALSE	FALSE	xPX7cl	0.00735297	0.289916	outcome	TRUE	reported	textfile	22	31681062	PIK3IP1	1e-200	TRUE	reported	WNi6GE	0.0070497	2	1	TRUE	247173	0.0235521	0.0222602	1.11944	0.290039	0.724434
rs60087251	C	A	C	A	-0.515256	0.0131513	0.0648466	0.0643827	FALSE	FALSE	FALSE	xPX7cl	0.0123692	0.28768	outcome	TRUE	reported	textfile	8	86202523	CA13	1e-200	TRUE	reported	wtheFQ	0.0124904	2	1	TRUE	247173	-0.0255237	0.0240139	1.1297	0.28784	0.724434
rs62482223	A	C	A	C	0.0736419	-0.00779021	0.214267	0.229751	FALSE	FALSE	FALSE	xPX7cl	0.00725329	0.282812	outcome	TRUE	reported	textfile	7	100198878	LRCH4	5.59e-23	TRUE	reported	uJ32oz	0.00746085	2	1	TRUE	247173	-0.105785	0.0990755	1.14003	0.285646	0.724434
rs6750020	A	G	A	G	-0.899028	0.00756123	0.773821	0.757045	FALSE	FALSE	FALSE	xPX7cl	0.00713121	0.289008	outcome	TRUE	reported	textfile	2	102994714	IL18R1	1e-200	TRUE	reported	UxF46t	0.00722873	2	1	TRUE	247173	-0.00841046	0.00793243	1.12416	0.289025	0.724434
rs712048	C	A	C	A	0.535187	-0.0103241	0.84335	0.856882	FALSE	FALSE	FALSE	xPX7cl	0.00972847	0.288587	outcome	TRUE	reported	textfile	17	34326215	CCL23	1e-200	TRUE	reported	BWzK08	0.00853659	2	1	TRUE	247173	-0.0192907	0.0181803	1.12588	0.288656	0.724434
rs76794772	A	T	A	T	-0.596967	0.0224422	0.0341635	0.0197307	FALSE	TRUE	FALSE	xPX7cl	0.0211829	0.289396	outcome	TRUE	reported	textfile	11	25049828	LUZP2	1e-200	TRUE	reported	ZdJ9nX	0.0175301	2	1	TRUE	247173	-0.0375937	0.0355014	1.12134	0.289629	0.724434
rs76904513	G	A	G	A	-0.499077	0.0118214	0.0891079	0.0944107	FALSE	FALSE	FALSE	xPX7cl	0.0111087	0.287261	outcome	TRUE	reported	textfile	12	7278118	RBP5	1e-200	TRUE	reported	toFooW	0.0103812	2	1	TRUE	247173	-0.0236864	0.022264	1.13186	0.287379	0.724434
rs8131895	A	C	A	C	-0.0689126	0.00681954	0.643152	0.66381	FALSE	FALSE	FALSE	xPX7cl	0.0063265	0.281064	outcome	TRUE	reported	textfile	21	27503527	APP	7.36e-27	TRUE	reported	CPm5dE	0.00642245	2	1	TRUE	247173	-0.0989593	0.0922668	1.15033	0.28348	0.724434
rs859670	A	C	A	C	-0.103007	0.00923932	0.154977	0.160854	FALSE	FALSE	FALSE	xPX7cl	0.00862814	0.284243	outcome	TRUE	reported	textfile	1	172673322	FASLG	2.19e-42	TRUE	reported	ioeOxz	0.00754967	2	1	TRUE	247173	-0.0896961	0.0840203	1.13967	0.285722	0.724434
rs116539064	T	C	T	C	0.387251	-0.0113505	0.095826	0.0997522	FALSE	FALSE	FALSE	xPX7cl	0.0108078	0.293621	outcome	TRUE	reported	textfile	17	77018400	C1QTNF1	1e-200	TRUE	reported	oME88C	0.0104858	2	1	TRUE	247173	-0.0293104	0.0279204	1.10205	0.293816	0.725406
rs12509595	C	T	C	T	0.664161	-0.0075556	0.285122	0.289666	FALSE	FALSE	FALSE	xPX7cl	0.0072561	0.297748	outcome	TRUE	reported	textfile	4	81182554	FGF5	1e-200	TRUE	reported	s4E0l1	0.00643266	2	1	TRUE	247173	-0.0113762	0.0109258	1.08414	0.297772	0.725406
rs13798	C	T	C	T	-0.0732004	0.0065893	0.649916	0.647611	FALSE	FALSE	FALSE	xPX7cl	0.00628333	0.294318	outcome	TRUE	reported	textfile	2	99813614	MITD1	6.17e-30	TRUE	reported	7Wsa8W	0.0064403	2	1	TRUE	247173	-0.0900173	0.0862019	1.09048	0.296365	0.725406
rs1667229	C	T	C	T	0.121136	0.00632103	0.551438	0.54152	FALSE	FALSE	FALSE	xPX7cl	0.00604742	0.29591	outcome	TRUE	reported	textfile	18	29142206	TTR	6.42e-95	TRUE	reported	adNyyC	0.00586041	2	1	TRUE	247173	0.0521813	0.0499863	1.08975	0.296527	0.725406
rs17102261	G	T	G	T	0.13264	0.00835261	0.163728	0.173208	FALSE	FALSE	FALSE	xPX7cl	0.00796879	0.294562	outcome	TRUE	reported	textfile	12	54126732	CALCOCO1	1.89e-59	TRUE	reported	Nj947P	0.00815729	2	1	TRUE	247173	0.062972	0.060203	1.0941	0.295564	0.725406
rs2232613	T	C	T	C	-1.17392	0.0126178	0.0815304	0.080826	FALSE	FALSE	FALSE	xPX7cl	0.0120422	0.294732	outcome	TRUE	reported	textfile	20	36997655	LBP	1e-200	TRUE	reported	5pZhEc	0.0111486	2	1	TRUE	247173	-0.0107485	0.0102587	1.09777	0.294756	0.725406
rs2239749	G	A	G	A	-1.11173	-0.00635101	0.453461	0.480981	FALSE	FALSE	FALSE	xPX7cl	0.00610473	0.298181	outcome	TRUE	reported	textfile	22	37331305	CSF2RB	1e-200	TRUE	reported	vzmxdP	0.00628264	2	1	TRUE	247173	0.00571272	0.00549129	1.08228	0.298189	0.725406
rs28563976	C	A	C	A	-0.309939	0.00875774	0.14311	0.155628	FALSE	FALSE	FALSE	xPX7cl	0.00840066	0.297177	outcome	TRUE	reported	textfile	4	77097373	SCARB2	1e-200	TRUE	reported	ByKTYA	0.00817181	2	1	TRUE	247173	-0.0282563	0.0271145	1.086	0.297359	0.725406
rs3212298	T	C	T	C	-0.555479	-0.0151035	0.0449398	0.0538517	FALSE	FALSE	FALSE	xPX7cl	0.0143447	0.292388	outcome	TRUE	reported	textfile	7	131193739	PODXL	1e-200	TRUE	reported	flyWM7	0.0143887	2	1	TRUE	247173	0.02719	0.0258336	1.10777	0.292567	0.725406
rs3859862	G	A	G	A	0.250404	-0.006709	0.348675	0.351616	FALSE	FALSE	FALSE	xPX7cl	0.00644491	0.297886	outcome	TRUE	reported	textfile	22	24997070	GGT1	1e-200	TRUE	reported	N7wEA3	0.00594811	2	1	TRUE	247173	-0.0267927	0.0257459	1.08297	0.298034	0.725406
rs4970991	C	T	C	T	0.0637795	-0.00785125	0.779613	0.773447	FALSE	FALSE	FALSE	xPX7cl	0.00748192	0.294011	outcome	TRUE	reported	textfile	1	151004003	TNFAIP8L2	5.25e-17	TRUE	reported	gfUSEr	0.00761012	2	1	TRUE	247173	-0.1231	0.118225	1.08416	0.297768	0.725406
rs5035	G	T	G	T	-0.146018	-0.0173949	0.042468	0.0356701	FALSE	FALSE	FALSE	xPX7cl	0.016617	0.295185	outcome	TRUE	reported	textfile	17	42338998	SLC4A1	1.12e-22	TRUE	reported	nI1AJ0	0.0148994	2	1	TRUE	247173	0.119128	0.114448	1.08346	0.297925	0.725406
rs59104426	A	T	A	T	-0.657053	0.018085	0.0348704	0.0349227	FALSE	TRUE	FALSE	xPX7cl	0.0172633	0.294824	outcome	TRUE	reported	textfile	8	67172949	CRH	1e-200	TRUE	reported	7FvXDm	0.0164535	2	1	TRUE	247173	-0.0275244	0.0262829	1.09671	0.29499	0.725406
rs6827768	A	T	A	T	-0.393344	0.0078806	0.788846	0.796844	FALSE	TRUE	FALSE	xPX7cl	0.00749036	0.292754	outcome	TRUE	reported	textfile	4	57952002	IGFBP7	1e-200	TRUE	reported	Hi7h1n	0.00701435	2	1	TRUE	247173	-0.0200349	0.0190461	1.10652	0.292839	0.725406
rs77379665	T	C	T	C	0.13155	-0.0204404	0.0315123	0.0252451	FALSE	FALSE	FALSE	xPX7cl	0.0192257	0.287701	outcome	TRUE	reported	textfile	15	49082509	CEP152	0	TRUE	reported	Mg5RSA	0.0180736	2	1	TRUE	247173	-0.155381	0.147698	1.10674	0.292792	0.725406
rs78625720	A	G	A	G	-1.56606	0.0198172	0.0293252	0.034635	FALSE	FALSE	FALSE	xPX7cl	0.0188264	0.292512	outcome	TRUE	reported	textfile	17	73140941	NT5C	1e-200	TRUE	reported	c9AGJl	0.0179989	2	1	TRUE	247173	-0.0126542	0.0120224	1.10786	0.292548	0.725406
rs2970332	G	A	G	A	0.07	0.00944976	NA	0.247032	FALSE	FALSE	FALSE	IOyiv4	0.00713256	0.185212	outcome	TRUE	reported	textfile	chr11	14338889	SPON1	0	FALSE	reported	VwOkgn	0.00965937	2	1	TRUE	247173	0.134997	0.103583	1.69853	0.192481	0.725519
rs6048	G	A	G	A	0.340294	-0.00732798	0.292777	0.298821	FALSE	FALSE	FALSE	xPX7cl	0.00705049	0.298638	outcome	TRUE	reported	textfile	X	138633280	F9	1e-200	TRUE	reported	3evR3F	0.00549114	2	1	TRUE	247173	-0.0215343	0.0207217	1.07996	0.298706	0.725615
rs34354104	A	G	A	G	-0.5	0.0192305	NA	0.0440218	FALSE	FALSE	FALSE	IOyiv4	0.0147488	0.192278	outcome	TRUE	reported	textfile	chr14	24238273	GMPR2	3.02e-185	FALSE	reported	ofP1YX	0.0172255	2	1	TRUE	247173	-0.0384611	0.0295274	1.69665	0.192726	0.725735
rs9589203	G	T	G	T	0.13	-0.018353	NA	0.0541844	FALSE	FALSE	FALSE	IOyiv4	0.0138961	0.18659	outcome	TRUE	reported	textfile	chr13	91338701	GPC5	0	FALSE	reported	wzoBon	0.0172262	2	1	TRUE	247173	-0.141177	0.108518	1.6925	0.193272	0.727078
rs1353778	T	A	T	A	0.0525225	0.00653701	0.626487	0.623441	FALSE	TRUE	FALSE	xPX7cl	0.00625789	0.296207	outcome	TRUE	reported	textfile	3	134088443	AMOTL2	2.62e-16	TRUE	reported	tsvCNN	0.00641344	2	1	TRUE	247173	0.124461	0.120112	1.07373	0.300105	0.72712
rs5019420	A	G	A	G	-0.0875426	-0.00849225	0.808265	0.815984	FALSE	FALSE	FALSE	xPX7cl	0.00816159	0.298101	outcome	TRUE	reported	textfile	5	53810182	SNX18	6.12e-29	TRUE	reported	pam3Qi	0.00784151	2	1	TRUE	247173	0.097007	0.0936339	1.07335	0.300191	0.72712
rs35775010	C	T	C	T	-0.13	0.0115849	NA	0.136754	FALSE	FALSE	FALSE	IOyiv4	0.00885212	0.190632	outcome	TRUE	reported	textfile	chr8	56924337	PENK	2.63e-28	FALSE	reported	NMXDmb	0.0117822	2	1	TRUE	247173	-0.0891145	0.0685706	1.68897	0.193737	0.727506
rs17602343	C	T	C	T	-0.21	0.0270485	NA	0.022439	FALSE	FALSE	FALSE	IOyiv4	0.0205352	0.187779	outcome	TRUE	reported	textfile	chr4	167528147	SPOCK3	0	FALSE	reported	4Mnffa	0.026782	2	1	TRUE	247173	-0.128803	0.0991568	1.68735	0.193951	0.727506
rs3211995	A	G	A	G	-0.137535	0.00870597	0.169029	0.164659	FALSE	FALSE	FALSE	xPX7cl	0.00839752	0.299861	outcome	TRUE	reported	textfile	16	2089006	SLC9A3R2	8.65e-62	TRUE	reported	5OJWRa	0.00829172	2	1	TRUE	247173	-0.0633	0.0611765	1.07063	0.300803	0.727554
rs143907086	G	T	G	T	0.26	-0.0438214	0.96	0.00818008	FALSE	FALSE	FALSE	IOyiv4	0.033017	0.18443	outcome	TRUE	reported	textfile	chr3	146086984	PLOD2	4e-10	FALSE	reported	K80boR	0.0415683	2	1	TRUE	247173	-0.168544	0.129816	1.68566	0.194174	0.727634
rs1956335	T	C	T	C	0.47	-0.0148035	NA	0.072951	FALSE	FALSE	FALSE	IOyiv4	0.0114123	0.194577	outcome	TRUE	reported	textfile	chr14	47841523	MDGA2	3.89e-137	FALSE	reported	hDrE1e	0.0188558	2	1	TRUE	247173	-0.0314968	0.0243143	1.67807	0.195181	0.727714
rs34603401	C	A	C	A	0.51	-0.0120673	NA	0.158935	FALSE	FALSE	FALSE	IOyiv4	0.0093125	0.195039	outcome	TRUE	reported	textfile	chr1	9245386	H6PD	0	FALSE	reported	CKghzo	0	2	1	TRUE	247173	-0.0236613	0.0182598	1.67914	0.195039	0.727714
rs16850073	T	C	T	C	0.65	0.00879845	NA	0.358145	FALSE	FALSE	FALSE	IOyiv4	0.0067838	0.194638	outcome	TRUE	reported	textfile	chr4	73838282	CXCL6	0	FALSE	reported	vZ8vDA	0	2	1	TRUE	247173	0.0135361	0.0104366	1.68216	0.194638	0.727714
rs2305710	A	G	A	G	-0.47	0.0230343	NA	0.0338051	FALSE	FALSE	FALSE	IOyiv4	0.0177578	0.194586	outcome	TRUE	reported	textfile	chr15	51683411	SCG3	2.57e-130	FALSE	reported	4aMkHz	0.0193504	2	1	TRUE	247173	-0.0490091	0.0378365	1.67777	0.195221	0.727714
rs13008974	C	T	C	T	0.15	0.0125733	NA	0.109605	FALSE	FALSE	FALSE	IOyiv4	0.00967535	0.193764	outcome	TRUE	reported	textfile	chr2	206574564	ADAM23	1.82e-39	FALSE	reported	1tbdMT	0.0114112	2	1	TRUE	247173	0.0838223	0.0648168	1.67242	0.195935	0.728569
rs1865234	T	C	T	C	0.08	0.0145702	NA	0.097478	FALSE	FALSE	FALSE	IOyiv4	0.0110297	0.186501	outcome	TRUE	reported	textfile	chr1	153343308	PGLYRP3	2e-10	FALSE	reported	7setiL	0.0125059	2	1	TRUE	247173	0.182128	0.14078	1.67367	0.195767	0.728569
rs117291678	C	G	C	G	-0.596922	-0.026513	0.0174941	0.0158022	FALSE	TRUE	FALSE	xPX7cl	0.0257193	0.302607	outcome	TRUE	reported	textfile	8	21993410	REEP4	9.89e-147	TRUE	reported	8NrypH	0.0231403	2	1	TRUE	247173	0.0444162	0.043121	1.06097	0.302993	0.729745
rs138711694	C	T	C	T	-0.251129	0.0330377	0.0164475	0.0090188	FALSE	FALSE	FALSE	xPX7cl	0.0319403	0.300969	outcome	TRUE	reported	textfile	14	103812439	EIF5	3.17e-22	TRUE	reported	fYtc0n	0.025903	2	1	TRUE	247173	-0.131557	0.127909	1.05785	0.303705	0.729745
rs2295615	G	C	G	C	-0.933125	0.0111947	0.133977	0.105793	FALSE	TRUE	FALSE	xPX7cl	0.0108869	0.303824	outcome	TRUE	reported	textfile	1	160654758	CD48	1e-200	TRUE	reported	K2Zahp	0.00890844	2	1	TRUE	247173	-0.011997	0.0116677	1.05723	0.303848	0.729745
rs59699597	T	C	T	C	-0.15034	0.00765338	0.282945	0.281236	FALSE	FALSE	FALSE	xPX7cl	0.00742109	0.3024	outcome	TRUE	reported	textfile	X	16493695	S100G	7.73e-156	TRUE	reported	pb4i8c	0.00565292	2	1	TRUE	247173	-0.0509071	0.0493992	1.06198	0.302763	0.729745
rs6993770	T	A	T	A	-0.18664	-0.00710547	0.292053	0.277755	FALSE	TRUE	FALSE	xPX7cl	0.00690747	0.303638	outcome	TRUE	reported	textfile	8	106581528	ANGPT1	3.01e-173	TRUE	reported	xsxnYO	0.00665145	2	1	TRUE	247173	0.0380704	0.0370345	1.05673	0.303963	0.729745
rs73198632	T	C	T	C	-0.104139	0.0120451	0.0681605	0.0684273	FALSE	FALSE	FALSE	xPX7cl	0.0116497	0.301166	outcome	TRUE	reported	textfile	12	91534810	DCN	1.69e-19	TRUE	reported	VTGJwi	0.0115302	2	1	TRUE	247173	-0.115664	0.112598	1.0552	0.304313	0.729745
rs55714927	T	C	T	C	-0.187713	-0.00833104	0.188601	0.195909	FALSE	FALSE	FALSE	xPX7cl	0.00811175	0.304405	outcome	TRUE	reported	textfile	17	7080316	ASGR1	2.05e-133	TRUE	reported	Rmau5L	0.00763674	2	1	TRUE	247173	0.0443818	0.0432513	1.05296	0.304826	0.729933
rs7035838	A	G	A	G	0.07	0.00875098	NA	0.3198	FALSE	FALSE	FALSE	IOyiv4	0.00668234	0.190342	outcome	TRUE	reported	textfile	chr9	133027948	CEL	0	FALSE	reported	vq4MSN	0.00902774	2	1	TRUE	247173	0.125014	0.0968139	1.66741	0.196606	0.73036
rs11226091	A	C	A	C	-0.08	-0.00808656	NA	0.398614	FALSE	FALSE	FALSE	IOyiv4	0.00621386	0.19313	outcome	TRUE	reported	textfile	chr11	103961063	PDGFD	6.76e-22	FALSE	reported	1VtXoL	0.00831838	2	1	TRUE	247173	0.101082	0.0783811	1.66312	0.197182	0.731297
rs17807271	A	G	A	G	0.13	-0.00857861	NA	0.299282	FALSE	FALSE	FALSE	IOyiv4	0.00661507	0.19469	outcome	TRUE	reported	textfile	chr14	92028086	ATXN3	1.32e-29	FALSE	reported	hJ0upC	0.0115048	2	1	TRUE	247173	-0.0659893	0.0512192	1.6599	0.197617	0.731297
rs8362	A	G	A	G	0.22	0.00865632	NA	0.298876	FALSE	FALSE	FALSE	IOyiv4	0.00670807	0.1969	outcome	TRUE	reported	textfile	chr20	3213332	ITPA	2.24e-120	FALSE	reported	nM1UhP	0.00943022	2	1	TRUE	247173	0.0393469	0.0305379	1.66014	0.197585	0.731297
rs139039156	A	G	A	G	-0.75	0.0466429	NA	0.00938105	FALSE	FALSE	FALSE	IOyiv4	0.0361061	0.196417	outcome	TRUE	reported	textfile	chr3	123123409	PDIA5	1.32e-87	FALSE	reported	HEAZ67	0.0378005	2	1	TRUE	247173	-0.0621905	0.0482434	1.66178	0.197364	0.731297
rs118104171	A	G	A	G	0.12	-0.0172202	NA	0.0502922	FALSE	FALSE	FALSE	IOyiv4	0.0131305	0.189702	outcome	TRUE	reported	textfile	chr11	776914	TALDO1	1e-10	FALSE	reported	xGNinw	0.0183496	2	1	TRUE	247173	-0.143501	0.111599	1.65344	0.198492	0.731724
rs59217052	T	C	T	C	0.2	-0.0102306	NA	0.166428	FALSE	FALSE	FALSE	IOyiv4	0.00790844	0.195794	outcome	TRUE	reported	textfile	chr3	158734667	RARRES1	6.31e-33	FALSE	reported	yUTzYM	0.0167331	2	1	TRUE	247173	-0.0511529	0.0397731	1.6541	0.198402	0.731724
rs58762758	G	A	G	A	0.11	0.00797766	NA	0.507941	FALSE	FALSE	FALSE	IOyiv4	0.00617207	0.196169	outcome	TRUE	reported	textfile	chr4	48215229	TEC	4.47e-41	FALSE	reported	tu5He7	0.00819522	2	1	TRUE	247173	0.0725241	0.0563692	1.65532	0.198237	0.731724
rs8104011	A	G	A	G	-0.24	-0.0372844	NA	0.0191273	FALSE	FALSE	FALSE	IOyiv4	0.0286231	0.192712	outcome	TRUE	reported	textfile	chr19	16085954	TPM4	5.01e-17	FALSE	reported	cAuJ36	0.0286177	2	1	TRUE	247173	0.155352	0.120693	1.65679	0.198037	0.731724
rs117448041	C	T	C	T	0.209037	0.0219473	0.0194109	0.0217756	FALSE	FALSE	FALSE	xPX7cl	0.0213497	0.303954	outcome	TRUE	reported	textfile	9	118342600	PAPPA	3.51e-22	TRUE	reported	6221oU	0.021585	2	1	TRUE	247173	0.104992	0.102707	1.04499	0.306663	0.733287
rs75434097	A	G	A	G	-0.12	0.0113135	NA	0.140039	FALSE	FALSE	FALSE	IOyiv4	0.0087776	0.197432	outcome	TRUE	reported	textfile	chr21	45999606	COL6A1	7.08e-29	FALSE	reported	yRF32K	0.0107614	2	1	TRUE	247173	-0.094279	0.0736337	1.63937	0.200412	0.73459
rs12714151	T	C	T	C	-0.11	-0.00806743	NA	0.388115	FALSE	FALSE	FALSE	IOyiv4	0.00626821	0.19808	outcome	TRUE	reported	textfile	chr2	85705087	SFTPB	7.41e-42	FALSE	reported	QVD8wU	0.00811516	2	1	TRUE	247173	0.0733403	0.05724	1.64167	0.200096	0.73459
rs5467	T	C	T	C	-0.12	0.00958412	NA	0.208852	FALSE	FALSE	FALSE	IOyiv4	0.00738657	0.194457	outcome	TRUE	reported	textfile	chr16	72054381	HP	4.9e-16	FALSE	reported	AZ8REe	0.0147892	2	1	TRUE	247173	-0.0798677	0.0623368	1.64154	0.200114	0.73459
rs17683306	T	C	T	C	-0.1	0.0139185	NA	0.0887744	FALSE	FALSE	FALSE	IOyiv4	0.0106712	0.19213	outcome	TRUE	reported	textfile	chr5	133316589	FSTL4	0	FALSE	reported	7e22YW	0.0148444	2	1	TRUE	247173	-0.139185	0.108694	1.63974	0.200362	0.73459
rs2516600	T	C	T	C	-0.49	0.00778449	NA	0.447861	FALSE	FALSE	FALSE	IOyiv4	0.0060721	0.199839	outcome	TRUE	reported	textfile	chr14	52021048	NID2	0	FALSE	reported	Ou6Uz5	0	2	1	TRUE	247173	-0.0158867	0.012392	1.64355	0.199839	0.73459
rs4571572	T	C	T	C	0.07	0.0097067	NA	0.233711	FALSE	FALSE	FALSE	IOyiv4	0.00747006	0.193802	outcome	TRUE	reported	textfile	chr6	95556947	MANEA	0	FALSE	reported	3i37er	0.00950904	2	1	TRUE	247173	0.138667	0.108365	1.63746	0.200675	0.734855
rs7751676	T	C	T	C	0.187959	0.0145287	0.0655192	0.0618466	FALSE	FALSE	FALSE	xPX7cl	0.0142186	0.306873	outcome	TRUE	reported	textfile	6	2931879	SERPINB9	1e-51	TRUE	reported	WM5YUH	0.0124217	2	1	TRUE	247173	0.077297	0.0758197	1.03935	0.307973	0.735373
rs10820918	G	A	G	A	0.15	-0.00857988	NA	0.31791	FALSE	FALSE	FALSE	IOyiv4	0.00669699	0.200139	outcome	TRUE	reported	textfile	chr9	91924171	ROR2	9.55e-67	FALSE	reported	JBxEBX	0.00869104	2	1	TRUE	247173	-0.0571992	0.0447694	1.63236	0.201376	0.735615
rs114913694	A	G	A	G	0.21	-0.0392567	NA	0.0141457	FALSE	FALSE	FALSE	IOyiv4	0.0301124	0.192344	outcome	TRUE	reported	textfile	chr6	41223619	TREM1	2e-10	FALSE	reported	A3ZQwm	0.032828	2	1	TRUE	247173	-0.186937	0.14634	1.6318	0.201455	0.735615
[truncated: 3,341 more rows]

## Sheet: Sheet5
Table S4: All results of Mendelian randomization for breast cancer risk.
[truncated: 87 more rows]

## Sheet: Sheet6
Table S5: Druggability of proteins potentially causally associated with breast cancer.
[truncated: 22 more rows]
